# Supplementary material for: Comparative Mitogenomic Analysis and the Evolution of Rhizoctonia solani Anastomosis Groups
Source: Front Microbiol. 2021 Sep 20;12:707281. doi: 10.3389/fmicb.2021.707281 (PMC8488467; doi:10.3389/fmicb.2021.707281)
Supplement: Supplementary file 2 [file Table_1.XLSX]

## Sheet: Table list
Supplementary Table S1. Fungal mitogenomes in phylogenetic analysis.
Supplementary Table S2. The published mitogenome sequences of Rhizoctonia solani AG4.
Supplementary Table S3. The predicted genes based on AG4 mitogenome sequences shown in Supplementary Table S2.
Supplementary Table S4. Orthologous groups of protein-coding genes in Rhizoctonia solani mitogenomes.
Supplementary Table S5. The primer sequences for RT-qPCR analysis.
Supplementary Table S6. Information of repeat sequences on AG1-IA RSIA1.
Supplementary Table S7. Information of repeat sequences on AG1-IB RSIB1.
Supplementary Table S8. Information of repeat sequences on AG1-IB 7/3/14.
Supplementary Table S9. Information of repeat sequences on AG1-IC.
Supplementary Table S10. Information of repeat sequences on AG3.
Supplementary Table S11. The dN, dS and dN/dS values for each pair of R. solani mitogenomes.
Supplementary Table S12. The FPKM values for genes in AG1-IA mitogenome.
Supplementary Table S13. The FPKM values of the expressed genes in AG3.
Supplementary Table S14. The correlation coefficient between expressed genes in AG1-IA.
Supplementary Table S15. The correlation coefficient between expressed genes in AG3.

## Sheet: S1
Supplementary Table S1. Fungal mitogenomes in phylogenetic analysis.
Organism/Name	Abbre.	Taxonomic Status	GenBankAccession	Size (Kb)	GC%	Protein	rRNA	tRNA	Reference
Pleurotus eryngii	Per	Eukaryota; Fungi; Dikarya; Basidiomycota; Agaricomycotina; Agaricomycetes; Agaricomycetidae; Agaricales; Pleurotaceae; Pleurotus.	KX827267.1	72.65	26.2849	34	1	24	Yang et al. The complete mitochondrial genome of the Basidiomycete edible fungus Pleurotus eryngii. Mitochondrial DNA Part B. 2016. http://dx.doi.org/10.1080/23802359.2016.1238755
Pleurotus ostreatus P51	Pos	Eukaryota; Fungi; Dikarya; Basidiomycota; Agaricomycotina; Agaricomycetes; Agaricomycetidae; Agaricales; Pleurotaceae; Pleurotus.	EF204913.1	73.242	26.3537	26	2	24	Wang et al. The mitochondrial genome of the Basidiomycete fungus Pleurotus ostreatus (oyster mushroom). FEMS Microbiol Lett. 2008,280(1):34-41.
Tricholoma matsutake	Tma	Eukaryota; Fungi; Dikarya; Basidiomycota; Agaricomycotina; Agaricomycetes; Agaricomycetidae; Agaricales; Tricholomataceae;Tricholoma	JX985789.1	76.037	20.6873	24	2	28	Yoon et al. Complete mitochondrial genome of the ectomycorrhizal fungus Tricholoma matsutake. Mitochondrial DNA A DNA Mapp Seq Anal. 2016,27(6):3855-3857.
Moniliophthora perniciosa	Mpe	Eukaryota; Fungi; Dikarya; Basidiomycota; Agaricomycotina; Agaricomycetes; Agaricomycetidae; Agaricales; Marasmiaceae; mitosporic Marasmiaceae; Moniliophthora.	AY376688.1	109.103	31.8882	89	2	26	Formighieri et al. The mitochondrial genome of the phytopathogenic basidiomycete Moniliophthora perniciosa is 109 kb in size and contains a stable integrated plasmid. Mycol Res. 2008,112(Pt 10):1136-52.
Moniliophthora roreri	Mro	Eukaryota; Fungi; Dikarya; Basidiomycota; Agaricomycotina; Agaricomycetes; Agaricomycetidae; Agaricales; Marasmiaceae; mitosporic Marasmiaceae; Moniliophthora.	HQ259115.1	93.722	27.6264	56	2	26	Costa et al. The mitochondrial genome of Moniliophthora roreri, the frosty pod rot pathogen of cacao. Fungal Biol. 2012,116(5):551-62.
Schizophyllum commune	Sco	Eukaryota; Fungi; Dikarya; Basidiomycota; Agaricomycotina; Agaricomycetes; Agaricomycetidae; Agaricales; Schizophyllaceae; Schizophyllum.	AF402141.1	49.704	21.8614	20	2	27	Bullerwell et al. A novel motif for identifying rps3 homologs in fungal mitochondrial genomes. Trends Biochem Sci. 2000,25(8):363-5.
Phlebia radiata 79	Pra	Eukaryota; Fungi; Dikarya; Basidiomycota; Agaricomycotina; Agaricomycetes; Corticiales; Corticiaceae; Phlebia.	HE613568.1	156.348	31.1721	126	2	28	Salavirta et al. Mitochondrial genome of Phlebia radiata is the second largest (156 kbp) among fungi and features signs of genome flexibility and recent recombination events. PLoS One. 2014,9(5):e97141.
Heterobasidion irregulare TC 32-1	Hir	Eukaryota; Fungi; Dikarya; Basidiomycota; Agaricomycotina; Agaricomycetes; Russulales; Bondarzewiaceae; Heterobasidion; Heterobasidion annosum species complex.	KF957635.1	114.193	22.779	28	2	26	Himmelstrand et al. Intronic and plasmid-derived regions contribute to the large mitochondrial genome sizes of Agaricomycetes. Curr Genet. 2014,60(4):303-13.
Trametes cingulata ATCC 26747	Tci	Eukaryota; Fungi; Dikarya; Basidiomycota; Agaricomycotina; Agaricomycetes; Polyporales; Trametes	GU723273.1	91.5	24.4656	20	2	25	Haridas & Gantt. The mitochondrial genome of the wood-degrading basidiomycete Trametes cingulata. FEMS Microbiol Lett. 2010,308(1):29-34.
Ganoderma applanatum CGMCC5.249	Gap	Eukaryota; Fungi; Dikarya; Basidiomycota; Agaricomycotina; Agaricomycetes; Polyporales; Ganodermataceae; Ganoderma.	KR109212.1	119.803	26.6588	15	2	25	Wang et al. The complete mitochondrial genome of the medicinal fungus Ganoderma applanatum (Polyporales, Basidiomycota). Mitochondrial DNA A DNA Mapp Seq Anal. 2016,27(4):2813-4.
Ganoderma lucidum	Glu	Eukaryota; Fungi; Dikarya; Basidiomycota; Agaricomycotina; Agaricomycetes; Polyporales; Ganodermataceae; Ganoderma.	KC763799.1	60.635	26.6727	22	2	26	Li et al. Complete mitochondrial genome of the medicinal mushroom Ganoderma lucidum. PLoS One. 2013,8(8):e72038.
Ganoderma meredithae CGMCC5.766	Gme	Eukaryota; Fungi; Dikarya; Basidiomycota; Agaricomycotina; Agaricomycetes; Polyporales; Ganodermataceae; Ganoderma.	KP410262.1	78.447	26.1399	33	2	29	Wang et al. The complete mitochondrial genome of the white-rot fungus Ganoderma meredithiae (Polyporales, Basidiomycota). Mitochondrial DNA A DNA Mapp Seq Anal. 2016,27(6):4197-4198.
Cantharellus cibarius	Cci	Eukaryota; Fungi; Dikarya; Basidiomycota; Agaricomycotina; Agaricomycetes; Cantharellales; Cantharellaceae;Cantharellus.	KC573037.1	58.656	26.8157	33	2	26	Liu et al. Phylogenomic analyses predict sistergroup relationship of nucleariids and fungi and paraphyly of zygomycetes with significant support. BMC Evol Biol. 2009,9:272.
Rhizoctonia solani AG1-IA	RSIA1	Eukaryota; Fungi; Dikarya; Basidiomycota; Agaricomycotina; Agaricomycetes; Cantharellales; Ceratobasidiaceae; Rhizoctonia.	MW995474.1	152.549	33.7	51	2	26	This study
Rhizoctonia solani AG1-IA XN	XN	Eukaryota; Fungi; Dikarya; Basidiomycota; Agaricomycotina; Agaricomycetes; Cantharellales; Ceratobasidiaceae; Rhizoctonia.	MT887631.1	151.045	33.84	--	--	23	Li et al. Comparison of mitochondrial genomes from multi-, Bi-, and uninucleate Rhizoctonia. Mitochondrial DNA B Resour. 2021,6(2):472-474.
Rhizoctonia solani AG1-IB	RSIB1	Eukaryota; Fungi; Dikarya; Basidiomycota; Agaricomycotina; Agaricomycetes; Cantharellales; Ceratobasidiaceae; Rhizoctonia.	MW995475.1	168.442	36.5	39	2	26	This study
Rhizoctonia solani AG1-IB isolate 7/3/14	AG1-IB 7/3/14	Eukaryota; Fungi; Dikarya; Basidiomycota; Agaricomycotina; Agaricomycetes; Cantharellales; Ceratobasidiaceae; Rhizoctonia.	HF546977.1	162.751	36.4121	59	2	25	Wibberg et al. Establishment and interpretation of the genome sequence of the phytopathogenic fungus Rhizoctonia solani AG1-IB isolate 7/3/14. J Biotechnol. 2013,167(2):142-55.
Rhizoctonia solani AG1-IC	AG1-IC	Eukaryota; Fungi; Dikarya; Basidiomycota; Agaricomycotina; Agaricomycetes; Cantharellales; Ceratobasidiaceae; Rhizoctonia.	MW995476.1	175.227	34.5	38	2	26	This study
Rhizoctonia solani AG3 Rhs1AP	AG3	Eukaryota; Fungi; Dikarya; Basidiomycota; Agaricomycotina; Agaricomycetes; Cantharellales; Ceratobasidiaceae; Rhizoctonia.	KC352446.1	235.849	35.9052	127	2	26	Losada et al. Mobile elements and mitochondrial genome expansion in the soil fungus and potato pathogen Rhizoctonia solani AG-3. FEMS Microbiol Lett. 2014,352(2):165-73.
Rhizoctonia solani AG4	AG4	Eukaryota; Fungi; Dikarya; Basidiomycota; Agaricomycotina; Agaricomycetes; Cantharellales; Ceratobasidiaceae; Rhizoctonia.	JADHEA010000014.1	212.76	39.61	--	--	23	Zhang et al. Genome Sequence of Rhizoctonia solani Anastomosis Group 4 Strain Rhs4ca, a Wide Spread Pathomycete in Field Crops. Mol Plant Microbe Interact. 2021. http://dx.doi.org/10.1094/MPMI-12-20-0362-A.
Rhizoctonia sp. JN	JN	Eukaryota; Fungi; Dikarya; Basidiomycota; Agaricomycotina; Agaricomycetes; Cantharellales; Ceratobasidiaceae; Rhizoctonia.	MT887626.1	126.087	39.66	--	--	23	Li et al. Comparison of mitochondrial genomes from multi-, Bi-, and uninucleate Rhizoctonia. Mitochondrial DNA B Resour. 2021,6(2):472-474.
Rhizoctonia sp. LY	LY	Eukaryota; Fungi; Dikarya; Basidiomycota; Agaricomycotina; Agaricomycetes; Cantharellales; Ceratobasidiaceae; Rhizoctonia.	MT887629.1	161.557	38.85	--	--	23	Li et al. Comparison of mitochondrial genomes from multi-, Bi-, and uninucleate Rhizoctonia. Mitochondrial DNA B Resour. 2021,6(2):472-474.
Rhizoctonia sp. SM	SM	Eukaryota; Fungi; Dikarya; Basidiomycota; Agaricomycotina; Agaricomycetes; Cantharellales; Ceratobasidiaceae; Rhizoctonia.	MT887628.1	109.017	39.6	--	--	23	Li et al. Comparison of mitochondrial genomes from multi-, Bi-, and uninucleate Rhizoctonia. Mitochondrial DNA B Resour. 2021,6(2):472-474.
Rhizoctonia sp. YR	YR	Eukaryota; Fungi; Dikarya; Basidiomycota; Agaricomycotina; Agaricomycetes; Cantharellales; Ceratobasidiaceae; Rhizoctonia.	MT887627.1	120.576	39.23	--	--	23	Li et al. Comparison of mitochondrial genomes from multi-, Bi-, and uninucleate Rhizoctonia. Mitochondrial DNA B Resour. 2021,6(2):472-474.
Rhizoctonia cerealis RW	RW	Eukaryota; Fungi; Dikarya; Basidiomycota; Agaricomycotina; Agaricomycetes; Cantharellales; Ceratobasidiaceae; Rhizoctonia.	MT887630.1	153.061	39.64	--	--	23	Li et al. Comparison of mitochondrial genomes from multi-, Bi-, and uninucleate Rhizoctonia. Mitochondrial DNA B Resour. 2021,6(2):472-474.
Serendipita indica DSM 11827	Sin	Eukaryota; Fungi; Dikarya; Basidiomycota; Agaricomycotina; Agaricomycetes; Sebacinales; Serendipitaceae; Serendipita	FQ859090.1	63.682	26.2931	25	--	23	Zuccaro et al. Endophytic life strategies decoded by genome and transcriptome analyses of the mutualistic root symbiont Piriformospora indica. PLoS Pathog. 2011,7(10):e1002290.
Sporisorium reilianum SRZ2	Sre	Eukaryota; Fungi; Dikarya; Basidiomycota; Ustilaginomycotina; Ustilaginomycetes; Ustilaginales; Ustilaginaceae; Sporisorium.	FQ311469.1	90.496	31.639	25	--	21	Schirawski et al. Pathogenicity determinants in smut fungi revealed by genome comparison. Science. 2010,330(6010):1546-8.
Jaminaea angkorensis C5b	Jan	Eukaryota; Fungi; Dikarya; Basidiomycota; Ustilaginomycotina; Exobasidiomycetes; Microstromatales; Microstromatales incertaesedis; Jaminaea	KC628747.1	29.999	32.1577	18	2	22	Hegedusova et al. Mitochondrial genome of the basidiomycetous yeast Jaminaea angkorensis. Curr Genet. 2014,60(1):49-59.
Malassezia sympodialis ATCC 42132	Msy	Eukaryota; Fungi; Dikarya; Basidiomycota; Ustilaginomycotina; Malasseziomycetes; Malasseziales; Malasseziaceae; Malassezia.	HF558646.1	38.622	32	19	2	25	Gioti et al. Genomic insights into the atopic eczema-associated skin commensal yeast Malassezia sympodialis. MBio. 2013,4(1):e00572-12.
Rhodotorula taiwanensis RS1	Rta	Eukaryota; Fungi; Dikarya; Basidiomycota;Pucciniomycotina;Microbotryomycetes;Sporidiobolales;Sporidiobolaceae; Rhodotorula;Rhodotorula taiwanensis	HF558455.1	40.392	41	25	2	23	Zhao et al. Complete mitochondrial genome of the aluminum-tolerant fungus Rhodotorula taiwanensis RS1 and comparative analysis of Basidiomycota mitochondrial genomes. Microbiologyopen. 2013,2(2):308-17.
Phakopsora meibomiae	Pme	Eukaryota; Fungi; Dikarya; Basidiomycota; Pucciniomycotina; Pucciniomycetes; Pucciniales; Phakopsoraceae; Phakopsora.	GQ338834.1	32.52	34.8678	15	2	24	Stone et al. Analysis of the complete mitochondrial genome sequences of the soybean rust pathogens phakopsora pachyrhizi and p. meibomiae. Mycologia. 2010,102(4):887-97.
Phakopsora pachyrhizi	Ppa	Eukaryota; Fungi; Dikarya; Basidiomycota; Pucciniomycotina; Pucciniomycetes; Pucciniales; Phakopsoraceae; Phakopsora.	GQ332420.1	31.825	34.5546	15	2	24	Stone et al. Analysis of the complete mitochondrial genome sequences of the soybean rust pathogens phakopsora pachyrhizi and p. meibomiae. Mycologia. 2010,102(4):887-97.
Candida parapsilosis	Cpa	Eukaryota; Fungi; Dikarya; Ascomycota; Saccharomycotina; Saccharomycetes; Saccharomycetales; Debaryomycetaceae; Candida/Lodderomyces clade; Candida.	NC_005253.2	32.745	23.82	20	2	24	Nosek et al. Complete DNA sequence of the linear mitochondrial genome of the pathogenic yeast Candida parapsilosis. Molecular Genetics and Genomics. 2004,272(2):173-180.
Pochonia chlamydosporia 170	Pch	Eukaryota; Fungi; Dikarya; Ascomycota; Pezizomycotina; Sordariomycetes; Hypocreomycetidae; Hypocreales; Clavicipitaceae; Pochonia.	KF479445.1	25.62	28.3	15	2	23	Lin et al. Analysis of the complete mitochondrial genome of Pochonia chlamydosporia suggests a close relationship to the invertebrate-pathogenic fungi in Hypocreales. BMC Microbiol. 2015,15:5.
Fusarium oxysporum Mh2-2	mh2	Eukaryota; Fungi; Dikarya; Ascomycota; Pezizomycotina; Sordariomycetes; Hypocreomycetidae; Hypocreales; Nectriaceae; Fusarium; Fusarium oxysporum species complex.	MF155191.1	46.03	31.8	18	2	26	Zeng et al. Complete mitogenome of the high ethanol production fungus Fusarium oxysporum Mh2-2. Mitochondrial DNA B Resour. 2017,2(2):814-815.
Aspergillus fumigatus AF210	AF	Eukaryota; Fungi; Dikarya; Ascomycota; Pezizomycotina; Eurotiomycetes; Eurotiomycetidae; Eurotiales; Aspergillaceae; Aspergillus; Aspergillus subgen. Fumigati.	JQ346809.1	31.76	25.4	20	2	31	Joardar et al. Sequencing of mitochondrial genomes of nine Aspergillus and Penicillium species identifies mobile introns and accessory genes as main sources of genome size variability. BMC Genomics. 2012,13:698.
Neurospora crassa	NC	Eukaryota; Fungi; Dikarya; Ascomycota; Pezizomycotina; Sordariomycetes; Sordariomycetidae; Sordariales; Sordariaceae; Neurospora.	--	64.84	36.1	28	2	28	https://www.broadinstitute.org/fungal-genome-initiative/neurospora-crassa-genome-project
Penicillium polonicum	Ppo	Eukaryota; Fungi; Dikarya; Ascomycota; Pezizomycotina; Eurotiomycetes; Eurotiomycetidae; Eurotiales; Aspergillaceae; Penicillium.	NC_030172.1	28.19	25.56	15	2	27	Kang et al. The complete mitochondrial genome of huperzine A-producing endophytic fungus Penicillium polonicum. Mitochondrial DNA B Resour. 2016,1(1):202-203.
Cordyceps cicadae CCAD02	Coci	Eukaryota; Fungi; Dikarya; Ascomycota; Pezizomycotina; Sordariomycetes; Hypocreomycetidae; Hypocreales; Cordycipitaceae; Cordyceps.	NC_041489.1	56.58	26.12	43	2	26	Fan et al. The complete mitochondrial genome of the Chan-hua fungus Isaria cicadae: a tale of intron evolution in Cordycipitaceae. Environ Microbiol. 2019,21(2):864-879.

## Sheet: S2
Supplementary Table S2. The published mitogenome sequences of Rhizoctonia solani AG4.
>JADHEA010000014.1 Rhizoctonia solani strain AG4 contig_14
GCTCCGACCCATAGGGCATCTCCTTTTTATATATAATTTTTAATTATAAA
AGGAGTTGGGGCAGCGGAGCGCTCCCGCCCTAGCGAAATTAAATCCTGGA
CCAGTTCTGGTCCTGGATTTCCGCATCGCGTGGGTACCGATCTTCAGTTT
CTCCTTTATTCTATATGAATATAGGAGAAACAGCTGTTCCTGGTAAGCTT
ATTAATAAGCGCGTCAACGAACCATTTAAAAAAGACCAAAGGTCTTTTTA
TAAGGGCTCGTTGACGCGGAACTGTAACAAATTTGTATTTGATTTTTTAA
AATAAAATTTGAAAGAGCGTCGTATAACGGTAGTATTATGATCTCCAAAA
TCACAGGTAGGTGTTCGATTCGCCTCGCTCTTGTTTAACTCCTTCGGAGA
CCCTGTGGGTCGGACTTAGGAAGAGCTAAAGTATTTTTATTTTATTTTTA
CTAAAAAAAAATAAATTGCAAGTTTAAATTTTAATTTATAATAGTGCAAT
GACACGTATAGTCTCTGAGATGTTTAATAATATCCATCCTCCGGGCATTC
ACTCGTACGAAGTACTTGTGGATGTCCCAGAGGACTGATTTGACTGACCG
AATCCATAGGGAGCTTCGCTCAAATTTCTTTCTGTCTTCAGTTTCTCCTT
TATTCTATATGAATATAGGAGAAACAGCTGTTCCTGGAAGCTTATTAATA
AGCGCGTCAACGAACCATTTAAAAAGACCAAAGGTCTTTTTATAAGGGCT
CGTTGACGCGGAACTGAAGACAGAAAGAAATCCGTTCCTCAACCCCCACC
TTTATGGTGGGGTCTTGAGGCCAGGAGCTGTAGCTCCCCGCCGAAGGAGG
ATCATGCTTTAGCATGATCGTAGTCGGCGGACCGCGCCCTCCTGTCATGC
GAGCATGACCATATGGCCGCGGAATTGAAGCTCCGCCGAAGGAGGATCAT
GCTTTAGCATGATCGTAGTCGGCGGACCGCGCCCTCCTGTCATGCGAGCA
TGACCATATGGCCGCGGGCTTCTAAGTCCATAGTTTTTTTGTCGATTTGT
TCTGTTAAAAAAAAACAGAACATGATATTAAAATAAGGCTTATTAGAGAC
GCGCTAAAACCCCGATACTGACCTACGATCTCGCTGCTTCGCAGCGAGCT
CGGACTAAAAAATAAATAATTTTGGTTTTTTTATTTTGTTTTTACCCAGT
TCAGTGCCGGAATTATGGTCCAGGTTTTCGTTCCGCTAGGGACGGTATAA
TTTTGAAAATTTTTGGGGTGCGGGGGATTGTAAACATCTGCTGATTGTTT
CTTTACTAACTTTTTCTTTTTTTCTTTCTGTCTTCAGTTTCTCCTTTATT
CTATATGAATATAGGAGAAACAGCTGTTCCTGGAAGCTTATTAATAAGCG
CGTCAACGAACCATTTAAAAAGACCAAAGGTCTTTTTATAAGGGCTCGTT
GACGCGGAACTGAAGACAGAAAGAAATCCGTTCCTCAATCCCCACCTTTA
TGGTGGGGTCCAGTCTTCCGATTACTGCGCAGCTTACCCTGTCGCCGCGT
GTCATTGACACGCAGCGACAGGGTACCAACGCTGCGCCCAATAGTAATCA
GAAGACTGGATAAGTCTTTGAATTCCGATTACACCGTAGGTGAAATCGGA
ACAAAGACAAAAAATATTTTTGTTGAGGCCAGAATCGAAAAAGTTCTAAT
ATTTTGACTTAGTTGATAAGTAATTAGAGCAGTATTTTAAAAAATTGTAT
TATATATTTTTTTGTAAATAGAAATTTCCAGCATATAGTGTTCTATCTTG
AATTTTTCGAATAACGATGTCCGAATAAATTTAAAGAAGGGCATTTTCGA
GAATACCGGCAAGGCCTAGGAAGTGTTGTGGGAAAAAGGTTATATTACAA
AATTAATGCTCAGCTGTCTGATCATTATTGAGAGACACCTCCCAATGTGT
ATTCTGCCATTCCCAGAAAGATCCTGGTAGATCGGCAAGTATAAAAATAA
AAAAGATTGTGAATTTAAAAAAGTTTAATCCTGAGAAGGAAGGCCTATTT
TGTGCTGCATCATGGGTGGCATTACGTCTTTTAATAAAGCTTGTACAGCT
GGAATACTCTTTTTGTGGATTCTAATTCTATGCCCGCTACCTCTTGCATT
AAGGGTACAATCTAATTTAAATTTATCAATTAAAACATCTTGTAGAAGTT
TTACTCCATCTAAGTTAAAACATTCAGTACATAGAGCGTCAACGGACGAG
TTAGTCAACATCAAGTTGACATCAGCGTCCGTTGACGCGGCTTCAGTTTT
TTTATCGAATGTTCCATCGTCGCAAATCCGCGTCAACGAAGCATATAAAA
AGACCAAAGGTCTTTTTTGAAGGCTTCGTTGACGCGGCCAAGCTTAAAGG
TGTGAACAGATCTTTTATACCCGCAGGGCTCCTTCGGAGTCCGGAGGGAC
CCCTCAGGGTTTGAAGGCACTATCTTAGGTCCTTGCAGGAAGAATAAATC
ATTCTCAAATTTCAGCTCGTACGGAGTACTTGCTTAAATTATGAGAATTA
AATTCATTGAAACAAGGTAGCGCCATAGTCTGAAACCTTAAACTAGAATA
CACTTTACCTGTAACTTTACTAGGTGCTCTAACTTAGTTTTGGTTCAGAT
ATACAATTCCCCCAAACTGTGGAAGCTCAGGTTTTAGAGATCTTTCAGAT
CTCTAAAAATTTTTTGTAGGATTATTTATTAATTAAATAATCCGTACAAA
AAATAGAGCTTCCACCTGTTGGGGGAAGGCTAAGACCGCCGAAGGAGGAT
CATGCTTTAGCATGATCGTAGTCGGCGGACCGCGCCCTCCTGTCATGCGA
GCATGACCATATGGCCGCGGGTTAACAACTTTTCTATGCCCAGGGTTAAA
ACCCGAAGGGCTCCTCCAGAGTCCGAAGGGACCCTTTCGGGTTTCTAAGG
ATACCTCAGATTTTTTCTCAACCTCTTCTCTCACACAAAATATATTATAT
TTTGTTGAGACTACTTTTATAAATTTTTGTTGTGATAAAATATATCACAT
TTATACGCTATTACCCCTTTAAATTTCCCAGTTGGAGTATTCGACCTATT
GAAAAATACAAACTAGAAATGTAAACCCGCAAACTTGGGTCCTAGATAAT
TAAGTTTTACAGACAGCTGTGCTATATTGGGTCGATATTTTTTGCATTTT
TAGTAAATGCCTAAAAATAAGGACTTACAATCAAATTATTTAATTTTGGA
CTATATCTTTACTATACGAATCTTCCCTATTTTTATGGGAGAAACTTAAC
ATATAGTATTCTTTCGTACAGTCTCTAAGGATTACTTATCCGGGTTGGGA
ATACCGGAGTAATTAATAAGTTTCCTGCTGATAATCTATATTCGCCCCAA
CAGGTGGTACTTTTGTGTACGAATTATTTTTATTAAAAAATAATTCTACC
ACAAAATTTTTATAGATCTATAAAAATAGTTCTACCACGGTTTGGGGGAA
TAACTTAAGATTTTTACTTCTTTCTTTTTCGAGTTCTCAATCAAAGGAAC
TTTGATTGTATTCTGAATTTCTTTAAGCCGTATTCCGTATGGTCCCTCCT
TTAGGAGGGATATATCCCTTCTTTCACTTTGTGGAAGAAGGGACCATACG
GTTTTCGGAACCCCCACTTTTCATGAGGACCTTTGGCCCATTGAAAAGTG
GGGGCTTTAAAGCTACAGCTTCCTATGGGAGCTGTAGCTCTAAACTTGGG
AGCTGCAGCACCGCGAAGCGATGCTGCAGCTTCCTACAACCCAGCATAGC
TGGGTTGATTCAGACAGAATCGAAAAAGTTTGGATAGGAATTACCCGCGG
CCATATGGTCATGCTCGCATGACAGGAGGGCGCGGTACCCTGTCGCTGCG
TGTCATTGACACGAAGCGACAGGGCCCCGCCGACTACGATCATGCTAAAG
CATGATCCTCCTTCGGCGGAGTTACGAAAATCATAACATTCTCAGAATTT
CAGCAAGTACTCCGTACGAGCTTAAATTTGAGAAAGATATAAACCCAGAC
GAAAGAAAGTACTTAAGCTTTATAAGATTTTCCAGCAAACAGAAAGATTG
AAATGGAGCTAATATTTTTGTTTTGTTAACATATTACGGGCTATTCAAAT
TCCATGTCGTAATATTTTTCCCTGTTAAATTAACCCCACAGAACATTGTC
CAGAAATGGATTTTTCCTAGTAGTTCATTATATGTTTTACCTATGATTTT
AGGTGTCCAATAGTAGAAACCTGCAAATAGAGCAAATACTGCTCCCATTG
ATAAAACGTAGTGGAAGTGAGCTACCACATAGTATGTCTTTATTATTTAT
TCAAGTATTTGACTACTCTAGGGTTGCTATCCTTACGGATAGGATCGGAC
CATATCTTACAAGAAATGTCAAACGGATTAATCATTTCTTGTTGTTACGT
GTGGCCTCTACGGAGTCCTTAATTTCTCTCCCGCCCTCGTTAGCTCCCCC
CAGCAGGTCATGGGCCATAGGTCCTTAGACCTGCTGGGCTGCAGGTTATT
TTTAGTGAGCCCATCTTCGATGGGCGCATGAAAAATAACCTATCCGGAAC
CCTGTCGCTGCGTGTCATTGACACGAAGCGACAGGGCCCCGCAAGCGGGC
GCGCTGTTGGTAAAGCGCGCGGTAATTTATTTGTGGTGCACTACAAATAA
ATTGCAGCGTGAATTCCCCCGACAGGTGGAAGCTCTATTTTTTGTACGGA
TTATTTAATTAATAAATAATCCTACAAAAAATTTTTAGAGATCTGAAAGA
TCTCTAAAACCCGAGCTTCCACGGTTCGGGGGAATTTTACTAAGGGTCGA
CTCTCTGTGACTCACCAGCTCCGCCGAAGGAGGATCATGCTTTAGCATGA
TCGTAGTCGGCGGACCGCGCCCTCCTGTCATGCGAGCATGACCATATGGC
CGCGGGCTGGTGATCCAGAGAGTTCCTCCGGAAAGTATTTAAGGTTCCCA
CGGTATTATCTGACAATTGTAGCAACTGTTCTACGCTCTTTATAGAACAT
TGTAGACTTCACCGTTAGCATTAGGGCCGCGAGGTTTTTTAAAATCCAAA
GGATTTTATATTTTCTTCGGTTCTTAATTTCTGTAGGAACCCTGTCGCTG
CGTGTCAATGACACGCGGCGACAGGGAACCCCCACTTTTCATGAGGACCT
TTGGCCCATTGAAAAGTGGGGGCTTTAAAGCTACAGCTTCCTATGGGAGC
TGTAGCTCTAAACATTAAGACAAGAAGAAAATAAAAAGCGGCACTAGCAC
CGGAAGAATAACCCTCTTCTCCCACAGTAACAAGACAACACGACACATAC
TTATTCAAAAATCTATCGATCGATCTTTGAAAACCTTACTATCCATTACA
AATATTGCTAATTGATAGTATTTATAACCTTGGAGTAGATTTGTACAATG
ATCAATAACTCGTCCAGTCCCAGCAGCACTAGCTACAGAGAATTCATAAA
GAGGATAACCACTTACTTTCCCAGTTTTGTTGAAAATAGTAAGATCATGT
AGTCCATAATAATTTCGAATAGCTTCAATCAAATAATAATCATGATTTTG
AGCAATACTGAAAGAATAATTACCTCGAACACGACTACTGAATGAACCTT
CTGATTCTATAAATCCTGCTAGCCATTCCTTGAAATAGCTAGGAAGTGTT
GCTTCTTTAAATAGAGGTACAATTGATTCTCGATCTTTGTATTTCAGTCC
TCGTTCAATAAAGTATTGTTCTACATCTGGATTAAGTAAATATTTCTTAA
AGAAGTGATATTGAAGTCGCATACGACTAGTTAGAGGTAGATACTCATCA
AGTAGAGGTATAATAGTCTGATGAAATGTATTTTTATCATTTACAACCCA
TTGTACATAGCTTGAGTTTCTCGGTACCTCGTCGAACAAAACCACCATAT
GCATTAGCTATAAAACTAAGCATTTCGTAGTTGAGTGGTTTATCTGCGAG
TTTAACAACTAATCGAAATTGTAGAAATTTTTTACGCCAGTGGTTAACTT
GGAGACTTCCAACTCCATCGATGAGACCAACTGTGAAAGGAGCGAGTTGT
TTATCGGAAAGAGTTCGTGGTGACTTAAGTGTTTGGCCAGCAATGAAAAA
ATTGCTAGCAACGTTTATAAAAGTATCGTGTAGAGCAACATCTAGTGAGG
CATTAGCAATAACAATTCCTGTTACAAAATTATAATCTTTCATAACTGAA
AAAATAACCTCTGTAAAGGGTTTTTAATTCTATATTTTTTTGGATAACGG
AATGTCCTATACCCAAATCTTTTGAAGCAACTAATATTCCATCATATCGT
CTAATAAATTGTTTTTGAGCATCAAATAAAAAAACAGCTTTTTTCTAATA
TGAGAACTGTTTTTCATTTCTAGAATAACTTCTTGTCCTTCTTTTGAGTC
ATAATTAGTTATTAAAGGTAATTCTTCTGTTTGGAACGGTGAGCTTGCAA
AATACCATTCTCCTCTGAATAAAGACTCATTTTTTATACAATTTGTTATT
GTTGAAGAATTAGTATTTATCAGATCGGCCAAGGCTCTAACTGAAGGACA
TACCATAACTAATTGTCGTAAAGAATTATAAACATATAAAGAAAATGCTG
AATTAGCTTTACTAATTTTTAGTTTAGATTCTTCAGAATGAGTTTTACCA
TAAAAAGGATTATTTTCTCCAGTTAAAGCTTTAGATATTAAAGCTTTAGT
TTCGTCAGAATGTATTCTACTTTTAGCTAATTTTGACAATAGCTCTTTGG
TTTCTTCCGTATGTTGATAACCTAAAGAAGAAAAACCTTGTTTTAGAACA
TTATAGTAAGGTCCGCGAGCGTTAGTTCCACCTCCAATAAGGAGGTGGAA
CGTAGGGAATCGCGACCGATCGCGATTCCCAGCTCGCGGTATTATTTGAA
TGATTACCGCCCCAGAAAATCCCGAGCGGTCGGGGATTTTTTTTTTATTT
CACTCGTGAAATAAAAATACGCCCAAAGAGATCTTTGGGCTACTGGGGCG
GAGTTATCCAATAAGTTTCTCGTACATTTACTGTTTCAATGTCTGCAAAT
TCTATAATTAAAACGGCAAAATTGTGTTGTCCATATTTTAACAATGCTTT
AGTTATAGGCATATTTGCGTTTTGAGACTGTTCTAGAAAGGAATTATTTA
AATAGTTTCGCATTCTTGCTGCTAAGTTAGAAGAACTACCTATATAAAAA
TTACCATTAACTAAATTAACTAAACAGTATACCCCTATTTTTCCATTATT
CTCTTTTATTAAAGATGCTCTATCCTGTTTGAAATTTTGATAAACTTTAA
CAGGTTTTATTTCTTCGGCTAATTTAGTTAAAAAACATGTAGAACATAGT
ATATTTTCAAAATAAGTGTTAATTTCCTCTACATTAGAATTTATTATTCC
GCCTGGTGTAAGGCTTTAGCCTTACAACAGGCGGAATTATTATAATTTCG
GACTATACCTTATCTTTATTTACATAAAAATGACCACGTATAGTCTCTGA
GAAAACTAATTATCGTATATTAAGTTTTCTGCTGATAATTCACTGTAAAC
TGCAGAATTATAACTTTGAAATAAAGTATCTTTAGCTTTATGAATGTTCC
AGCATATAGTAGTCTTTAGAGGGGACTAAAGGAGATGTTCACCGCTTTCA
TGAAAGCGGTGTAGTTAATCCTCCTATTGTGAATAGAGCTATGAATCCTA
AAGCGAATACCATAGGTGTTGTGTATCGGATAGATCCACCGTAGCATGTA
GCTAGCCATGAGAATATTTTAATTCCAGTTGGAACCGCAATAATCATAGT
AGCAGCAGTAAAGTAAGCTCGTGTATCTACATCAAGCCCAATACTATACA
TGTGGTGCCATAGTATAGTTTATTAATTTAATATAAAAAGAATAGTTCTT
TTTATAATGGATTATATCTTCATCTTTTTACTCTTTTTTATTAACCGCGT
AATTTCCGAAGGAAATTAGTTGCCCCGAAGGGGCTCCGTATTCCGTATGG
TCCCTCCTTTAGGAGGGATATATCCCTTCTTTCACTTTGTGGAAGAAGGG
ACCATACGGTTTTCGGAACCCCCGCGCCTGTGGCGCGGGGCGTAGTTTTT
TTGCATTTGCAAAAAAATTAATAAAAAAGACCAATTAACTTTCCGCAAAA
TAAGAGGGGTTTATTTAACCCGCAGGGCTCCTTTGGAGTCCGGAGGGACC
CCTCCGGGTTTGAAATTTACTTATCTGAATTAATGGTTTTAGCTATTGAA
CGAACTTTGTCCAAACTTCTCCTGAACCGTGGAAGACCCGGTTTTAATTT
AATTAAAAATTAAATTAAAAATTTTTGGAAAAAATTTATTTTTAAATAAA
TTTGTTTCCGCGTCAACGAAGCATTTAAAAAGACCAAAGGTCTTTTTTTA
AGGCTTCGTTGACGCAGTTCTTCCACGTTCAGGAGAAAGGATGACCCCAC
CATAAAGGTGGGGATTTAGAAAGATGTTCTTTATTAATAACCCCGCCGAC
GGAGGATCATGCTTTAGCATGATCGTAGTCGGCGGGGCCCTGCGACGCGG
CCTCCTGTCATGCGAGCATGACCATATGGCCGCGGAGTAACCGTATTCCG
TATGGTCCCTCCTTTAGGAGGGATATATCCCTTCTTTCACTTTGTGGAAG
AAGGGACCATACGGTTTTCGGAACGACACACCTTTTTTAGTTTTGAGTGG
AAAACTTAAAAAATAAGAACAAACACTAGAAAGACCTGTAAAGGTATTAA
TAGTTAATCGATATACATTTTTAGTTTCACCTCGGTGAGAGACTTTTCCG
GATCCAAAAAGATCTCTAATATGCATAAATGTATCATATGCATTATTTTG
ATCCAATAAAAATCTTAACTGTACTCGGAATCCACTAACTGTATTAGGTC
GTTCTGTGATATTGACGTTAAAGGCTCCTTCAGCGTCAGTAAACCCAGAT
AGCCAAGCATCTTCAAGAGATGGGTTAGCTGTATCTGTAATTAATGTAAT
TAAAGGGATTAGCCCATAAATTCGACTTTAGGTGTTGTCAGTTTCGCATT
TAGGTCAATAATCCATTGACCTAACTGTTCCACTCGATAAGGTAGTACTT
AATTACCGTTGAATAGAAGACAAAGAAGTAAAATACTCTTTGTATCAGTT
ACAATGTAACGATAAAATCCTTTACCCTCAGGAAAATGTCTGACATTACC
AAAACCAAGTAGAGATTGAATCTCATAAAGAATTTTACCTTCTTTTTGTG
TTCTTTTTTATTAACCGCGTAATTTCCGAAGGAAATTAGTTGCCCCGAAG
GGGCTCCGTATTCCGTATGGTCCCTCCTTTAGGAGGGATATATCCCTTCT
TTCACTTTGTGGAAGAAGGGACCATACGGTTTTCGGAACCCCCGCGCCTG
TGGCGCGGGGCGCCGCTTTATCCAAAGGATAAAGTTATTTTCTTCTACGA
AGAAAATAAGTTTTTATTATCTATGATAATAAAAACCGTGGCTACGCTGC
CGGCAGGCAGCGTAGTTTTTTTGCATTTGCAAAAAAATTAATAAAAAAGA
AATCTAATTACAAATTGAGGTTGACCTTGGTAACTTAAGATAGCTCCATC
ACCCTCGGCAAAACCAATGAACCATTTAAACCATGTATCAGAAATTTCGT
TATCATAACCTAATTTTTGTTTTAACTCTTTTGACAATAACCTTCCACAA
CGTGGAAGATACGGTTTTAATTTCATTTTAATGAAATTAAAAATTTTTTG
TTGTCTTAATTTCATACAGAACCCCCACTTTTCATGAGGACCTTTGGCGG
ACCTTTGGCCCATTGAAAAGTGGGGGCTTTAAAGCTACAGCTTCCTATGG
GAGCTGTAGCTCTAAACATTCAGACACAAAAAATAGATCTTCCACAACGT
GGAAGGGTGAGAATCTTGTTCTGCTTGAGTTAGCTTATTAGGTTTAACTG
GTATTAGTGAAGAAAATAATACCAGAACGGATTTATTATTGAATAGTTCA
CTATAAGCATCCATACCCGATCCAATTGACTGAATATAAACAACACTAAT
TAATAATGCTGCGGTATAGAATCCGCGAGCGTTAGTTCCACCTCCAATAA
GGAGGTGGAACGTAGGGAATCGCGACCGATCGCGATTCCCAGCTCGCGGT
ATTATTTGAATGATTACCGCCCCAGAAAATCCCGAGCGGTCGGGATTTTT
TTATTTCACTCGTGAAATAAAAATACGCCCAAAGAGATCTTTGGGCTACT
GGGGCGGAGTTACTATTCTTAGTTGAGGAGATACCCTGTCAGGGTACCCA
CAGGGCTCCTTCGGAGTCCGGAGGGACCCCTCCGGGTTCGAAGAGAAGGT
AGCGCAGTGGCTAAAAATCTATAAAAAATACAAGCAAAAAGCATCTCTTT
TAGAGATTTTTTATAATGTCAATATATCACGGAAAGTGTAATTAAAAAGA
TGTATTGCGTTTAATCTCTGAAGAGCTAATTAAATATTTCCAGCTGCTAT
GAACAATCTACTAATATTTTGACTATGAAAAGTAATTAGCAGCAATAAAC
AGTTACAGCTTACAACAATATTTATTACTTGAGTTTCACAACCCAAGAGA
GCCACCAATACAAATTTTTTTGTAGGGAAAATTGACTCCATACGATGAAC
CCTAAAATACCGATAGAGAACATAGCATAAACCATTCCTAAATAACCAAA
GATTGGTTTACCTGAGAATGTTGAGATTACATGACTAACGATACCAAAAC
CAGGTATAATTAAAATATATACCTCAGGGTGTCCAAAGAACCCATTCTTT
CAAATCTAACATAACTTTTAATCTCTTTCTACAACTCTTATTTAGAGTAG
GGCCCGTCCCTTTGGGGGAGAGCTGTTAGATTCACGTACTATCTCTGCTA
TAGCTGTCCCCTAAATCTGGACATATTTAGTTTTAGCATAGCTTCATCGA
TAGCCCTATGATCAAAAATTATTATTCAGAAACTAAAAATAATTTTGACG
AAAGAACCGACTGTACATTAAGCATCATTACAGATACCCACCAGTGACCC
AGTCTGTAGCGGTCTCATTAGACGACCGACGGTCTTTAGTTGAGAAATCT
GTTGACCGTTAACCCAAAATGGCCCAAACGAACCATTTTGGTTTTCACTA
GTGTAGCCTAACAACACAATTTGTGTGCTGCTATTTCACCCTGTCAGGCA
AAACCTATCATTCCACTTCTCTTAATTACCATCAGAATTTTAATGGGGTA
TTTTAAGAGAACCTACTTTTTATTTTCCCTTTGGTCTTCTTTTTTATTAA
TTTTTTTGCAAATGCAAAAAAATTGCCCCTTCGGGGCAACTAATTTCCTT
CGGAAATTACGCGGTTAATAAAAAAGAACGGAAAATAAAAAGAAGTATTT
TTTTCTAAGAATTGCATAGTGGTTTAAGATAGGGACTAGAGAAATGGTAT
GCTGAAATAATAAAAAGAATTTCTCTTGCATTTGCCTTGGAAAAGAGGTC
TTTTGTATTTTAATGGACTTCATACCCCAATAGCAAGGTAGAACAAGTAA
GTCCATAGTTTTTTTTTAACACCTGCCTCTTAGGCTTAATAGCTTAAACT
AAACCATTCCCTGTATTCCCGTAAATATTTATGATTTATTTATAGTTTTA
GCCAATTGAACCATTTTTGCACGATTATCATCATTTAAATGATCACCTTT
GATTAACTGTATTCTTAGTTCTTTCCATAAATTATAACTGTTTTTTCTTA
GTATACAATAAATGTGTATCAAAATAAGGAATAATATGGGCCGTGTTTTT
TATCCCGTTTACTCCGCGGCCATATGGTCATGCTCGCTAAAGCATGATCC
TCCGTCGGCGGAGTTATCGGCCACAGAGTGAGGACTAACATTACCTACAC
TAAAGATAGTAGAAATATGTTGTAAAATAATTTTGTTTACTTCCCATTTT
TGACTTATTATAAATCTTAAACGGTAACCTTTACTATTAGATAGTAAAGA
TAAAGTAAAACAACCTTCAGCATCGGTAAACCCTGCTAACCAACTATCTT
CTAGAGTAGGAAGCAGAGTATTTACAATAGGATCTATTATTTCTAATTTC
ATTCGTAAAGCTAAATTATTATACGCAGAAAGGAAAATTGAAAATTGTGA
ATTTTTAGTTAAAAACACCTCTTCTCCTGAACGTGGAAGAACTGCGTCAA
CGAAGCCTTAAAAAAAGACCTTTGGTCTTTTTAAATGCTTCGTTGACGCG
GAAACAAATTTATTTAAAAATAAATTTTTTCCAAAAATTTTGAATTTAAT
TTTTAATTAAATTAAAACCGGGTCTTCCACGGTTCAGGAGAAGTTTGGAC
TAGTGCAGTCCAGGGGACCTCCCAAAGATGTCCACGGAAACAAAAAATGG
AATTTGTCGAGGCTTAATACCCTGAGGGGTCCCTCCGGACTCCGAAGGAG
CCCTGCGGGTATAAGCTTCCCCGCGAGCGTTAGTTCCACCTCCAATAAGG
AGGTGGAACGTAGGGTTTTTATTTCACTCGTGAAATAAAAATACGCCCAA
AGAGATCTTTGGGCTACTGAGGCGGGAAAAAGGGGAGCATTCTTTTATTT
TAAATACCCCAAGTAGTAGCTTTCGCCTGAATTAATTTTAATTAATGAAC
TGTAAAGTGAGATACTATAAACCGATTTTATGTAACATCATAGGCGGCAT
TATATCTTTCAACAAGGTTTGTAGGACCGGCAGGGATTTAGATGAAATTC
GTATTACATAACCATTCCCTGATTTGTTTATGGTACATTTTAAATTGAAT
TTATCAATTAATACATTGGCAAGGAGATTAACTTCTTCTTGAGTAAATCC
AGTATTTCTCCTGAACGTGGAAGAACTGCGTCAACGAAGCCTTAAAAAAA
GACCTTTGGTCTTTTTAAATGCTTCGTTGACGCGGAAACAAATTTATGTC
TTTGTTCCGATTTCACCTACGGTGTAATCGGAATTCAAAGACTTATCCAG
TCTTCTGATTACTATTGGGCGCAGTAATCGGAAGACTGGACCCCACCATA
AAGGTGGGGATTTAAAAATAATTTTTTTCCAAAAATTTTTAATTTAATTT
TTAATTAAATTAAAACCGGGTCTTCCACGGTTCAGGAGACATTTGTACAA
AGTATTACGGACCGTTCTAATTTTTTGAACGAACCGTCATCGGCTATTCA
AAAAGCAAGACCTAGAGGAGTAAGCAGGTCACCTATATTTTGAGGAACTA
TTTTTTTTCCTAAAGGATAAAATAGTTCATGTAATTCATTAAAGCAAGGC
AAAGAACAAGTAATAAATCTAACACTAGAATAAGACACACCAGTTTTTAA
GTTTGGCGCTCTGGTATAAATAATAGGTTCTGAGAAGCAATAGGATTTAA
ACAGGGTAAACAAATGTCTAATATAATCCTCGTGAATTATACTTCTTGCT
CCTGAACGTGGAAGAACTGCGTCAACGAAGCCTTAAAAAAAGACCTTTGG
TCTTTTTAAATGCTTCGTTGACGCGGAAACAAATTTATTTAAAAATAAAT
TTTTTCCAAAAATTTTGAATTTAATTTTTATTAAATTAAAACCGGGTCTT
CCACGGTTCAGGAGAAGTTTGTTCAAATCGTAACCCTGCATTTATTGATT
TTTCACCTTTAAGAATATTTAAGTCACCAAGAAGGAGCCCTATCAAAATA
TCCTTTAGCTCTTTTGAAAGTGAAAAGGATTCTCGTTCAGCTTTAGTTAA
ACGACCTGATAGTTTATCAATTGTCGGTTTAATAGGAGCTAAATAAGAAG
TGAATAGCCCTGTAAGGATTTCTATATCAAATCCAATTGACTGAATATAA
ACGGCATAGACTGTTACAACCGCGATATAGATTCCGCGAGCGTTAGTTCC
ACCTCCAATAAGGAGGTGGAACGTAGGGAATCGCGACCGATCGCGATTCC
CAGCTCGCGGTATTATTTGAATGATTACCGCCCCAGAAAATCCCGAGCGG
TCGGGATTTTTTTTTTATTTCACTCGTGAAATAAAAATACGCCCAAAGAG
ATCTTTGGGCTACTGGGGCGGAGTTGCTATTCGAAATAGAGGAGATATTC
GAAGAGAAGGTAGCGCAATGGCTAAAATAAGAAAAAAGAAAATTGATGTT
GTCATCTCTTTTAATGGAATACTTGCTTAAAGGTCCTTCTTTGAAAGCAG
ATATTATAAACCGATTTTATGCAACATCATAGGCGGCATTATATCTTTCA
ACAAAGATTGTATAACTGGTATTGATTTAGTAGAAATTTGTATTCCAAAA
GATTTTCCACTTTTATTAATACTGCATTTCAAATGAAATTTATCAGTTAA
GACTTTAACTAAAAGTTCAACTTCTTGAAGACTAAAACCTTGAGTGCTTA
ATTATTGATCGGTCTCTTTGGCTAAAACTCCCACCCTCACAAATAAAGTA
ACAAAGTCCCAAAGGTGTAAGCAATTCACCGATATTAAAGGGAACTACTT
TTTTACCATCAACAAAGAATAGTTCATACAATGGAACTAAACAAGGCAAA
GAATAAGTATAAAAAACTATGTAAGTATAAATTTTGCCCGTTCTTTTATT
AGGTAAAATATTACATTTTTTGGGAGCCTTTGAACAATAATTTTGGAATA
AATCGTACAAATGAAATAGGTATTTTTTATGTTTCATACCTTGTGTAAAC
TTAAATGTGGGATTCCTTTGGAGTTTTTGTTTTTGACAAGTTAGACCTCC
AAGTATAAGTCCCACAAGAATTTCTTTCAATTTGCAGGTTAAAGTAATTC
GGGATTTTTCTGCTTTAGATAAACGACGTGATGATTTATCATTATCCGGA
GCAACAGGCAGCATAGAAAGAAAGAAATAGTCCGCTAATGATCCCTATGT
CAAACCCAATTGACTGAATATAAACAACATCAAATGATAATGCAGCGTTA
TAGAGTAAAACAGGGGCTAAAACATTAGTAACGATACAAGCAAGAAGCAT
GAAATTTCTTGCCTTTCCGTTAAAAATCAGACATATCAATAATATATGGC
TTACATCTTGAACTATAAATCGATGTGTGTTATTAGATTTAGATTGTTGA
ATTACTTTACCAAATCCTAAATTTGTTTGTATATAATTTAGAACTTGTAC
ATCGGAACTACTTTGGGTAATTACAAATTGTAAACCACCTCTTTTGGATA
CTATGAAAGAGCCATCTCCCTCGGTAAATCCTATAAACCACTCTAAAAAG
GCTTTGCTTGGTTTTGGACTATAAGGATATAATTTTGAATACATAGTTTC
AAATGCAGAAAAATCAAAAGAACGGTTACTCCGCGGCCATATGGTCATGC
TCGCATGACAGGAGGCCGCGGTACCCTGTCGCTGCGTGTCATTGACACGA
AGCGACAGGGCCCCGCCGACTACGATCATGCTAAAGCATGATCCTCCGTC
GGCGGGGTGTCAAAAGAGGTAAAGATGCTATAGATAAAGCATAAATATTG
TCTTTTAAGAATAGGTGTTGATATAAGATTGGATCACCACCCCCAGCTGG
GTCATAGAATGAAGTATTGAAGTTTCTATCTGTTAAAAGCATAGTGATTG
CTCCTGCTAATACTGGTAATGAAAGCAATAATAAAATAGCAGTTACAAAA
ATAGCCCATACGAATAGAGGCAATTTGTGTAATGACATCAATTCACTATA
TAAAATATATTATTTTATAATAGGTTGGACTTTATCTTCATATTTAATAA
ATCCCGCTTTCCGCGATAGCAGAATGTGTTCTTTTTTATTAACCGCGTAA
TTTCCGAAGGAAATTAGTTGCCCCGAAGGGGCAATTTTTTTGCATTTGCA
AAAAAATTAATAAAAAAGATCAAAACCGGAAATTTATCTGCCGTGCACTG
AAGTGCACAGCAGATAAATGAAAGCAGGGATTGACCGGGTTTATAAACCG
GTCACCCTCAGCATGTCATGGGCCATGAGTCCTCAGACATGCTGAGGGAA
ATATGTTTAGCGCACAGTCTCTGAGGATTTTATTTTTATAATAATCTCCT
GCTGATTGTCCCACGGAAGTTTCCTTTACGTTGTAGGGAGTCCCAGCATA
CAGCTAAATTTCCAGGCATGTCATTTGTTTTTTAAAATTTCCAAAACCTT
TAGACAATATTATTTAAAGAAAGGGGTTCTTAATTTAATTGAATATTGAT
AATAATAATTATTTTACACCTCCGCCGACGGAGGATCATGCTTTAGCGAG
CATGACCATATGGCCGCGGAGTGCATAGATTTACACATATGCGGTAGTAC
TAAAGACTTTACCAATTCTAGATCTTTAGCAGGTATGAAAATTCTAAACT
GTTGGGAATTATTGGATACCTTAGAGATTTTGGCTTCTATATTTAATTTA
ACTTTTAAAGCTTCCCCGCGAGCGTTAGTTCCACCTCCAATAAGGAGGTG
GAACGTAGGGAATCGCGACCGATCGCGATTCCCAGCTCGCGGTAATATTT
GATTTTGCGAGGTACCCTGGACTAGTGCAGTCCAGGGGACCTCCCAAAAT
GATGCCCCAGAAAATCCCGAGCGGTCGGGATTTTTTTTTATTTCACTCGT
GAAATAAAAATACGCCCAAAGAGATCTTTGGGCTACTGGGGCGGACTAAA
ACATCTGAAATATTTTTACTAAATAATTCTCCGCCGGCGTTAGTCCACTC
CGTGGACGTAGAAACTGAGGACCGATCCTCAGTTTCAGCCGGCGGTATTA
ATTGATTTTGCGAGGTACCCTGGACTAGTGCAGTCCAGGGGACCTCCCAA
AATGATGCCCCAGAAAATCCCGAGCGGTCGGGATTTTTTTTATTTCACTC
GTGAAATAAAAATACGCCCAAAGAGATCTTTGGGCTACTGGGGCGGATTA
ATTACATGATAAAATTTGTCTTTGCTGTAGTCAGATTTAACAGGAATATT
TAAAGAACAACATAGAGCGTATTCACAAACCTGACTGAAGTCAGGTAAAA
ATAGATATTTATTCAATAGTAAGGTTAAAACTATTGAGCCGCCTGCGTTA
GTCCACTTCGAAGAAGTGGACGTAGGAAATCAGGACCGATCCTGATTTCC
AGCAGGCGGTAATTCATATAATACCGCCCTTGAAAATCAGCCGCGTTGTT
AATTTTGTTGCGGACCCATGGCCCATCAAAATCGGAAAAACGCGGGGTCG
TCTTTGGGAGGTCCCCTGGACTGCACTAGTCAAGGGGACCTCGCAAAGCT
AACTTTGGGAGGTCCCCTGGACTGCACTAGTCAAGCTGGACTGCACTAGT
CAAGGGTACCTCGCAAAGTTAAGATTTTTTTTGAATTCGCTAGCGAATTC
AAAATACGCCCCAAGCGAGCTTGGGGCTACAAGGGCGGGTAAATAAAAAT
CGATTTAGATTCATTAAATTATTTGAATAATTTGCTCTCTTCTCCTCTTA
CAGCTGAGCTATAGGAAAAATATTCCGGAAATTTATCTGCCGTGCACTGA
AGTGCACAGCAGATAAATGAAAGCAGGGATTGACCGGGTTTATAAACCGG
TCACCCTCAGCATGTCATGGGCCATGGGTCCTCAGACATGCTGAGGGTCA
TTAGAATTATTTGGGAGTCATGCAGGGAAGTGGTTAGAGCTGTCCCTATT
TAATTCGGAAACTTCTAAACTCGCTGTTGTTAAGCACGAAGTGCTTAACC
AGCGAGTGCTCCGCTACTCCGCGGCCATATGGTCATGCTCGCTAAAGCAT
GATCCTCCGTCGGCGGAGCTTAGAAATTTGAATTAAACTTTATTCAGGCT
TTTTTATTAACCGCGTAATTTCCGAAGGAAATTAGTTGCCCCGAAGGGGC
TCCGTATTCCGTATGGTCCCTCCTTTAGGAGGGATATATCCCTTCTTTCA
CTTTGTGGAAGAAGGGACCATACGGTTTTCGGAACCCCCGCGCCTGTGGC
GCGGGGCGTCGCTTTATCCAAAGGATAAAGTTATTTTCTTCTACGAAGAA
AATAAGTTTTTATTATCTATGATAATAAAAACCGTGGCTACGCTGCCGGC
AGGCAGCGTAGTTTTTTTGCATTTGCAAAAAATTAATAAAAAAGAAGGCA
GAACCAAAATAAAAAGGAGACGGAAAAGGTTTGTTGGAAATTTTAAAAAG
ATGTCTTTTTTTCCACCTGGTGCTCTCATATTAAGAACAGTAGTAATGAA
ATTAATAGCCCCTAAAATACTTGAAATTCCAGCCAAGTGAAGACTGAAGA
TTGCTAAATCTACTGATCCACCTGAGTGTGATTGGATTCCCGCTAATGGC
GGATAACATTTTTGTTGGTAATTTCATACTCAAAGGGTTTATGATTATAA
TCTCTTGAGTACTATCATTACACGCTTTAATTTTCACTAAAGATCGGACT
ATGCCTTCATCTTATTTTACGAGTTTTTTCTTGTAAAATGTTGTAAAGTA
TATCTTTGTAGTCTAAGTGTTCTCATTTGATCTCGAATACTATCTAATGA
TTTAAAATCTCCTTTATGCTTGTTATAAGATCTAGCCCAAATTCGATATT
CTAAAGCGGGCTGAGAACAATAACAAGTTAAAATCCTCGCCTATGCGGAT
TCCCTACGGGCATCGGCTCGGGCCTTAATTCGTTCTTCCCCGCGCGGTCC
CTACATATGTAGGGACCACACGGGGAAGTCAATTAAAAGCTTGGATGGTC
TACGGTGCAATCGTGGGCTTCGCCCGTGGAAGGGGAGGGGGGTTTTATAA
TAAAATTCCTCCGGGCTATCGAAAGTGTAAAACACTTTCGATAAGTCCCA
GAGGTTTAATCACTAATTCTTTTACTATTCATTTGGGATTTGATTTTTTT
AATGTATTCCAAACCTTCTGTTGTCAAATGATCATTATTTTTAATAGATT
CTAATACTTTACAAAAATCTAAAAAATCTAAATTTTTATTCCCCTTTAAA
GGAAAATCAGTAAACAATGGTAAAATTTTAGATTCTATATCTGAGATTTT
AGTAATCACTATATCAACAGCAGATCTACTTGCAATTTCTATTAAATTTC
CGCAATCCAATAATTTTAATAACTTATTCATCAATCCTAAATCTCGAGAA
TGTTGAGTAATCTGAAATTTCATTTTAACTTGATACCCGACTTTATGCGT
TTTAGAATTTATTATATCGATAAAAAAACAAGACTCTCCTTCACTAAATC
CAATAACCCATCGAATATCAGGTATTTCCTGATTATTTACCTCTGGTCTT
ACCACTGGAACAATATCGGGAAATGATTCTTTTAAAGATGTAGTTAAACC
AAAATTCATTGAAGATCTAATTGCAACTATTTTTCTTAAACCCTCGGGAG
TAAGATGTTCAGATTTATTCATTAATTCTACTACCAATTTAAGAAGAAGA
AAAATCAGCTCTTTTTTGTGTAATTAAAGGATATTTTTCAAAATGAGGAA
TAATAATATTATTTAATTCTTTAATAGAACTGACAGTATAACTAGCAGAA
TTTTGAGCTAGACTAATATTTCCTGCTCCCTCAAAAAAAGATTTAATTTG
ATTTAACAGAGGTAAATCTTTTTTATGTAACTCTATTTTAAAATTAGGAG
CAACACTCCAACCTGTTTTCAAATAAGAACGTTTAACTATTGAAACAAGA
AAGCATGATTCTGCATCCGAAAATCCAGTTACATAAAAAGGGTTAAGTTT
AGAAATATTTGAAGATGTATGAATTGATCTTATAGGCAATACAAAAGAAA
GCAACACACAAAATACACCATCCGGACTGAGATTTGTCTCAACTACAAAG
TGAGTTAATGAGAGGAAAATGTCAAATAGGCTATTAATTGAAAAAGCCAA
GCAAGATAGTAATACAATAGATAGTATTCTAATTAAAAATAAAGAAGTTA
TTTGAGAAAAAAATATCATTTTTGTTGAGTAAAAATTTTATAAGACTAGC
ATTTTAAAGGTATATCATATTATGGAGATGTAAACAATGTTTAAATTTAT
AATATAATTACATCCTCTATAGGTGCAAAACAGTGCTCCGCCAGAGAAAA
TCACAATAAAAATTTCTTCGACAGAAGAAATTGTTGAGGCCTGTGATTTA
CACTGGCGGAGTGCCTTACACTATAAGACGAAACCTAGGGCCATTTTACC
CCAGCTCCCTCTGTGTACTGCTTCCAGCCGTACACAGGGGGAGCGAGGAC
AAAAAAAATGGGATAGCTAGAGGAGTATGGTAGGCCTCAACAAAACATTT
GCCAATGTTTTGTTGAGGAAATAAAATTAGACAAAATTTGATACCCTCTG
GGACAATCCACCCGTCCTGTCGGACGGGTGGACAGCCCGGAGGGTTCCTC
CGGAAAATTTATTATATCAGGTCAAGGTTAGCTAGACTTTTTTATTAATT
TAGTCATTATTTTACCTATTTTGTCAACTTTTGCCCTATCGGTATTTCTG
TAATAATAAGCCTTAGACCATAGTTTAAATTGAAGAGATTTCATACCTTT
CAAAGTATTGTGGAAAAATTCTATTAAATTCTCAATAGCTCTAGAGTTAG
TAGTTGCAAGAGAAAAATATCCAGCTTTTTTAAACTGAACTTGAGTGCTA
ATACCTAACATTCGTTGGATAGAATTTAAAACAATCACATCCAGTTTTTG
TGTTACTTCAAAAGCATGAACTAATCTTGTAGGACCTTTGGATACTAAAT
AGAAACTACCCTCAGCTTCTGTAAAGCCTACTAACCAAGCTTTACTCATA
ACAAGTGAAGCTGAAGCATAATCAGAAACCTTATTTTTTATAATAGACCA
AATAGGAGAAATATAATCGACTGGTAATTCTCTATTGACAATATTTGACA
CTAGAGTATCTTTTTCTGATTTGCTTAAGGTAGGGTCAGATAGTATAGCA
AAAGCTTCTTTAAATTTGAGATAATTGAACTGTTTAGAAGTAAGAAGAGG
ATATTTATCAAAAATAGGAAATATCACGGATTCTAAGACTTTTCGATCTC
GTATTCTGAAATGTGCCATGTTGCCATTTTTTTCGACATAAATAGAACCA
ACACCTAACTTATTTTTAACATAGTGTAATAATCTTAAGTTATAAGTGCT
TTGGCCTAATTTAAATATTAAAGACCATGTTCCATTTTGTCTGGCAATAC
TGAACGTTCCATCTCCATCCGTAAATCCTACTAACCATTGTGAAAATAAT
TCTTTATTTTCTAACAGAGTTGTTTTATTTACTCTCAAAGAAGATTTGTT
ATTTTTTGCATACGAACTGTACTGAGTTTGTGCCGAAGGCGCAGTAGTTG
TTTCAATCAAATTCTTTTCTGTAGATTTACAAAGTTTAACAATAAGATGC
TCTACGTTAAGTCTCTGATGGCTAATAATATTTATTAACCAGGCGGATAG
TCTCCGTGTTTGTAACATTTTTTCTACTGTTGCATTAACTAATAACAATA
ATAGAATAATTAGATTTTTCACCTGATCTATTATTGATACAGTAATGAAC
AATGAGCATTTACATCCAAGTTGAAGATTTTCCCGCATCGAGTAGAGTTT
ATTTAAAATTATATCACTATAATAGGACAGCTTACTTTCAACTGTCCATC
CTGTACCGGCACCTTGTTCAACCAATGAACTCACTAATAATAAAATTAAT
GAAGGTGGTAACAGCCAGAATGAAATGTTATTCAATCGAGGGAAGGCCAT
ATCCGGCGCCCCGATTTGTACTGGCACTAAATAGTTACCAAATCCACCTA
CCATTGCTGGCATAACCATAAAGAAAATCATTAAGAATGCATGAGCAGTA
ATGATAACGTTGTAGGTCTGGTGGTCGCCTGCCAAGAATTGTACTCCTGG
TGCAGAAAGTTCTAATCTAATTAGTACGGAGAATGCGGTACCTAACATAC
CACTAAATACGGCAAATATTAAATACAGAGTACCTATATCTTTCGCATTT
GTCGAGAATAGCCATCGAGTCATATTGTGGCTTCTCTTTTTCAAATTGAC
GCTGACGCTGAAAAGCAGTGTTTCTGTTTCTTTTATATTTTTTTAAAAAA
AAAAAAACTACGCTTTGCTAACGCGCTTCCACAACGTGGAAGATACGGTT
TTAATTTCATTTTAATGAAATTAAAAATTTTTTTTAATTTCATACAGAAC
CCTCACTTTTTGTGAGGACCGTAGGCCCAAAAAGTAGAGGGCTTTAAAGC
TACAGCTTCCTATGGGAGCTGTAGCTCTAAACATTCAGACACAAAAAATA
GATCTTCCACAACGTGGAAGGTTGAACGTATTTGAATTTATAGTGCGCCA
TAGGCGCACGATAAATCAAAAGCCCCGCGCCCATATGGTCATGCTCGCAT
GACAGGAGGGCGCGGTCCGCCGACTACGATCATGCTAAAGCATGATCCTC
CTTCGGCGGGGTTTTTATTCCTCTAACGGAAGAATAAAAACTTTATTTTC
TTCTTGTCTTAATCAACCCAGCTATGCTGGGTTGTAGGTACCCTGTCGCC
GCGTGTCATTGACACGCAGCGACAAGGGACCTACGGCCCGTCAAAAACAG
ATTAAGAAACGAAGAAAATTTTTGCAAAATTTTCTCCCTTTGTTAACCGG
CGTGATGATTGATCCTCACGCGATTTAATAGGCAATAAAGAAGATACTTT
TTCACCTAATTGAAGGTGTAGCTTAAATTTTGAGCGAAGCCCACAAAGGA
TTCGGTTCATACGCTTTACGTAGCGGAATTGATTAAAAAAAAAAAAAAAA
AAAAAACAAACAAAAAAAAACAAAAAACAAAAACGGAATAGAGGTGATTC
GAACACCTAAGGGTATTTAGCCCGAACAATTAGCAATCGTCTTACCTTAC
CGATGGAAACTATTCCTTAATTTAATTACCCCAATTTCCCTTGCGGACCT
ACGGCCCATGGCAATTAGAGATTCTACACCGTGCGCAGCACGATACGCTC
CGTCCGGAGGCTACCTCTGGGACATCCAACAAGTACTTCATACTTGTTGG
ATGCCCGGAGGCTTACAGACAGGATCGGTCCTGTCTTTCCGTATTCCGTA
TGGTCCCTCCTTTAGAAGGGACCATACGGGCGCAGCGTTGGTAAGCTGCG
CGGTACGTCGTTTTTTCAATGGAAAAAATTCTGGTTTTACAGATCTTTAA
GATCTGTAAAAATTTTTTGTACGAATTATTTTTTATTAAAAATAAAAAAT
AATTCTACCAAAAAATAAAATTTTTGCCTTTTAAAAATTTAGCTTCGGGC
GACTAACGCCGGCGGGGCCGTAGGTCCCGTGCTGCGCTGAGAAAATTACG
CCGCGCTTCGCGCGGGCCAATTCGGACCTACCCGCGTCAATTGACGCGGG
AGAAAAGCAGGGCTCCTCTTTTTTTGCTAAAGCAAAAAAAGTTGTTAATT
TTCCTATGGAAAATTAACTACTGTAGTTAATTTATAATTCTTTAGAATTA
TAAATTAACAACTTTTCTTCTACTTCGGTTCTTAATTTCTGTAGGAACCC
TGTCGCTGCGTGTCAATGACACGCGGCGACAGGGAACCCCCACTTTTCAT
GAGGACCTTTGGCCCATTGAAAAGTGGGGGCTTTAAAGCTACAGCTTCCT
ATGGGAGCTGTAGCTCTAAACTTGGGAGCTGCAGCACCGCGAAGCGATGC
TGCAGCTTCCTACAACCCAGCATAGCTGGGTTGATTAAGACAAGAAGAAA
AGGAGTCCGGAGGGACCCCTCCGGGTTCTGAGGCAGTCTTTGGGAGGTCC
CCTGGACTGCACTAGTCAAGGGTACCTCGCAAAGTTAAATGTTCTTCTTT
TAAGACAAACGTTGAACTTGTTGCAGTTGAAATCCCGCCATCAGTGATGA
TTTAATGCAGCAGTATGAAGGGAACCCCTATAACTCATGAGTTATAGGGG
CCCTCATAACATAGAACTTCGAGGGCCTCTAAAACAGCGTTTTATGTGGC
CCTCTAGTTCGGGCGGACGCGTTCAATAATTTGTATTTTCGAATTTCTTA
TATACCCCGCCCCACTTTTCATGAGGACCTTTGGCCCATTGAAAAGTGGG
GGGAAGACTTCGAGCCTCATCCAGAGCCAGACGAGGCTTAAATGAAGACC
GCAAAACCAAAATAAGACCCCAATCTCTCTGTCGGCGCTGCCGACGGACC
TGATCCATGGATCAGACCCATGAGAAATTAGGGGCGCTGAATCGGAAATT
CCACCGTACATTCTTTTTTAAATTTTTTTAAATTTATGTCTTTGTTCCGA
TTTCACCTACGGTGTAATCGGAATTCAAAGACTTATCCAGTCTTCTGATT
ACTATTGGGCGCAGTAATCGGAAGACTGGACCCCACCATAAAGGTGGGGA
TTTAAAAAAACTACGCCCCGGCAGGTCTGAGGACCCATGGCCCAGGACCT
GCCGGGGTTGTCAGACCTATACCCCAGCAGGTCTAAGGACCTATGGCCCA
TGACCTGCTGGGGGGAGGACTGACAACCCAAACTGCGCGCTGTTGGTAAA
GCGCGCGGTAGCACGAAAGTGCTATCTAAAGAAAAGTTTGGGCTACCGGC
AAAGCGTAGCCACGGCATCCTCCTTTGGAGGATGCGGTTTAAAAAAGAAT
ACACCTGACTTAGAAGCCCGCGGCCATATGGTCATGCTCGCATGACAGGA
GGGCGCGGTCCGCCGACTACGATCATGCTAAAGCATGATCCTCCTTCGGC
GGAGCTTCAACTCCGCGGCCATATGGTCATGCTCGCATGACAGGAGGGCG
CGGTCCGCCGACTACGATCATGCTAAAGCATGATCCTCCTTCGGCGGGGA
GCTACAGCTCCTGGCCTCAACAAAAATATTTTTTTTGAGGAACGGATTTC
TCCTATTTTGGTGCCCTCCCACGAGTAGGAACTACGTGTGGGACTTTAAA
GCTACAGCTTCCTATGGGAGCTGTAGCTCTAAACTTGGGAGCTGCAGCAC
CGCGAAGCGATGCTGCAGCTTCCTACTCAAAAATCTGGGAAAGAAAAAAA
GAGTACGGGTAAGATAAAGAAAAAGAGGGGAGTGATAGTTTATTGGATAT
TTAAAGATTTTCTTGGCGGAACAAGACTCTTCCCGACCCATAGGTCGGGA
AGAGGCAACCCGACGCTACTTCTTAGCCCCCGTTGGCTCTTCCCTTTGAG
AAGAGCCTTGCGGGGGAAGAAAAACACGGAATTAAATTCAATTAAACTAA
CCAGGTGAGTCTGGTATTTATGAAATATAATTTACAAAATAAAATTTGAG
GCCCCTAAGAGCAACATCGAGCCGACCCTATGGGTGTGTAGCAGCCCCGA
AGGGCTCCTCCAGAGTCCGAAGGGACCCTTTCGGGCTTGTACTAGTTTTC
TCCTGAACCGTGGAAGACCCGGTTTTAATTTAATTAAAAATTAAATTAAA
AATTTTTGGAAAAAATTTATTTTTAAATCCCCACCTTTATGGTGGGGTCC
AGTCTTCCGATTACTGCGCAGCTTACCCTGTCGCCGCGTGTCATTGACAC
GCAGCGACAGGGTACCAACGCTGCGCCCAATAGTAATCAGAAGACTGGAT
AAGTCTTTGAATTCCGATTACACCGTAGGTGAAATCGGAACAAATACATA
AATTTGTTTCCGCGTCAACGAAGCATTTAAAAAGACCAAAGGTCTTTTTT
TAAGGCTTCGTTGACGCAGTTCTTCCACGTTCAGGAGAAAGGCTGGCGAC
ACAGGATTGGAAATATTTCAAAATTAAAATAAGGCCGCCGGCGTTCCGAA
AACCGTATGGTCCCTTCTAAAGGAGGGACCATACGGAATACGGAGCCCTA
CTACGTAGGGCGTCTTTGGGAGGTCCCCTGGACTGCACTAGTCAAGGGTA
CCTCGCAAAGCTAACTTTGGGAGGTCCCCTGGACTGCACTAGTCAAGGGT
ACCTCGCAAAGTTAAGACCGCCGAAGGAGGATCATGCTTTAGCATGATCG
TAGTCGGCGGACCGCGCCCTCCTGTCATGCGAGCATGACCATATGGCCGC
GGTCTTTTGATTTATCATGCGCCTATGGCGCACTATAAATTAAAATACGC
TGACTAACTCGTCCGTTGACGCGGATCAAAAAACTAGCCCTAACTAGACG
TTGGGGCTGCTGGCGCGGATGCTTTAACTGTGGTATTTAATAAAACTAAT
GAAGATATATAGATAATTACCAATCGGATTTCACTTAGTGGAGATGTGTC
TAATAAAATAGGCGCGAAAAGTAAGAATAGTAAAGTGATTAATCCTAATA
CGATATATAGGGCATAACTTGTTACGATTCCTGTATCTAATTTTGCTACG
TTTGTTCCTGTTTTACTTAAGAATGAAGATATTCCGTAAGGTCCTACTAG
TTCGATCATACCTCTATCTAAGAATTTAGATATTGTATAACCTAATTGCA
ATCCTCCTTGGATGATATAGTTATTATATATCACATCTAATAAATATTTA
CCATTAAAGAATGAATATAGACTGTGCCCTAATGGTGATTCTGTTAAATC
TACTAGGAATGTCGGTGATTTGTGGTAAAGGAATAAAGCTAAAACTGCAG
CAAATACACTTCCAATTGTAGGTAATAATTTAAATAAGATAGGTAAAGAA
AATTCAGCTTCTATTAATGTTACGTGATCAGGGTGGATAAATAAACTATT
AGCAAAGAAATCGGTTCCTACTCCCACAAATAAATCTGCAAACACATAAC
CAAAGAAAATACTAAATAGAGAAAGAATAAATAGTGGGATTACCACTGTT
AAACCTCCTTCATGTACATGGAGGTAGTCTGTTTTAGGTGCATTTGGATA
AGTTAAGAATACTAGAGAAATTAATCGGAATGAATAGAAAGCTGTTAATA
CAGCTGTTATTGTTCCAAGCCAGTAAGCTGTTTGACCTGAGAAGCTATAT
TGAGCTCCTGCTAGTTCAATGATTAAATCTTTACTAAAGAATCCAGTTAA
CCATGGTAAAGCAGCTAAAGAAAGACTTCCCGCTAACATTGCAGTGTAAG
TAAACGGTAGGAAGTTAATAAGTCCACCTAGTTTTCTTACATCTTGTTGA
TCTGCCATAGCGTGAATAATTGCACCTGCAGATAAGAATAGTAAACTCTT
GAAGAAAGCGTGGTTCACTAAGTGGAATAGAGCAACATTGTGTTGAGAAA
GCAGTTATGTTAAATGTAACTATTACATACCGATTTTATAAGACAGGCTA
GGGTAAATGTGAGGAGCAACAATATATTGAAGAGTGGAAAGTGATCGTGA
GGGAATTCGTATAGCATAACCTCGTTTAGAATCTTTGTTTGCGACTTTAA
AAAGAGCAGACTATTAATTTGTTAAAACAAATTAATTGCTCTAGTTAATT
TCTTAAGCTGTAGCTTTAAAGTAAAATAAAAACCAAACCTTCTTTTTTAT
TAACCGCGTAATTTCCGAAGGAAATTAGTTGCCCCGAAGGGGCTCCGTAT
TCCGTATGGTCCCTCCTTTAGGAGGGATATATCCCTTCTTTCACTTTGTG
GAAGAAGGGACCATACGGTTTTCGGAACCCCCGCGCCTGTGGCGCGGGGC
GCCGCTTTATCCAAAGGATAAAGTTATTTTCTTCTACGAAGAAAATAAGT
TTTTATTATCTATGATAATAAAAACCGTGGCTACGCTGCCGGCAGGCAGC
GTAGTTTTTTTGCATTTGCAAAAAAATTAATAAAAAAGACCAAATTTATC
AAGTAATAATTTTCGAAGAAGTTCAACTTCTTCTAGTGTAAAATTATTTG
TGAACAGAGTTACTCGACCTGCTCCTCGACCGTGACCGTCAAACCCTCCA
TCTTCCATGATCCAATGTGCTAATGCTATAGGAGTAGGAAGCTGTAAGAA
GTTTATCAATGCCGCGTCAACGAAGCCTTAAAAAAAGACCTTTGGTCTTT
TTATATGCTTCGTTGACGCGGAATTACTTTTATGTATTTTCCATCAATAT
TGGTGTACCAAGCATTAAATAGCCGAGTAAAGTAAGGCATAGTGAAAGTT
TTAAAATGATAAACTGGTTTCCAGTTTTGTCGTATTAGTTCTCCCACAGG
TGAGTGAACTAGATTGTAACTAAAACAAATATTCCATAATTTATCTACGA
TCTCTCTATGCGTTTGTTGAATGCTTAGTAAAGCATTAGAACCGTGCATT
CGTATACTTCCATCTTCCAGCATCAATCCACACATGATTTCATCGAAGCG
CGTCAACGAACCATTTAAAAAGACCAAAGGTCTTTTTATAAGGGCTCGTT
GACGCGGAACAGCATTAGAATATTTTTCTTTGTCCTCTGGTGACATGTAT
GCACGAAGCAGTACTAGAGGAATACTTTAAAGTAGCTCTAAACTTGGGAG
CTGCAGCACCGCGAAGCGATGCTGCAGCTTCCTACTAAAGGCCATAGAGG
CATTAGCAAAGAATAAAAATGCCACGGCACAAAGTAATACAACCCCCAGC
AGGTCTAAGGACCTATGGCCCATGACCTGCTGCCAAGCTCTCCGGTCACA
CGAGAGTGTGATCCCAAGAGAGCTTGGGGTTGCTATTAGAATTAAAAAAG
GAAATATTCGAAGAGAAGATATTAAATAAAACATTGTTATGAAACTTCTC
CTGAACCGTGGAAGACCCGGTTTTAATTTAATAAAAATTAAATTAAAAAT
TTTTGGAAAAAATTTATTTTTAAATAAATTTGTTTCCGCGTCAACGAAGC
ATTTAAAAAGACCAAAGGTCTTTTTTTAAGGCTTCGTTGACGCAGTTCTT
CCACGTTCAGGAGCAAGAATTAGAGTATAGTGAAAATACCTGTCGCTGCA
TGTATTAATACATGAGGCGGAGATGTTACGACTCGTGAGTCAGGAAAACA
ACTAGGATTTTTTATGTCAAAAGACTCGGCTTAGTTATTCTTCATAGTTA
AACATAAGTTGGTCTGGGTTTAAAGCCCGAAGGGCTCCTTCAGAGTCCGA
AGGGACCCTTTCGGGCTACAGCTTCCTATTTGGGAGCTGTAGCTTAATGT
TAAATGTAATCTCGGTATGGCATCCGACCTTGCGGGGATGACAGTTACCC
GCATACCCTGTACCCTGTCGCTGCGTGTCAATGACACGCGGCGACAGGGT
AACCGCCTTTATGGTGGTATTGAATATGCGGAAATTTCAATTGTTCTCAC
AATTGCTCGGACTATATCTTATATAGACATTTGTCTATTGCTATTTCTAG
TCTCTGAGGCGTATTTTACGCCTGCTTATTTACCTTAAAGGTGGTTCAAG
CATTTGATAGCATTTAATGTAGGCCTATTTTCAACCAACAGCTAAGAAGA
TATATCCCATTTGAGAAATAGTACTAAACGCAATAATTCGTTTTAAATCA
TTTTGCAATAGGCCTGTAGAAGCAGCAAAGAAAGCTGTTATAGCACCTAC
CCATAAGATTGCCAATAGTGCAGTAGAACTATATTCTAATAATGGTGAAG
ATCTAAGAAGTAAGTAACATCCGGCTGTTACCAGGGTACTAATAACCCTA
CAATTTTACTTATAGGGATGGACTTTGTCTTTACCCATATTTTTATATAT
CATGGGTATACTCATAAAGTCTCTGAGGAATTTAACAAAACAGTCCGCCC
TCGTTAGCTGCATTTTAGCTTGCTAAGAATCGCAGCAAGGCTGCTACTCG
TCCGGCGGACTATTTTGAACATACCACGATTCTATTTTTCATGAGGACCT
TTGGCCAGGGCCTTTGGCCCAGTATCACTTTGTGATACTGTGGAGGGACC
ATTGAAAAATGGCATGTAAACTATCCCTGCTAGTCGTCCTAAAGTTCACA
CTGAAATTTTTACCTTAAACAAATTTTCAGGTATTCAGAATATTGGGGAT
GTTCTAGCATAAAGAGTAATTTTTCATAACCGTTACCGGTTAGGGCTGTT
ACCCAAATTTTATAATCAATATCGCTAGCATGTATCTAATACACGCAGCC
ATTATTCTATGAACTTGAAATAAAAATAGTCCGCCCTCGTTAGCTGCACT
TTAGCTTGCTAAGAATCGCAGCAAGGCTGCTACTCGTCCGGCGGACTTTA
AGAATCTTTTTTAATATAATCCTTAAGCCATAACAATTTAAATCGTTTTT
TAAACTTTGAAGGTGTAGTAATCTGACCATTTCGAATGGGACCTGTAATA
TAAGACTGAGTGAAACTTCGTGTAGGCTTTAAATCTGTAATACCTAACAA
AGAAGATAGCTCAGCTCGTGCCGCATTCGGATTATCATGGAAACGAACCA
TATCGTTATCTAAAGTATCTATTGAGACAACGGGCCAGTTTCTTTTATCC
TGTATATTTAACAAGTTTTCTCGGTGTAGCGGATTACAACACAGAAATAC
TGACCGCGCGAGCGTTAGTTCCACCTCCAATAAGGAGGTGGAACGTAGGG
AATCGCGACCGATCGCGATTCCCAGCTCGCGGTATTATTTGAATGATTAC
CGCCCCAGAAAATCCCGAGCGGTCGGGATTTTTTTTTATTTCACTCGTGA
AATAAAAATACGCCCAAAGAGATCTTTGGGCTACTAGGGCGGCCACCTGC
AACAGGTATTTCTTTTTCTTTATTGATGTATCGGAAAGCCTGCCAGGGAT
TTAGTTTATTAGCTAATGCGAATTCAGAAGCTGAACGGAATACACCAAAA
AGTGTTTCTTTATCATCTAAATAAGCATATATAAAACCTTCGGGAATTTC
TGCCAAATTGATTCCAATAACTGGAACTAATTTTTCAAAAGATGCCAAAG
GTGCTGAAGATGAAATTGTTTGTATTGTTTCATCCACAATTCGAAGATGA
AGATTAGGTTTTGGACATAAAACGTATTGGTCTGCTCTGTTTCTGTACCC
TCGAATAGCAAATTCTGTCAAACCTAAAGCCGATTTGGCTTTATTAATAG
AATCATAACTGTTAAATAAATTTCCTTCTCTATCAAACACAGAAATTTCA
TGAGATTTTTCCCAAATTTTGGGATTAAAGTCTTCTATATTAATAGCTGG
AAAGCTATACCCTGTAGCCGCGTGTCATTGACACGCAGCTACAGGGTAAC
TAACTGCAACATCAAGATCATTAATTTCTGGTTTTAAATATGAAATTATA
CTTTGTTCTAACAATCTAACATGGAATTCTGAAAAACAATTTAATATGAA
CATTGATTTGGCATCAATTTTGACATTGGTTCTCCTGAACCGTGGAAGAC
CCGGTTTTAATTTAATTAAAAATTAAATTAAAAATTTTTGGAAAAAATTT
ATTTTTAAATAAATTTGTTTCCGCGTCAACGAAGCATTTAAAAAGACCAA
AGGTCTTTTTTTAAGGCTTCGTTGACGCAGTTCTTCCACGTTCAGGAGAA
AGGGATTTAATTCAGTAAATAAATTTAAGTAATTGGGTGTTTTAAAACCA
GGATAGAAATAATAATTACCAAAGCCACCCCCAATTGTTCGCATTTCATT
TAATAAACCTTGTCTTCCACAAGTCCAAGAATGTATGTAGTTATGAAGCC
TACTTACAGGATTGATGGTTGATCCGATATAGAACCTTAGACTATTTTTA
TTTATAAAGAAATAAATGTAGCTACAATCTATATCATCGAAAGCATTTTC
TGCAGTTTTTAAGTTAGCACAGTCTTTCAATTTATTATTAGACAACATTG
AATCTACAGTAAATAAAGAAGTTGGTATACCTGTGTGCTCTTTACCACAA
AATCCGGGATCCCTTTTTAATAAATGTAAACAATGTGTATCAATAAATAA
TTTTACTGGACTTTCAGCATTAAGCCAAGAATAAAATTTGATTAAAGCAT
TTTGAGCATTTATACTAGAAGATGTTATCTTCCATGGGACAAACCCCGTG
CTGTTGGAAGAATCGCTGGGTTTAAATAATGGCAGAGAAGAAATGGTTAA
TCCTATTTCACCACTTAGAAAACCTCCAAAGAAGTCATCAAAGGGTAAAA
ATGTTTGAATTATGGAAACTCCTAAAAAAAAGGGTAGTGTAAAAATTAAA
ATTGTGTATTTTGAGTAATAAAACATGTTTAAAATTGTATTTTAATAGTC
TCTAATACTTCAACTTCTTTGGCGAATTTCTTGTGTATCTTGTTACACAA
GATACCGAGAAATCTCCTCTGGGATTAAAAAAGTATGTCAAAAGACTCGG
CTTAGTATTTCTTCATATTCCCCGGCAGGATTAAATTCAGGAGTAGCTGC
GAACACTTTGTGTTCACAGTTTGGGAGGTCCCCTGGACTGCACTAGCCCA
AATACCTGCTCCTGAGACTCCAGGTTATACCCTGAATATATCCTCAACCA
TCTAATGTTTTCCTCACCATAAAGGGAGGAAGCATTAGCCCCTTTTGGGG
TAGCCATGGTAGTGTATTAAGAGTCTTACCTCTTCTAGATAGTCAAACCT
TGTGAAGAGATTAAACTCTGGCGACTAGCTGCGAACACTTTGTGTTCACA
GTTTGGGAGGTCCCCTGGACTGCACTAGTCCAAATACCTAGTCCCCACAC
GCTAGGGTCCAGCCTTATTTTTCCGCCTCTACGAGTTTCTAACTTCACTG
ACTCCTGGATGCTTTAAAAAAGCTTCCCGGAATAGCTGGATGTGAAAGGC
GAAACCTAACGGGTCTATCCTTAGTGCACTTTAGTGCACGAAGGATAGTC
CACTGAAAAAGTTGATAAAATAACAGCAGGTAACAAAAATTAGGCTAAAT
ATTTTTGTTGAATTTAACTTTGCGAGGTACCCTTGACTAGTGCAGTCCAG
GGGACCTCCCAAAGAGAATCTCTTTTATTTCGAATTTTACTAACAACAAA
TTATTTTGATTATGTGGCAAGGGGAGCATGTAGCTATACAGGCTGCTACA
TTGCTCCTGAGATACAAAGTTTGATTTAAATTTAAATTGGAAGTTCATAG
ATAATGGAAAATGTTATAATTATAAAATAGTTTTAATAGCAGCGTGCAGT
AAAGCAGAAACAGGTGTTGGACCCTCCATTGAATGAGGTAGCCAAGTATT
AAGACCTAGTTGGGCTGATTTTCCCATAGCAGCAAATAATAATAGAAGAC
CTATTATTGTTATAGCTGTTTCATTCATGTATGGAGCAATACTGAATACT
GTGGCGTAATCAATATTTCCAAATAGCCAGAATATGGCAAAGAATCCAAT
ACTTAAGAACATATCACCAACTCTATTCATAGTTAAAGCCAATATAGCAG
ACTTGTTAGCTTGAATTCTAGTAAACCAGAAGTTAATCAGCAAGTATGAA
GAGATTCCAATGCCCTCCCACTTATTATACAAAGCGAAGTTGAAGTAATT
AACATACCCCCACTTTTTTTAAGGACCGTAGGCCCATAAAAAGTGAAAAA
TTTGGGGGATTTTATATTGTCCCTAAATTAAAGAGGGGTTGAAAATTTAA
TTTAATTTAATGTCTTTTTTATTAATTTTTTTGCAAATGCAAAAAAACTA
CGCTGCCTGCCGGCAGCGTAGCCACGGTTTTTATTATCATAGATAATAAA
AACTTATTTTCTTCGTAGAAGAAAATAACTTTATCCTTTGGATAAAGCGA
CGCCCCGCGCCACAGGCGCGGGGGTTCCGAAAACCGTATGGTCCCTTCTT
CCACAAAGTGAAAGAAGGGATATATCCCTCCTAAAGGAGGGACCATACGG
AATACGGAGCCCCTTCGGGGCAACTAATTTCCTTCGGAAATTACGCGGTT
AATAAAAAAGAACGAATTTAAAGACCAATTTTGTGAAGCATCATTAAAGG
CATTATGTCCTTTAATAAAACTTGTAAATGCGGCAAACTTTTAGCCGAAA
TTCTAAGTACAAAACCATTATCATGCTGAATTGTACAGTTTAGATTAAAT
TTGCCAGACAACACTGAAATCAACAGTTTAACCTCATCCATTGTGAAACA
ATTTGTAGCGATTTTAACTCCTCGATTTATTTGCTCGAAAGACCCGTCAT
CAGCCAACCAATAAGCCAAGCTTAAGGGCGTTAAAAGTTCGCCAATGTTT
AGGGGTACTACTTTTGACCTGTTAGGATAAAACAAATTGTGAAATTCGTT
AAAACAAGGTAACGAATAAGTCCGCGAGCGTTAGTTCCACCTCCAATAAG
GAGGTGGAACGTAGGGAATCGCGACCGATCGCGATTCCCAGCTCGCGGTA
ATATTTGATTTTGCGAGGTACCCTGGACTAGTGCAGTCCAGGGGACCTCC
CAAAATGATGCCCCAGAAAATCCCGAGCGGTCGGGATTTTTTTTTATTTC
ACTCGTGAAATAAAAATACGCCCAAAGAGATCTTTGGGCTACTGGGGCGG
CATATTTCACTATATATTTTTCCCGTATTTCGATGAGGGAGTCGATTAAT
TATATTGGGAGTGGCTGAAGAAATATTTTTAAACATTTCGTACAAATGAA
GTAGGTCCGCGAGCGTTAGTTCCACCTCCAATAAGGAGGTGGAACGTAGG
GAATCGCGACCGATCGCGATTCCCAGCTCGCGGTATTAATTGATTTTGCG
AGGTACCCTGGACTAGTGCAGTCCAGGGGACCTCCCAAAATGATGCCCCA
GAAAATCCCGAGCGGTCGGGATTTTTTTTTATTTCACTCGTGAAATAAAA
ATACGCCCAAAGAGATCTTTGGGCTACTGGGGCGGATGAATTACACCTTG
TCCAAATTTTAATCTGGTATTTATACTTCGTTTTTCAGCATGGAGGTCAC
CTAGAAATAAACCAACAAGTATTTCCCTTAAATCGGCAGGAACAACGAAT
TGTTCTCGTTCTAATTTACTTAGCCGTCGTGCCTTTAAGGGTAATAAAGA
AGAAAGTACAAGCTGACCTATGCCCCAGCAGGTCTAAGGACCTATGGCCC
ATGACCTGCTGGGGGGAGCTGTGCCATCTACAGCACAGCACCCACAAGTG
GGGCTAACAAAGAAATAATCAGATAGAAATATTAATAATGCGATAGAAAC
CATCCCATTATTATATAAATTTGCGTTAATTATTTAAGTTCAACTCGTTT
TGTAATCCTAATTTTTATTAGGTTTGGACTATATCTTTCAATTGAAATAA
TAATTAAATATTAATCAATTTACGCCACGTATAGCCTCTGAGGAATTTCA
TATTATTAATTATGAAAATTTCCTGCTGATTATCCAATCTTTTTAATTAT
TTTTGTTTACACTTCCGGGCTCCTCCCTAAGGGAAAAGAGTGGAAGGCCC
CAAAATAAAAAGCCCTAAGGATTTTCCAGCATATGGTGGTGTACATAATG
TGCTTCAGAACACATTTAGGCCGGGAAGAATTGACCGATAAACATAGTTA
GGTATGAATCTCCTGTTACTAATACAAGCATAAAGAAAGTGAATAATGAT
AAGTATGAAAAGAATCTTTGGTTGTGTGGATCCTCACCCATATATGAAAT
AGAGTAGATGTGAACTAAAGTTGAAACGAATAAAACAGGAATTAACATTG
AAACAGTTAAAGAATCAAACAAGAATCCCCAAGAAATAGACATTAACTCA
GAATCAATCCAACTTGTTAAGTAAATAGATACAGGTGATCCGCAGATACC
TACTTCATAAAAGGCTATAGCTGCCATAACACTAGTCAAACCTAGTGAAG
AGCAAGTAATGATGTGGCTTCCAGTTACACCAATTTTTCGTCCTAATAGT
CCTGATACTACAGAACCTAGTAATGGTAAAAATAAGATAGATAGATACAT
TATGTTCTAAGTGAAATGTTTCCTCTTAATCGATAATATGCTACTAAAAT
ACTCAATCCGATAACTGACTCTGCTCCTGCTATTGCTATAATATATACAC
CGAATGTTTGACCGATGTTATCATCGAAACCAAAAGAACTAATTAAAACA
AGTAATGTTACAGCTAGTAACATTATCTCGATGGAAATGATTAATAGGAT
AATATTTTTTCTATTCAATATAAATCCTAAAATTCCAATTAAAAACAGTA
TTATTGAAAGATTCATAATTTTATTTTTATTTTATTCTTTTTTGTGCGTC
CTAAATTGCGCTATCACCCAATCTACCTAAGTTCGAATTCAGCTGCAGGT
GGGTTAAAGCATTATTTTGTTTTTTTATGTCAATTGGAGCTACAGCTCCT
GGCCTCAACAAAAATATTTTTTTTTTAATTCAAATTTTGATCTTTTTTAT
TAATTTTTTTGCAAATGCAAAAAAACTACGCCCCGCGCCACAGGCGCGGG
GGTTCCGAAAACCGTATGGTCCCTTCTTCCACAAAGTGAAAGAAGGGATA
TATCCCTCCTAAAGGAGGGACCATACGGAATACGGAGCCCCTTCGGGGCA
ACTAATTTCCTTCGGAAATTACGCGGTTAATAAAAAAGAACGGAATAAAT
TAGGTGGCTAACCAAGCCCAACGGGTCCTATCGGATTCGAACCGATATAA
TCCTAAGTGACGCTTAGGGGCTTTACCTATTAAGCTAACAACCCTTATGC
CTTATTTTATTTTAAATAAAACCTTTTTAGACATCGGGGCCCTGGAAAAG
CTCATGATGGTGACCATCATGAATGGGTTTTTATTTTCCCTTACGCGAGT
TTTTCAACTCGTCCCGAAGACCGTATGGTCCCTTCTAAAGGGACCATACG
GGATACGGCTAGGCAATCTTAATTTCTAATGAAATTAAGATCTAAAGAAA
ATAAAAACTTGTTAATTTCTTTTTTTCTCTTCTAAAGAAGAGAAAAAAAG
TTGTTAATTTCTTAAGCTTCGCTTAGAAATTAACTACCCCAGTTAAATTA
ACAGGTTTTTCTGTCCCTTATTGGACAGAAAAACTTAAGGGAAATTAACT
AGGGTAATTAATTTGTTTTAACAAATTAATAACTTTTAGTTCTTCCACAA
GGTGGTAGAACTAAAAGCTGCCTGTGCAAGTAGTGCCGATTTGATGCCTA
TTTAAAATATTAAACATAGGTTAACTATCCTTTTTTTTTTTCGAGTGGAA
AATGAAAATTCTCAAACTTTTTTTTTATATTTGATTGTAAAATTAAAAAA
GAAAAGTGAAAATTGTTTCTACTTCTTGTCTTAATTTTCTACGGAAATTA
AGAAGAAAAGAATTAGAAACTTCGAAACAAAAGTATGTAGTTTCTTATAT
ATTTTTGTAGAATGGGGGGATTAATTTATCCGAGCTAAAGCTTTTTTTAT
AATAATCTCACGGGCTTCCACTTGTACGAAGTACTCGTGGAAGTCCATAG
AGATCGAGAAAAAGTGACATCAGTAGGCCAACGGACTAGCCCTGTTTTTC
GATTTATCCCGACCCAAAGGGTCGGCTCGCCGAATCAAAAGAATTCGGTA
ACGCACGAAGCGCGGTTATTCATTGTTGGTTGCCCTTTGGCATACGCGAA
TCTTCGATTCGCTAGGGGCTGCAGGGCGGAATAATTTTTCCTTCATCTGC
CCGCGTTGTTAATTTTGTTGCGGACCCATGGCCCATCAAAATCGGAAAAA
CGCGGGGTTGCAATTGCTTTTGACCAACAGCGCGCCCGCTGGCGGGGCCC
TGTCGCTTCGTGTCAATGACACGCAGCGACAGGGTTCCGGATAGGTTATT
TTTCATGCGCCCATCGAAGATGGGCTCACTAAAAATAACCTGCAGCCCAG
CAGGTCTAAGGACCTATGGCCCATGACCTGCTGGGGGGAGCTAACGAGGG
CGGAACATACCAAGATTGGTCCCCGCTCGAGTTCTGAAACCTTTATTAAA
GGGGTGGGTAGCCTTATTGGCTGCCTCCCCCTGGGGTTTGTGTTGGTTTA
GAATGAACTATTAATATAGGGGCCAACATAGCAAGTAACAGTATTACACT
ACTTAATATGAACCACATAGCACCGTAAGTGTAAAATCCTTGCCCTAAAG
CTTCTATTTGAAGGAAGTTATTGAATATAGTATCTACACTATAAGGATTA
TTTGCTAAATTAACTCCGCTTTGTGTAGAAACCGCAGAACCAAAGAATAA
TCCGTTTAAATAATTCAATAAGTCTACAGGTAAGTTTAGTACTGAAACGT
TATCATAACTAAATGGAATTATTGTGAAAATTTCATAAGTAAATAATGAT
CCTACTGTTAAGGCTAAAGGTAAGTTTTTAGTATATTGGCTTCCTACATC
TAGGATATCTGTTAATTTGATATTAATCATCATGATTACAAATAGGAAAA
GAACAGCTATTGCTCCTGACATATACTAGAATATATGAAATACCAATAAA
TCCTACACCTAATAATAACAAATATCCAGCTGCATTTACAAAAGCTGAAA
TTAAGAAAAGTACTGCAATTACAGGGTTTTTAGAGGTAATAACTAAAATA
CCTGATAAGATAGCTCCAGCGGCTAACACGTCTAATAAAAAGTTGTTTAT
CATTTTTGTTTTTGTTTTTAATTGTGCCTATGCTTTCGCATTTCTAACCC
CGAGAAAAAAAATAAAACGCCCCGCGGCCATATGGTCATGCTCGCATGAC
AGGAGGGCGCGGTCCGCCGACTACGATCATGCTAAAGCATGATCCTCCTT
CGGCGGGGTTTTTATTTTCCTAAAGAAAATAAAAACTTACTAGTGTAATT
AATTTGTTTTAACAAATTAATAACTGTGAGTTCTTCCCCAAGGTGGCAGA
ACTCAAAGTCGTTTGATTTTTTTCGAGGGAATATTTATTTTTAAAATTTG
TTTTCTGCTGATTTGCTTTTTCTGGTTAAATAGCAAGAAAAAGCTGCAAC
CTGCTAAACCTGGAGGCTGCCCGCCGGCGGGAAAAATAGGATTTTTCTAG
ACCTTTTCAAGTAGAAATCAGCTGAGTTAGAAAAAGGCTGAATCCAGTAT
CATCCATTTTGGACTATAAGCCCCCGCCGGCGTTAATTTTTAATTTGTAA
AATTAAAAATGTAGAAAATCACGATCCGCGCAGCTTACCAACGCTGCGCC
CGTATGGTCCCTTATAAAGGAGGGACCATACGGAATACGGTTCCACAGCC
TCCCGTCGTACGAAGTACTCCGGGAGGACTGTGGAACTGACCGTTTAGTC
CCAGCCCTCTCCGGTCACACGAGAGTGTGATCTAGGAGAGGGCTGGGATC
GTCTTTGGGAGGTCCCCTGGACTGCACTAGTCAAGGGTACCTCGCAAAGT
TAAGATTTTCAGCCGGCGGTTTTCAATTTCCTCTGGGACATCCACAAGTA
CTTCGTACGAGTGGATGCCCGGAGGATTGGTATTATACCGCCAGCTGGAA
ATGATAATCTTTTATCATTTCCTACGTCCACTTCCTGATGGAAGTGGACT
AACGCTGGCGGGTATTTTTATACAGGATAGGTTTTACCCTGAAACTTAAG
TTTATTTTTTTTTTGATCTAGTTGAAACCGAGTAATACGAATTTTCAATT
TTTTCTTATTACAAGAAGATCCCAGATAGTTGAGCCAAGAGTTTAACATT
TGGGCCGCCTCCGTTAGCCCCTCACTTATGTGAGGGGCGTAGCACGATTT
TCCAACATCGTGCAGGTTTTTATTTTCCTAAAGAAAATAAAAACTTGTTA
ATTTCTTTTTTTCTCTTCTAAAGAAGAGAAAAAAAGTTGTTAATTTCTTA
AGCTTCGCTTAGAAATTAACTACCCCAGTTAAATTAACAGGTTTTTCTGT
CCCTTATTGGACAGAAAAACTTAAGGGAAATTAACTAGAGTAATTAATTT
GTTTTAACAAATTAATAAATTTTAGTTCTTCCACAAGGTGGTAGAACTAA
AATGCGGTTATTAAAGTCCTCCAATTTATGCTAGTTAGATGCTGTAGCTT
CAATTATATCTGAATTTCATAAGAAATTCAGACAGGAGCTACAGCACCTA
AGTATGGAGCTATAGCTTAATACCCTGAGGGGTCCCTCCGGACTCCGAAG
GAGCCCTGCGGGTATCCGAAAACCGTATGGTCCCTTCTTCCACAAAGTGA
AAGAAGGGATATATCCCTCCTAAAGGAGGGACCATACGGAATACGGAAGC
TCCGCCGACGGAGGATCATGCTTTAGCGAGCATGACCATATGGCCGCGGA
GTAGGGAGGTTATTTTTCATGCGCCCATCGAAGATGGGCGCACGATAAAT
AGCCTTACGCGCAGAAATTGGAGGAATATTTTACCGCCGGCTGAAAATCT
TAACTTTGCGAGGTACCCTTGACTAGTGCAGTCCAGGGGACCTCCCAAAG
ACGATCCCAGCCCTCTCCTAGATCACACTCTCGTGTGACCGGAGAGGGCT
GGGACTAAAGGGTCAGTTTCGTGATTTTCTTTTTGATTTATCTATAAATT
CAAATACGCCGGCGGGTTATTAAAAACAAAAATGTATTTATTTTGGCAGG
CGTTAAGAGGAATTGAACCTCTGTTAAAAGTATTAACAGTACTCCGCATG
ACCACTATGCTATAACACCGATTCGCGATCTTTTTAAGAAAACAAGGGCC
CCGGGGTGGGATGGGGCCCCCATATTTTGATTATTTTTTCGAACAATTAT
TATGAACCAACCCTACGGCCTAGCGAGTTGAAAACTCGCGTATGGGGGGC
TCCGTATTCCGTATGGTCCCTCCTTTAGGAGGGATATATCCCTTCTTTCA
CTTTGTGGAAGAAGGGACCATACGGTTTTCGGATCCCCAGTAATCCTGTG
TCGCCAGCATTTCTCCTGAACGTGGAAGAACTGCGTCAACGAAGCCTTAA
AAAAAGACCTTTGGTCTTTTTAAATGCTTCGTTGACGCGGAAAAAAATTT
ATTTAAAAATTAAATTTTTTCCAAAAATTTTTAATTTAATTTTTAATTAA
ATTAAAACCGGGTCTTCCACGGTTCAGGAGAAAACTAGTACAAGCCCGAA
AGGGTCCCTTCGGACTCTGGAGGAGCCCTTCGGGGCTGCTACACACCCAT
TTAATTTTTAATTTGTAAAATTAAAAATGAACGCCCCCTAGCGCAGCTAG
GGGGCTAAGCCGGCGGGGGCTTATAGTCCAAATCGGGTGACATAGTTTTG
AATATGTATTTATCTCTTTTAGTTACAATGGATTAGCCCTAAAGTTTCCA
TATGGAATTTACCTGTCGTGCCTGCGAACCGTATGGTCCCTATATACAAA
TAGGGACCATACGGCCCAGTCCGTTAGGAATGGGCCAGGTACGACAGGCC
CGAAGGGGTCCCTCCGGACTCCGAAGGAGCCCTGCGGCATACGCGAATCT
TTGATTCGCTTGTCTTAATCTGTTTTTGACGGGCCGTAGGTCCGTACAAA
AACAGCCCTTGGGTTCTTGTAGAACCCCCACTTTTCATGAGGACCTTTGG
CCCATTGAAAAGTGGGGGCTTTAAAGCTACAGCTTCCTATGGGAGCTGTA
GCTCTAAACTTGGGAGCTGCAGCACCGCGAAGCGATGCTGCAGCTTCCTA
CAACCCAGCATAGCTCTCACCCTTCCACGTTGTGGAAGATCTATTTTTTG
TGTCTGAATTTCTGTATGAAATTAAGACAACAAAAAATTTTTAATTTCAT
TAAAATGAAATTAAAACCGTATCTTCCACGTTGTGGAAGGGTTGATTAAG
AAAGCTTAGCGAGTTGAAAACTCGCGTATAGGTTTAGCCCTGGGCCCCGG
TGGGCTTGCCCACCACCTTAGGACGGGTTTTTATTTTCCTAAAGAAAATA
AAAACTTAAGGGTAATTAATTTGTTTTAACAAATTAATAACTTTTAGTTC
TTCCACAAGGTGGTAGAACTAAAAGCAGATTTGACTTACACATAGGGGTT
GAAAGTTTAATTTTGAAAATTTAAGTTATGATTTTTGTTTTTTTCTTGAC
ATTACCCCGTACCCTGTAGCTGCGTGTCAATGACACGCAGCTACAGGGTA
CCCGCCTGGATCAGCGCGAAGCGCGGACCCGGGCGGGAGCGGGGCTCGCT
GCGAACGCAGCCTCGAAAACGCCTAATCTACGATTCGGCGCCCACACTTT
TTGATGGGCCAACGGTCCTCACAAAAAGTGTGGGTTATTTAAATTTAAGT
TTCTAGCTCTGTTTATTTTATAGAGCTAAAGCTGATAAAAATAAAATGAA
TTTCTTTTCTCGAATTCCTGCGCGTAGTAGCTCCTGTCTGAATTTCTTAT
GAAATTCAGATATAATTGAAGCTACAGCATCTTACTAGCAGGAATTAGAA
AAGTTTATTATTTTTTTTGCAATTAAATTATGAATTTGGGTTTTCTAAAG
CAAGATCCATTAAAGTATTTTCAATTACACCTGTAACCTAAAAAGACTTT
AATGATAAAAGAAATCCTAATGATAAATAGGTATAATAATAAATAGTTTT
AATCAATATCTGCTACAATCCTATTTTATATTGCATCATAGGCGGTATGA
TGTCTTTTAATAAGTTTTGTAAAATAGGAACTGAGTAAGCAGGTATTCTA
ATTGTATAATTATCAACTCTTTTGGATTTGTAGCATTTTAAATTCCCCGC
CTGCGTTAGTCCACTTCGAAGAAGTGGACGTAGGAAATCAGGACCGATCC
TGATTTCCAGCAGGCGGTAATAATTCATATAATACCGCCCTTGAAAATCA
GCCGCGTTGTTAATTTTGTTGCGGACCCATGGCCCATCAAAATCGGAAAA
ACGCGGGGTCGTCTTTGGGAGGTCCCCTGGACTGCACTAGTCAAGGGTAC
CTCGCAAAGTTAAGATTTTTTTTGAATTCGCTAGCGAATTCAAAATACGC
CCCAAGCGAGCTTGGGGCTACAAGGGCGGGTTTAAAGCATTGACTAATAG
CTCGACTTCTGGTAATGAAAAGGAATTAGTACATAATTCAACATATCGGC
ACTGTTTATTTCGTGTGCCATCATCAGAAATCCGCGTCAACGAAGCATAT
AAAAAGACCAAAGGTCTTTTTTTAAGGCTTCGTTGACGCAGCTAAGCCCA
GGGGAGTTAATAGATCCCCAATATTTAAAGGAACTATTTTTTTCCCCTCT
GGATAGAATAAATCAACCGCCGGCGTTCCGAAAACCGTATGGTCCCTTCT
AAAGGAGGGACCATACGGAATACGGAGCCCTACTACGTAGGGCGTATTTG
AATTTATAGTGCGCCATAGGCGCATGATAAATCAAAAGAAAATAACGAAA
CTGACCGTTTAGTCCCAGCCCTCTCCGGTCACACGAGAGTGTGATCTAGG
AGAGGGCTGGGATCGTCTTTGGGAGGTCCCCTGGACTGCACTAGTCAAGG
GTACCTCGCAAAGCTAAGATTTTCAGCCGGCGGTATTTTATCATACCCGG
AGGGGTCCCTCCGGACTCCGAAGGAGCCCTGCGGGTTTTTCCGCGCCCGT
AGCCCCAACTGGACGTTGGGGCTGCTGGCGCGGCATTAAAGCAAGGTAGG
GAAAAAGTATTAAATCTGATAGAACTCCGCCGACGGAGGATCATGCTTTA
GCATGATCGTAGTCGGCGGGGCCCTGTCGCTTCGTGTCAATGACACGCAG
CGACAGGGTACCGCGGCCTCCTGTCATGCGAGCATGACCATATGGCCGCG
GACCAGTTCTTTTGTCCGGAGCCCCACTACCTGTTTTAGGAACCATACTA
CAATAACTACTGAATAATTGATACAAAAGATCAAGATATTCTTTGTTAAG
AGCCCCTTGAACAAACATTAATCTTGCATTTGCATATTCTTTCTGAATGT
GAAAATCGCCCAAGCAGAGTCCAATTAAAATGTCTTTTAATTCTCTAGAT
AAAGTGAATTGATCTTTTTTATTAATTTTTTTGCAAATGCAAACTACGCT
GCCTGCCGGCAGCGTAGCCACGGTTTTTATTATCATAGATAATAAAAACT
TATTTTCTTCGTAGAAGAAAATAACTTTATCCTTTGGATAAAGCGGCGCC
CCGCGCCACAGGCGCGGGGGTTCCGAAAACCGTATGGTCCCTTCTTCCAC
AAAGTGAAAGAAGGGATATATCCCTCCTAAAGGAGGGACCATACGGAATA
CGGAGCCCCTTCGGGGCAACTAATTTCCTTCGGAAATTACGCGGTTAATA
AAAAAGAGCTCTTTCCTCCTTACCCTGTAGCTGCGTGTCAATGACACGCG
GCTACAGGGTACTTAACCATTTCCCCAGCAGGTCTAAGGACCTATGGCCC
ATGACCTGCTGGGGGGAGGGTTTACCCTCACTGGGTTTAATGGGTATTAA
AGAAGAAAGTAAAATTAAACCTTCACTAATTATATTAAATAAGATAGACT
GCGCATAAAGTACATAGATTATTAATGTTAAGACGACTCCGAAGTAGAGT
AAAAATATATAAAGCCGTTAGTTTGATTTAAGGTGTTTTTCATTTTTTAA
TAAAGGATAAGATACGATAACACAGTTGTAGGAAGCTGTAGCATCCCGCC
AGCGGGGTGCTTCAGCTCCCAAGTCCTCCACTTCTTGCCCGTACGTGATA
GAAGTAAAGGTGGGGTATGTGCGGCAGCGAATTATTTTTATAGTCTGTAG
ATTTTAGACCACCCACGGGTAGATGAACTAAAAAGAAAATTTTAATTCGA
AGAAATGTTTTGAATGGAGTGCCTCTTTTTGCAAAGCAAAAAGTAAGACC
TTGTATTAGTGGCACTTCACTCTAGGTGTTAACCGCCACATAAAGATGCA
AAGCATATTTATAGGCGGTAAACACTATCCGGCCAACTTAGAATTTGTCC
GCCGGCGTTAGATCCATCCATAGATGGATCGTACAAACTGACGACCGATC
GTCAGTTTGAGCCGGCGGTCAAATATCCCGCGAGCGTTAGTTCCACCTCC
AATAAGGAGGTGGAACGTAGGGAATCGCGACCGATCGCGATTCCCAGCTC
GCGGTATTATTTGATTTTTTGCGAGGTACCCTGGACTAGTGCAGTCCAGG
GGACCTCCCAAAGTGATGCCCCAGAAAATCCCGAGCGGTCGGGATTTTTT
TTTATTTCACTCGTGAAATAAAAATACGCCCAAAGAGATCTTTGGGCTAC
TGGGGCGGACAACTGGACGTTGGGGCTGCTGGCGCGGGACCGGCAAAAGG
GTAAGAGATGTTACAACATTTCTATCACTAGGGTTAATAGCAATTTATTT
TTTAATTAAAAAAAGGGGGTTGAAAGTTTAATTTTTAAAATTTAAGTTAC
TTATAAAGCCATTTTTCTTTATTAAGAATCATGGCTTGTTAAGGCAAGAT
CCATTAAAGTATTTTCAACTATACCAACTACTGGTACAATAATTACAAAC
CAAGCAAAGTATAATGCTGTAGCTACTTGTCCTACTTCTACAAATGGTGA
ATTTGGGTGTTGACTTCCAATCCACATTAGAATAAAGAAGTTAGCCACAA
ATACCCAGAAGAAGAATTTCATCAATGGTCTGAATTGGTTACCTCTAATT
CTAGATGTGTCAACGATTGGCATTATTAATAGTATTAACAATGAAGCAAA
CATAGCTAAAACTCCTAGCCCCGAAAATTTAACCGCTACTTAGTAGCGGG
CTTTTAATTAACGCTATTTTTGCTTTTCAGCAGAGAATCTATGTAGGATT
TTATAGAAATATCTCGATATTGGATAGCCTGTTTAAGAGCTTGTGTTGAT
TCAAAATCATTTGTAAAACCAAACTGTCGAGATTTTATATTAAATTCATT
AGGAAATGTGCATTTCCAAGCCACAATACTTCCTTTTAATGGCCCTCTAC
CAACAACTGCCTGAATATTATTTTCACCTGATTTAGTTTCAATTGCTCGG
GTTTTAAACCAAGATTGAATTATCAAGCCAAAATTCTTTAGACTGAAGTA
AAATGATTTAAAGGCCTATTTTATGTTGCATCATAGTTGGCATTGTGGAT
CCTAATATAAGGAATGTAAAATAGATAATGATTTTTGTGGAATTCGTATT
CTATAACCGTTACCGTCTTTGTTAATAGTGCATTTAAGATCCCATTTATC
ATTCAGAGTTTTGGCTAAAAGTTCAACTTCTTCCTTTGTGAAACCTTGAG
TATTTAATATTACTACACGGTAAGTTTGACAAAAACAACCATCATCACAA
ATTCAGTAAGCTAATCCTAGTGGCGTTAATAATTCTGCAATAATTAATGG
AACTATTTTTCTACCATCAAGGTAAATTAGGTTGTAAAGCTCATTAAAAC
AAGGTAAAGAATAAGTATTGAATCTTATACTAGTATGTATTTTCCCTGTT
TTGTTGTTTGATAGAGGATTACGTGTTTGTATCATTGGAACTTGAGAACA
ATATTCTTGAAATATAGAATAAAGGTGGAACAAATATTCTTTGTGAATAA
CTCCTTGTTCAAACCGTAATCGAGCATTTACACCACCTTTTTGTTTCTGA
ATATTAAGATCGCCTAGAAGAAGCCCAACTACAATTTCTTTTAGTTTTTG
AGAAAGAGTAAATTGTTCTTTTTCCTTATTAGTTAAGCGTCGTCGTTTAT
CATCAGCAGGTTTGACGGGAACTACGGAACAAAGTAATAGTCCACTAAAG
ATAGCCATATCAAATCCAATTAACTGAGTATAATCCATATTGAATACAAA
TGCCGTGGCACAAAGTAACACAATTGTTGCTATTAGAATTAAAAAAGGAG
ATATTAAATAAAACATTTTTATGAAATTAAAGTATAGTGATAGTCTCTAA
TGCTAAATACCTGTGATGTTCCGGAAACAACTAGGATTTATTATGTCAAA
AGACTCGGCTTATTTATTTCTTCATATTCCCCGGGGTTTATCCTCTTACT
GCCCCCATCTCAGGGTAGAAGGCTATATAGCCTTACCCTCTGACGGGGCA
CTCACCAGAGGAGGGTGGTTAATTAATCAGCCTCCTCGGCTGAGGGCAGG
ATAAAAACTTTATTTTCTTCTAAGAAAAAAACAAATAAACTTTTATCTTA
TTTATAAAATAAAAGCCGGTAACAAAAAATTGGGTTAAATTGAGGGCTAT
CTCTTCCCTCACACAATAATATTGAAAATATTATTGTTTTTTTGTTGAAT
AGAATCTCTTTTATAATTTTTAGACTGACTATTGGGATTTAAATTAAAAA
CTTTAACAAAGACGGTTTATTAAACATAAATTCAGCGTTAAATAAAATTT
TGGGCTGGAAATATTTTATGGCCCATCTACTACTTTCAGTAGTAGCCGGG
AGTAAGTATTAATTAAAATTAAACTTTTTCCTATCCGAATTGCCACTATT
AAATATAACTTCTTATGGTGTTTGTTACACCAAAATGACTAATAATTTTA
CCCGAAGAACAATTCCGTAACGATGGACATATTTCAATTGTCCATCATGA
CAATCTCTAAACCAAAACTCAACATCGCGCCCGATTTCAAGCTCATAAGT
GTTTATTGTTTTTGTTTGTTAGGATAACTATAAATAATTTCTATTATAGC
CATAAAACCATATAAAGTGTAATGTGCTTTACCATTAACAAGTCGAGCCA
CAACTGACATTAGTTCATATTGGTCATATTTCCAATAGAAATAATGAGAA
TAAGGCTCTATAGCAGGAAGGAATTTTTCAAACATTGAACTAATACTTTC
TACAGTAAGAACTGTCATTTCTTTAATATTTCTATCATTTGAATCTAAAA
TATCTAAAATTTCAGAGTCTTTTGATTTATTTACAGTATGAGTTTTGATG
TCGAGAGATTTAAAAAATTGTTCTAACATAGAAAAAAAATGAGCGTTATA
TTTATTTTTAAGCTGGGGCAATAATAAAGTAGGTATTAACCAAATTGAAC
CTATATCTGAATTACGTAGTCTTAAGTGTAAAGTTCCATCAACTAGAATA
AACCCTATAATAAAAAGTATTGATGGGGTAGTAAAATTATCAGTGTAAGT
GGGAAGTTTTACATTAGTGAAATTAAGACCTAATAAATTTAATTGATCCA
ATAAAGATAGTTTTCTATTTACTCCATCTGCTGAAAGGTCATAAACAATG
TGTATAGCAAGAGCAAGGGAAATGGGATCTAATGTTAATTTATTAGATGT
TAGACGTCGTATATCCGATAATTTTTGGAAGGCAACATATTTTTCCCCAT
AAATATTATTAAAATATTTAGAATAGGAATTAAGTATTGTATCCCAACTT
TCAGAAGATAAACGTATAACCAATTTTCCATGTTTATTCATAATTATACC
CAATGTACCTGTTCGTCCTAGAACATGCCAAAGAGTTAAAAAAAATTCTA
AACTTTTCGGTGAAAGATTTTGATTAATAGCAAATACAGGCGTAAAATAC
TTATCTCTAATTCGACAAGATATATGTCCTTCAGCCTGAAAAAATCCATT
TGCTACTAAACGAAACTCCTCCGAATTAAAATTAGAAGGTAATTTGAAAT
TATCTTTACATTGTTTTAATTGCTCACGTGCAGAAGAAATAGACAAAGTA
TTTTTATCGTTTGAATTAAAATTGGTAAATTCAGAATTCTGAATATAGAT
TAAAATAAGAAATACTATTTCCATAAAATTTTCCAGCCTTCATTGACTAT
ATCTTATCTGGAAATTGACTAACCGGCCCATAAGAACGAAGCAGGAAGGT
TTAGCTTTGCAAGGTCCCCTTGACTAGTGCAGTCCAGGGGACCTCCCAAA
GTTGGTAATCCAGAGTTTTACGTATAGTCTATGAAGTTTTTAACCGAGCA
AAGCGCGAGGCTCGGCAATGAAAACTTGCTGGTTATCTTGAACAAGTTAT
AAGATTTTTACTGTAAAACACAGTACTTTAACTGCAAGACTTTCAAGCAT
ACAGTAAAATTTATACAAATCGCTAGAAGATCCAATTTGTTGGGGATAGA
TCGTAAAATTGCATAGTAAGGTAAAAGATCTTTTTGATTATATAATTAAT
ATAATGTTTGTTATAATTTATCAGAGTTTATCTTGTAAAGCATATCTTTA
TGCATATACTGAGAAATATTATTTCTTAATAGTTCCATACTTTCTTTCCA
TATATAAATTCTACCTCCTTTTTTATGTTTATGAATAGAGCCATTTTAAA
GAATTTTCTCCAAACATATTTTCCAAGGTTTGTTTTAAATTTAAGATTTC
TTCGGCTGTAAAGCCGCGTCAACGAACGCTGAAGTCAGTTGAACTGACTA
ACTCGTTCGTTGACGCGTATTTAAATGTAAACCTTGGTTGTGAAGACTTC
CGTCGTCCATTATCCGCGTCAACGAAGCATATAAAAAGACCAAAGGTCTT
TTTTTAAGGCTTCGTTGACGCGGCTAATCCTATAGGAGTTAATAAATTGT
TTATATTTGAAGGAACTATTTTCAAGTTTTCTGAATTATAGAATAGGTCT
CTATAGTGGTTAAAACACGGTAAGGTCAATGTTTGCAAATTGAACAGAAC
TATAGTTTGCATTAGTTCTTTTATCTGTAAAATGTTTTTCTTTAACAATA
AAATCTTTAGATAAATAAGGTTTAAATAATTCTAGAACATGATTAAAATA
ATTAAGATGATGTTTTCTTAAACTACTTTGTGCATAAATAAATCTAGAAT
TACCAATTTGTGACCTTTTTTGAACATGGCCATCTAAACTCACTAACCTA
AAGCTTATAAAAAGGGGGGTTATTGAATATTATATGTTAAAAATGAGTGT
TAGAATTATAAATGAATTTTATATAGCATGCTAGGCACCATGTGATGTTG
AACCATAGATCTTAACTTATCCATAGAATTTTTAGAAATATAAATTAAAT
GACCTGTTTGAGTTTTGTGAATTGTACAAATTAACCCAAACCGTGTAATT
AATATATCTTTCAACCGTGTAACATCTTGGATAGTATAAGAATTTGTACA
CAACCGTAGGCCGCCACTATCCACATATTTACCATCATCGCAGATAAAAT
AAGCTAACCCGGCGGGTGTTAGTTAGCAGATCCCCTATGTTTAAAGGAAT
TATTTTTTTACCTTCCGGGTAAAAAAGATTGTAAAATTCATTAAAACAGG
GTAACGAATAGGTCCGCGAGCGTTAGTTCCACCTCCAATAAGGAGGTGGA
ACGTAGGGAATCGCGACCGATCGCGATTCCCAGCTCGCGGTATTATTTGA
TTTTTTGCGAGGTACCCTGGACTAGTGCAGTCCAGGGGACCTCCCAAAGT
GATGCCCCAGAAAATCCCGAGCGGTCGGGATTTTTTTTTTATTTCACTCG
TGAAATAAAAATACGCCCAAAGAGATCTTTGGGCTACTGGGGCGGTGTAT
TCGAGTATAGATTTTACCTGTTCGTTTATCAGGAAGTCGATTACTGATTT
TGGGAACTGATCTGCAATAGCTTTCAAATAATTCATACAAGTGGTAAATA
TAATCTTTGTGAACAATTCCTTGTTCAAATAGTAAACAAGTATTACCTTT
AATAGTACGTTTTTGTGCACATAGATCTCCCAGGAGAAGACCAACTAATA
TGTTTTTCAATTCTTCTGAAAGTGAAAAGGCTTCTTGTTCCAGTTTAGTT
AATTTACGTGGTTTGGAATTATCATCATGCGGAGCAACAGGCAATATTCT
TTTTTATTAATTTTTTTGCAAATGCAAAAAAACTACGCTGCCTGCCGGCA
GCGTAGCCACGGTTTTTATTATCATAGATAATAAAAACTTATTTTCTTCG
TAGAAGAAAATAACTTTATCCTTTGGATAAAGCGGCGCCCCGCGCCACAG
GCGCGGGGGTTCCGAAAACCGTATGGTCCCTTCTTCCACAAAGTGAAAGA
AGGGATATATCCCTCCTAAAGGAGGGACCATACGGAATACGGAGCCCCTT
CGGGGCAACTAATTTCCTTCGGAAATTACGCGGTTAATAAAAAAGATAAA
GAAGAAAAAAGTAACAAGGAAATTCCCTCTGTGGTACAGTTTGGTACCAA
GAGGAAATTATCGAATAGCTCACTAAAGATATCCTGTGTCGACAGCATTT
CTCCTGAACGTGGAAGAACTGCGTCAACGAAGCCTTAAAAAAAGACCTTT
GGTCTTTTTAAATGCTTCGTTGACGCGGAAACAAATTTATTTAAAAATAA
ATTTTTTCCAAAAATTTTGAATTTAATTTTTAATTAAATTAAAACCGGGT
CTTCCACGGTTCAGGAGAAAACTAGTACATGCCCGAAAGGGTCCCTTCGG
ACTCTGGAGGAGCCCTTCGGGGCTCCTACACACCCATTGACTGAATATAA
CAGATAATAGAGGCTATTATCCCGGTATGCAATAAAACGATAGCTAATAT
TCCCATGGCAACCAACCATGCGCGATTTAAGGGAGGAGATATACGAAGAG
AAGGTAGCATAGTAGCTAAATTTAAACTAATGAAAATTGATCTTTTTTAT
TAATTTTTTTGCAAATGCAAAAAAACTACGCTGCCTGCCGGCAGCGTAGC
CACGGTTTTTATTATCATAGATAATAAAAACTTATTTTCTTCGTAGAAGA
AAATAACTTTATCCTTTGGATAAAGCGGCGCCCCGCGCCACAGGCGCGGG
GGTTCCGAAAACCGTATGGTCCCTTCTTCCACAAAGTGAAAGAAGGGATA
TATCCCTCCTAAAGGAGGGACCATACGGAATACGGAGCCCCTTCGGGGCA
ACTAATTTCCTTCGGAAATTACGCGGTTAATAAAAAAGAGCTCTTTTTTA
CAAATATTATTATATATTATCCATTTTCTTTAATAAAATGGGTGGACTAT
TTCTTCATCCTTAAATTAATCATTATTTATAATTAAGGAGCTTTACGTAT
AGTCTCTAAGGATACTATTCTTAGACTTTAACAATACCCCAATTTCCCCA
GGGAAACTATAGCATGCTCCACAAATCAAGGCCATACGCCAATGTTTTGG
AAAATTTAGGGAAATCCCTGGCACCAGATGTTTACAACACGCTAGGTGAA
ATTAGGCGTTCAGCATCCTGCACTCATAGGGTCATGTAAACATGACCGGA
GAGTGCGGATGCCTGAATTTTTGCATTTATTATTGTACATAAGTATAATG
TAGTTTCCTGTTGATTGTCCATTGTTACATAGTTAATATTTTATTTGAAA
TTACCCCAATTTCCCCAGGGAAACTCATACGCCAATGTTTTGGAAAATTT
AGGGAAATCCCTGGCACCAGATGTTTACAACACGCTAGGTGAAATTAGGC
GTTCGGCATTCTGCACTCATAGGGTCATGTAAACATGACCGGAGAGTGCG
GATGCCTTAAAATATTAAAGTATTTAGGAATTTCCAACAAATAGTAAAGT
TAATTTTTCATAAGATTACTCTTAAGCGTGGCATCTTTACTTACCACTCA
GGAACAATTGAAGCTGGAGTAGACATTGGATTTGCTGGAATATAATTATC
TGAGTGACCTAATACATTAGGCATATAGAATACAAAAATAGATAGAGTTA
ATAAGAATAAGAATACTGTCACCAGATCTTTGAAAGTAAAGAATGGGTGG
AAACTTAATCTATCAACATTTCCTGAAATACCTAAAGGGTTACTTGAACC
ATGCTCGTGAAGAGCTATAAAGTGCATTGCTACTAAAGCAGCTAACACGA
ATGGTAATAGGTAGTGTAATGAGAAGAATCTGTTTAAAGTAGCATTTGAC
ACAGAGAAACCTCCCCCATTTATAGCACAATAAATATTAATGTAATGTTA
AGTGCTAGAAATAGAATATATCTTAATAGGAATAAATTTGATATCCGCTA
TTTCTCTCGTGTATTCGTTGAGGTGTGAACATTGTTACCTGCTGATTGCA
ACTTACCTTAATTCCTTCTAATTTTTATTTATGATAAATGCCGCCGGCGT
TAGTCCACTTCGTGGACGTAGAAAATCTCGAACGATCGAGATTTTCAGCC
GGCGGTATTCTAAGAATGATTTTAAAGCTACAGCTTCCTATGGGAGCTGT
AGCTCTAAACTTGGGAGCTGCAGCACCGCGAAGCGATGCTGCAGCTTCCG
ATTACCGCCCCTGAAATCCCGCCCTAATTTTTTTTGATTGCCTAGGCAAT
CAAAAACTAGCCCAAAGAGTGCTTTGGGCTGCTGGGGCGGATAAAGAAGG
GGATTAAAAGACTAATTAGATTTTTAGTTTATTAATTTAACTACTAAATA
TTTAAGTTGGTTCCCAGCAAATAGAGAGATTTTATTAGTTCATGAGAGTT
TATGAGTACTGCTAAAATGTAAGTTTTGAATAACGTGTGCTGTTTTTGAG
ATATTGTATCCAGTCCAGATATTGTGTTTGTTTGTAACCCATCAAAGATA
CCGGACCGTGCGAAAAGAATCCCCCAAACTTTTTATTTTCCTAAGGAAAA
TAAAATCCGTAGATCCGCCGGCGGTCAAATATCCCGCGAGCGTTAGTTCC
ACCTCCAATAAGGAGGTGGAACGTAGGGAATCGCGACCGATCGCGATTCC
CAGCTCGCGGTATTATTTGATTTTTTGCGAGGTACCCTGGACTAGTGCAG
TCCAGGGGACCTCCCCAAAGTGATGCCCCAGAAAATCCCGAGCGGTCGGG
ATTTTTTTTTTATTTCACTCGTGAAATAAAAATACGCCCAAAGAGATCTT
TGGGCTACTGGGGCGGACAACTAGATGTTGGGGCTGCTGGCGCGGATAAT
TAAGAATTATAAATTATCAGAAGATCCGGTTTTAGAGATCACGTTGTGAT
CTCTAGATCTTCCACCTGTTGGGGGACTTAATGACTGATTGAATATCTTT
TTTACTTGAAACTGAAAACTGCATATATTTATCAAACTCTATTCCAACCC
CTCGATTTGTGTCTTTGTTCCGATTTCACCTACGGTGTAATCGGAATTCA
AAGACTTATCCAGTCTTCTGATTACGGGCGCAGCGTTGGTAAGCTGCGCG
GTAATCGGAAGACTGGACCCCACCATAAAGGTGGGGAATTAAAAAGTAAT
TGGAAAGCCTCGAATAACTCCATGTGAGATCGTTGTTTTACCCGAAGGGG
TCCCTCCGGACTCCGAAGGAGCCCTGCGGGTCTGAAAACAAGCGTCCTGA
TTACTCTTAACTATGAATGAGCCTTCAAAAGGGGTTGGGATTCATTTTGT
AAATTGAAGAATTTAAAGACCAATTTTATAAAGCATCATTGGAGGCATTA
TATCCTTTAACAGAGATTGTAATACTGGCAATGATTTTCGCGAGATTACA
ATTCTATAACCACTGCCTCTAGTAACTTTGTGGCATTTTAAATTCCATTT
GGCATTTATAGTTTTGACTAATAAGTTTACTTCTGCTAAAGTAAATGATT
CTGTACAAACTTCTCCTGAACCGTGGAAGACCCGGTTATTTTTGGAAAAA
ATTTATTTTTAAATAAATTTGTTTCCGCGTCAACGAAGCATTTAAAAAGA
CCAAAGGTCTTTTTTTAAGGCTTCGTTGACGCAGTTCTTCCACGTTCAGG
AGCAAGAAGATGAACTCTGTGTGTCGATTTACAAAAAGTTCCGTCGTCAC
ACAGCCAGTATGCTAACCCTAAAGGTGTTAATAACTCAGCTATGTTAGCC
GGAATTATTTTTTTTCCCTCAAAATAAAAAAGATTGTAAATTGAGTTAAA
GCATGGTAAACTATAACTATAAAAATAGGTAGCACTATACACTTTACCAG
TTCTTTTGTCAGGCGCCTCAAATTTTAATTTGGGTGCACTAGTACAATAA
CCCCTGAAAAGCTCGTAAAGATGCAACAAGTATACCTCGTGAATAGTACT
TTGTTTAAATGCTAACCGAGGGTTTACATATGTGAGATATGGAGATCACC
CAATAGCAGACCAACAAGAATGCCTTTTAGTTCAGCAGTTAAAGAAAATT
GTAATCGTTCCGCTTTTGTTAAACGTTGTTGTTTAACTAATAAGTTTGAA
TTATTTATATTATTCATTTTTTTAATTAAAAATATTTATAATAGTTCTAG
TTTAAAGGTATGCCGGACTTATTTATAGATGTATGAAATAAGTATCTTAG
AAGAATAAAGGCTCACGCCTTATCCAGCCATATCTTCTTAAGAATAACAA
TGATTACAATAGAGATAATCATCCCTACCTTAAAGACAAAACCTAGGAGG
CCTAATTATTAGTGCCAACAGAACAGGACCGCCGAAGGAGGATCATGCTT
TAGCATGATCGTAGTCGGCGGACCGCGCCCTCCTGTCATGCGAGCATGAC
CATATGGCCGCGGGGTTAAAATTTGATAAAAAGAAAAATTGACCACTTAA
AATGGGATAATTTCTATTTATCTCTTTTATGGCAATTTTATCACACTCCT
AAACCTAAATCAAATTCAGCTTCAGTAAATCCTACAACCCAAGGAATAAA
AAATGAAAGTACGCTACAGCGAATTAATCTACAGTAATTAATTTATCCTT
CGGATAAATTAATAACCCGAAGGGCTCCTCCAGAGTCCGAAGGGACCCTT
TCGGGCTTTTCTGGCAAGAAAAGCAGTTAAAGGTAAAGGCTGTAACAAAG
AAGATGTAGGAACTACTTCAGGAATCTCAATGTACTTTGTCAACCCGCGT
CAACGGACGCTGATGTCAGCTTTTGATTTATCATGCGCCTATGGCGCACT
ATAAATTAAAATACGCTGACTAACTCGTCCGTTGACGCGACATCACATGC
AAAGCTAAATTGTATTGTTCCCTTCTTACTTTAGGTCTTTGTTCCGATTT
CACCTACGGTGTAATCGGAATTCAAAGACTTATCCAGTCTTCTGATTACT
ATTGGGCGCAGCGTTGGTACCCTGTCGCTGCGTGTCAATGACACGCGGCG
ACAGGGTAAGCTGCGCAGTAATCGGAAGACTGGACCCCACCATAAAGGTG
GGGATTAAGAAAGAAAATAGAGTGATGGATAAATATTGGGAACAGTACTT
CTTGAAGATCTGTTCGGTTAATAATCCAATTAACCATTGTAGAGCCATCT
TTATTATTTACAGGGTTTGAAATTCTCCCTAATCCCAGTGTAGCCTGTAA
TGTTTTTAGTAACTCAATATCCCTAATATCAAGCCCCCGCCCTCGTTAGC
TACCTGCAAGCAGGCAGCGTATTTTAATTTATAGTGCGCCATAGGCGCAT
GATAAATCAAAATTTGAATTTATAGTGCGCCATAGGCGCATGATAAATCA
AAAGCAATCGCGAACGATCGCGATTGCTAGAGGGCGGTATTTTTAGAATG
ATTTTAAAGCTACAGCTTCCTATGGGAGCTGTAGCTCTAAACTTGGGAGC
TGCAGCACCGCGAAGCGATGCTGCAGCTTCCGATTACCGCCCTGAAAATT
CGGGAACGGTCCCGAATTTTTTTTTGCAAAAAATCTTAACTTTGCGAGGT
ACCCTTGACTAGTGCAGTCCAGGGGACCTCCCAAAGACGACCCAAGCAAA
GCTTGGGGCTTCAGGGCGGAGCGAGATTGAAATATATACTTTGGTTGTTT
TAGTAATGGCTATCCGTATTCCGTATGGTCCCTCCTTTAGGAGGGATATA
TCCCTTCTTTCACTTTGTGGAAGAAGGGACCATACGGTTTTCGGATAGCC
GTCACCATCAATAAGACCCGCTAGTTGTGCTAGGAATGAATGAGGAATAG
TCAAAAACTGCTGTAATTGTTCAGAACTTCTAGCTTTTTGTCCTGCGTCG
AGAACCCCAGTTAATGGTTCCGATTACGGGTAAAGCAGTACTCATATCTA
TTGTGTTTGTATAAACTAATTGCACAAAATCTTGACCAATCCATGGAATA
GCTGAAAGTAAATTAGTAATAACAGTTGCTCCCCAAAGAGACATTTGCCC
ATAAGGAAGCACATAACCAAGGAAAGCAATAGCCATCATCAATACTAATA
TTATTACTCCTATAGACCAAAGTAAAACTCTTGGAGATCTATAAGATCCG
TAATATAGCCCTCTTCCGATGTGCTTTTACCGGATTAACCCAAGTTTCAA
TTTTTGATCCTCTGCGAGTAGGAATTACGTGCGATAATCGAAAATGTAAA
CAGAATCTTGGAATTTTTGCCCAACCCATCAAAAGGGGGTTGAAATTTTC
CGCGAGCGTTAGTTCCACCTCCAATAAGGAGGTGGAACGTAGGGAATCGC
GACCGATCGCGATTCCCAGCTCGCGGTAATATTTGAATGATTACCCTGTC
GCTGCGTGTCAATGACACGCGGCTACAGGGTACCGCCCCAGAAAATCCCG
AGCGATCGGGATTTTTTTTATTTCACTCGTGAAATAAAAATACGCCCAAA
GAGATCTTTGGGCTACTGGGGCGGAGGTTGGGAACATTACCGGTAAATTA
GATCATTTCTTATTCCTTATGATAAAAACAAATTAAACTACTATCTTACA
ATAATTGATTTTATTAAGGAACAAAGGCGTATGATCTTTGGAGATCTAAT
ATTAAAAAACTCTTCCCTGAAAAGGAAGAACTTTAAAGTAATAAAAACTT
GCTAATTATTCAAGATAATGATTTTTACCTTATAATAACACGAAGCGTAA
CTATAATGGTACATTATCCTTAACGAAACTCTTAGCATATAGCCTAAATC
TTATTATATCCAATTTAGTAGAAATTGAATATAAAGGCCCACTATATAAT
TATTAAACTACTCATTATTAAAATTTTTAGGACTTGAATAGAAAGTATAA
CTTCCTTTAAAAATTTTTCCTGTATCAATATAATTTTTAATTGAGGAAAC
AGAATTTAAACCTATAGCTTTACCTCCTTGAGTAAAACTTGCAAAAGGTG
ACCCGGGAATTTCCACACCATTTTGATAAATATGTACTTTAAACCCATAT
CGCATACCTTTAAGTTGATAAAATTCTTTAGTTAAAATAAAATGACTTTT
TCCAGAATGAATATTAAAGGGTGGCTCACTTTCGAAAAGTTCTGTTATTT
CTTGTACATCTATAAAATCAGAAAGATCAGAAAAATACCTCTTAGAATTC
ATACTATTAGAAAGTTTAAGTAATAATTCTTTACCCTTAGGTAAATGAAC
GTAACCATAAATAAATAAAAATAAACCTATACTCCAAATTAAAAAATCTA
TTTTTTTTCTACTGTAAAAATTAAGATTTTGAAAAAAAGGAAGTATGTAT
TGAAATAAAACATCTTTATCTGTAATTACCAGCTGATAACCATTTTGTTT
AGTAATAAAACAATTAGGTTTATCAGGAACGACTAAATTACTAAAGAGTG
GTGATAGAGGAATATTTTGTAAAAAATAAGAAATTGCTTCTAATATTTTT
CTATCCTTTTGGGTAATTGAAAGAGCTGCACTAGAATTACTAAAATAGAA
GCTGCCATCCCCTTCAATGAAACCAACTAACCAATTTTTGGTTACCATAT
CATTAGTTAAAATATATCCTTCATAATTAGTTCTAAGAGCGTTCATTCCA
TTTTTTATTTCATTTATTTTTTCTAATGTTTTAATACTTAATGAACGAGA
TATATTTTGACCTTCTTTTTTTAATAAAATGGCCTTTTTCCAATCTCTAT
AATCTAATTGTTTATGAGTAAGTAGAGGATATTTATCAAAAATAGGAATA
AGATTATCTATTATGACTTGGAAAGAATGTACTCGAAAACTGCAAGCTTT
ACCTTCAATAGAAACGACTCCTATGCCCAATTTTTCTCTGATAGTATATA
AAACAGCTACATCATCAATATGTAAAGTTATTTTAAATACAAAATGTACT
TCTGTTTTATTTCTAATAGAAATCAAGAAAGAACCTTCAGCGTCATAAAA
TCCAACAAACCATTGTAAAAACTCATTATCTTGTAAATAAGGTTTATTTT
TACAATTAGAAGAACCATTAGGCGTCAAAGTCGCAGGTAAAGGTTTAATT
ACATTTAAGAAATTTTCGATTATTTTTTTAACCTTTGTTTCACTTTTACT
GTACAAAGCTTTAAAATAATCTATCAAATCTAGCATAATTAAATAATAAT
AAAAAGAGAGTAGTTTAATATGTAATATAAATTCTCGAGCGTAAACGAAA
ATAAAGAAAAATGATGCTGTATTAGCATGTGTATATCTAACCGCCCATCC
ATAATTTACATCTCTCATGATCATTTGTGTTAATTTTTTTTAATGGTGGC
AAATTAAGTGCCAGAATTGTTTAATTCAGATAGAGATAATCCGTACAAAA
AATAGAGCTTCCACCTGTTGGGAAAAGAATAAAATGTGTATCGATTTAGA
TAGGATTTTCCTGTGTCAATGTTTCGTCGAACTGCTACACTGGTTCTAGG
TATTCCTATTGCTTCTTGTGCATCTGCGGCGGCACGTAATGGCATGAACT
GACAGAAGGGGAATGTAATTACCCTGTCGCCGCGTGTCATTGACACGCAG
CGACAGGGTACCCACAGGGCTCCTTCGGAGTCCGGAGGGACCCCTCCGGG
GAAGAAGAAAAACTCATTCTCAAATTTCTGCGCGTAAGGCTATTTATCGT
GCGCCCATCTTCGATGGGCGCATGAAAAATAACCTCCCGGTGGGTTATGT
TTAATGCACCTTTGGTGCACTCCGCGGCCATATGGTCATGCTCGCATGAC
AGGAGGCCGACTACGATCATGCTAAAGCATGATCCTCCGTCGGCGGAGCT
TCCGTATTCCGTATGGTCCCTCCTTTAGGAGGGATATATCCCTTCTTTCA
CTTTGTGGAAGAAGGGACCATACGGGCGCAGCGTTGGTAAGCTGCGCGGA
TACCCGCAGGGCTCCTTCGGAGTCCGGAGGGACCCCTCAGGGTATTAAGC
TATAGCTCCATACTTAGGTGCTGTAGCTCCTGTCTGAATTTCTTATGAAA
TTCAGATATAATTGAAGCTACAGCATCTAACTAGCAGAAATTCTGAGAAT
GAAATTAACCCAACACCATGCAAGCGATGATGCATGGTGCAACTGTGCTC
TAGGTCGAACCAGCAGGGCTCCTTCGGAGTCCGGAGGGACCCCTCCGGGT
TAAACTTATGTTCAAAACGCCCTAAATGTTGGGTTGTTAAGTCCGGGGCC
CGCCTCCGTTAGTAATTAATTTGTTTTAACAAATTAATAAATTTTAGTTC
TTCCACAAGGTGGTAGAACTAAAATGCGGTTAATTTCATTGTCTTAATTT
CGATTAAAAATTAAAACAAGATTGCCGGGAATAAATTTAAAAACTGCTGT
ATAAAAACTCTTCTTTTCCCTAAAGGAAAGAAGGGTAAAGCTTTTAAACA
ATAAACTTTTAGAAAAAGTTTGCCTCGTAACTAAGATTAGGTCCAAGTTA
CCCTGTAGCTGCGTGTCAATGACACGCGGCTACAGGGTACTACTTTAAAA
TAGCCAACCCCTACGGAAGTTAAACTAAATTGTCCGACGTAAAAACTTGA
ATTCCTATTGTTAAAGGAACAGCTGTGAACACAAAGTGTTCGCAGCTGAT
CCTTTTCTTTTAGAGTCTGTACATGGTGACCATACTTTTCCCTATTTTAA
TAGGTATTCCTTTTCGGGCCAAATTTCCCTTAAGTTTTTCTGTCCAATAA
GGGACAGAAAAACCTGTTAATTTAACTGGGGTAGTTAATTTCTAAGCGAA
GCTTAAGAAATTAACAACTTTTTTTCTCTTCTTTAGAAGAGAAAAAAAGA
AATTAACTACGGTAGATAATTTATAATTTTAGAATTAGAAATTATAAAGC
CTATACACATTTTATCTATAAAAATTTTACAAATACTCACGCATTTGATC
GGACTATATCATATTTCAATTTTACTATAAAATCTTGGGTTTCTATCCGT
CCCAGTAAGATGCTGGGTCGGCGCTACAGCGAATTAATCTACAGTAATTA
ATTTATCCTTCGGATAAATTAATAACCCGAAGGGCTCCTCCAGAGTCCGA
AGGGACCCTTTCGGGCTTTTTCTTGATCTGTAAGATCAAGAAAAAGAAAT
TCCCTAAATTTTTTTTTTACTGAAATCTCCACATTTAGTCTCTGAGGATT
TGAATTTTTTCCTGCTGATTATCTTAATATAAATCTAATGGCTTCCACTC
GTACGAAGTACTCGTGGAAGTCCATATAGATCGAGATTTCCCGGGCTCCA
CTCGTATGAAATACTCGTGGAGTCCGTAGAAATCGAGAAATAAGAAGTTC
CAGCTTATAGTGGAGTTTACAGAACACATAAGAGAATTTAAATATGCTCT
ACAGAGATGAAAGCCATGTCCACACTTGGGCAGTAGTGCATTGCTAAGAA
TGCTCCGGTTAAAATTTGAATAACTAGGCACATACCTAATAACGATCCAA
AATTCCACATATAGGAAATATTAGCAGGTTGTGGTGAATCCACCATATAA
GAATTTAATAACCCTAATATTGGGTGAGATTTTAAGAGTCTCATTTAAAT
TAATAAATTATTTTTGTCAAATAGTGAAGTAAGAAAATTTTGACTTAAAA
TTACGACCCATAGGGTCTATGATCCGCACCCCCTGGTAAATTTTTCTGTA
AAAATTTTAAAGGATGCGGGATATCTTACTTGTGTAATCAGCACCTGATC
GAGACAATCAGCAGGGTATTTTGTTTTACGGCTAAGCCAATAGAAGAAAT
TATATTATTATTAATTATTGTTCTCCAATTTCTGCTAGTTAGATGCTGTA
GCTTCAATTATATCTGAATTTCATAAGAAATTCAGACAGGAGCTACAGCA
CCTAAGTATGGAGCTATAGCTTAATACCCTGAGGGGTCCCTCCGGACTCC
GAAGGAGCCCTGCGGGTATCCGAAAACCGTATGGTCCCTTCTTCCACAAA
GTGAAAGAAGGGATATATCCCTCCTAAAGGAGGGACCATACGGAATACGG
AAGCTCCGCCGACGGAGGATCATGCTTTAGCGAGCATGACCATATGGCCG
CGGAGTAGGGAGGTTATTTATCATGCGCCCATCGAAGATGGGCGCACGAT
AAATAGCCTTACGCGCATAAATTGGAGAATTTGTTTTCTTATTTTTTTTT
TTGGTTAAGTACAAAAAAATTTTCGAAATAACCCGCGCGAAGCGCGCCTC
CGACCCTTAGGGTCGACTCCCGTCTTTTTCTTCTTGTCTTAATCAATTAA
GAAAGCTTAGCGAGTTGAAAACTCGCGTATAGGCAAAAAAGAAGGATGGT
TAAGTATTCTTTGACCACCTTGTGGACGGGGCCGCGCTTCGCGCGGAGGG
TGTAAATACATAGATAGCAATTCACATATTTAATATTTTGGGGCAAGAAT
TAAGAAAATAATGCCTTTTAATATGTGGTTATAGTTTTTTTCATATTTTT
TGAGCCCCCACGAGTAGGAACTACGTGTGGGACTTTAAAGCTACAGCTTC
CTATGGGAGCTGTAGCTCTAAACTTGGGAGCTGCAGCACCGCGAAGCGAT
GCTGCAGCTTCCTACTCAAAAATTGGATATAAAAAAATGTCATTTTTGGA
AACGTTCAATTACGTTGTTTATTATTTTTAATAAGCTCAAGAAGAATCGA
ACTTCTGCATATTCCTCATCAAGAAATTATTCTACCGTTAAATTATGAGC
TTTAACCCCCGCAACCGTATTAATCATGATGACTTTTATTTGTCGTACCT
GGCCCATTCCTAACGGACTGGGCCGTATGGTCCCTATTTGTATATAGGGA
CCATACGGTTCCCAGGAACGACAGATAAAGAAGCGGGGCCCCGGTTAACT
ACCAATATCTATGGACCGGTGGGACCGCTCCTAGGCGAACCACCTTCTGT
GAAGGTATTAATAAAAACATTAAATTATTTCAACACAAAATAGTATTGCA
AAGGTTTTCATTTTCTACGAACCCTCACTTTTTGTGAGGACCGTAGGCCC
AAAAAGTAGAGGGCTTTAAAGCTACAGCTTCCTATGGGAGCTGTAGCTCT
AAACTTGGGAGCTGCAGCACCGCGAAGCGATGCTGCAGCTTCCTACTAAA
ATTTTCGAGTTCTCCCGCCGGGCTGGCCTGCCCGCTTCCAACGAGGCAGG
CCGTCACGGCGTTTACCGCAGGCTGTTTATTTTCTCTAGGAAAATAAACA
GTCGTCAGCAGCTGGCTCGACTAATGCTGAGCCACCTGTGTGAAGAATCG
CAAAAGATTGCGATTCTTAGACGGCGGTGAATAGTTCTTATGTTACAAGA
AAAAAGAATAATGTTTTTCATCTCTTTTATTTCTTTTTCGATTCTACAAG
GCTAACATTGTGTTTTAATTGTGATCTGAAACTAACGTCTGAATAAATTT
TGCTCGGAAGCAAAAATTAACAAAAAAAAAAGGGGGTTGAAAGATAAGTT
ATAAAAATTTCATAAAATTTATGAATACAGCAATAGGAAAGCGTTCATAA
GCGCGAATAATAAAAAATTGTAAACTCATTAAGATCTTCTTATATTTATT
ACATATCTGCCCTTGTATTCTTTTTTATTAATTTTTTTGCAAATGCAAAA
AAACTACGCTGCCTGCCGGCAGCGTAGCCACGGTTTTTATTATCATAGAT
AATAAAAACTTATTTTCTTCGTAGAAGAAAATAACTTTATCCTTTGGATA
AAGCGGCGCCCCGCGCCACAGGGCGGGGGGGGTTCCGAAAACCGTATGGT
CCCTTCTTCCACAAAGTGAAAGAAGGGATATATCCCTCCTAAAGGAGGGA
CCATACGGAATACGGAGCCCCTTCGGGGCAACTAATTTCCTTCGGAAATT
ACGCGGTTAATAAAAAAGATATGGAGCCACAGTCCCTCTTTTTTCCCTAC
TCAACAGAGAACTCATATTGGTGTTTAGACTTCGTGCAGCTTCACGAACA
GAATTATAAATTGTTGTTTGATTATTTAATAAATCTGTTACTTCTACTTT
TATTCCAGGTACGGGCATATAGTTTCTGTTTTTAGCATGCTCTTTTAATT
TAGCTATAGTTTCCTCAGAATGGGTTTTACCAAAAAATGAATTATTTTCA
CCTTTTCGGCTTTCGCTCATTGCATTACGAACTTCATCGGAATGAGTTCT
CCCTAGAGCTGATTGAAATTTTTTCTCAATGCTCTCAGGTGTTGAAGAAT
ATTGTATTCAGGACCTAATGTTCCGCCGGCGTTAGTCCACTTCAAAGAAG
TGGACGTACCGCGCAGCTTACCAACGCTGCGCCCGTATGGTCCCTTCTAA
AGGAGGGACCATACGGAATACGGAAAGCCAGGACCGATCCCGGGTTTCAG
CCGGCGGTATTAATTGAATAATTTTAAAGCTACAGCTTCCTATGGGAGCT
GTAGCTCTAAACTTGGGAGCTGCAGCACCGCGAAGCGATGCTGCAGCTTC
CGATTACCGCCCTTGAAATCAAGGCTATTTATAGTGCGCCCATCTTCGAT
GGGCGCATGATAAATAACCTCCCGGGTCCCATCGGCGGGGTCCCGGTGGG
TTATGTTTAATGCACATTTGGTGCACTCCGCGGCCATATGGTCATGCTCG
CATGACAGGAGGCCGCGGTACCCTGTCGCTGCGTGTCATTGACACGAAGC
GACAGGGCCCCGCCGACTACGATCATGCTAAAGCATGATCCTCCGTCGGC
GGAGCCCTAATTTTTTTGAATTCGATTAATTCGAATTCAAAATACGTCCC
AAGCTAGAGCTTGGGACTACAAGGGCGGGCTAAAATTTCTCAGAAATCGG
TCCGCCTCCGTTAGCCCCTCACTTATGTGAGGGGCGACGCCACCAGCGTG
GGTCTATCCTTTGTGCACTTTAGTGCACAAATGGATAGTCCCCTGATTCT
GGTGGCTTTTTGATTTATCGTGCGCCTATGGCGCACTATAAATTCAAATA
CGCCGGCGGGTATTTTATTTTTAAGCATAATAAAAAAAAGGGGGTTGAAA
TTTAAGTTATGTTGTAATAATTATGAATACAGCAATAGGAAAGCAATCAT
AAGCGCGAATAGCAATCTTTAGTTCGAAATTTAAATATGATAAAATTTTG
TTAATTTCGAACAAAGGTGGACTTTATCTTAATTTATTGAAAATTTTTAC
GTAAAGTCTCTGAGGGCCGCATATTTATTGCTACCCTGCTGATTAATTCC
AATAATTTTACCAATCTTGATCCCTATGAGCATCCACAAGTACTTTGTAC
GAGTGGATGCCGTAGGGATTCGTGTTACGAATTGGGAGGTTACGGAATAG
TTCCAGCATATTCTTTTTTATTAATTTTTTTGCAAATGCAAAAAAACTAC
GCTGCCTGCCGGCAGCGTAGCCACGGTTTTTATTATCATAGATAATAAAA
ACTTATTTTCTTCGTAGAAGAAAATAACTTTATCCTTTGGATAAAGCGGC
GCCCCGCGCCACAGGCGCGGGGGTTCCGAAAACCGTATGGTCCCTTCTTC
CACAAAGTGAAAGAAGGGATATATCCCTCCTAAAGGAGGGACCATACGGA
ATACGGAGCCCCTTCGGGGCAACTAATTTCCTTCGGAAATTACGCGGTTA
ATAAAAAAGATATGGAGATTTTGTTCCTAAAGAATTTTTTTTCTCCCAAT
TTAACAAACTACTCACATTGATGTTTAAACTTCGTGCGGCTTCGTTTATT
GAACTGTGTACCGTTGTAATATTATTTGTCAAATCTAAGATTTCAACAAA
AAAGGATTTATTTTTTTCTATTTGCCAATTTTTTGCAGCATTACTCAATT
TTGTTCTAGTTTCCAAACTTGTAATATGACCTTTTTTAGCCTCACTAATT
TTTGAAATAGCTTCCGCAGTATGAGTTTTACCGAAAAATGGATTTTTTTC
TCCTTTTCTCTCACTCGCCCATTCTCGAAGTTCCTCCAATCGTGAATTTA
CAGAATCCGTAATTTTTTTAATACTTTCCAATGTATGTTTATAACCTAAG
CCCCAGCAGGTCTAAGGACCTATGGCCCATGACCTGCTGGGGGGAGACTT
TGGGAGGTCCCCTGGACTGCACTAGTCAAGGGTACCTCGCAAAGCTAAAA
TTTCCTGCATTTTCAAGAATATTATATTCAGGACTTGAACTTTTGAGGTA
TCTTTTTTATTAACCGCGTAATTTCCGAAGGAAATTAGTTGCCCCGAAGG
GGCTCCGTATTCCGTATGGTCCCTCCTTTAGGAGGGATATATCCCTTCTT
TCACTTTGTGGAAGAAGGGACCATACGGTTTTCGGAACCCCCGCGCCTGT
GGCGCGGGGCGTAGTTTTTTTGCATTTGCAAAAAAATTAATAAAAAAGAA
TAGTGATCTTCTCGAGAAAGTAGGTTTTCCTTATCCGTAAATTCTAAAAT
GACTAGTGCAAAATTACCTAATCCATATTTTAATATAGCTTTTACAATAG
GTAAATTATTCTTATTTTTAAGGTAAGAATTTTGAAAATAATCACTCACT
CGAACGTTCAATTCCACTCCACTTCCTATATAATATTTCCCGTTTATTAA
GTTTACCCAACAGTATACTCCAGATTTACCTTTTAAGTACTTGGATATTT
CATTTCGTTCGGACAATACATTAAAAAAGACTCTTAAACCCTTTGTAGCA
AAGGCTGGCAAGTTTTCTTTTGAGGGTCCCACAGAAGAAGATGTAGAATA
TTTATGAAAGAACGTAGACTTAACTCCTATTCCAGCTCTGCCTAGTCCCC
TTATCTTTTTTATTAACCGCGTAATTTCCGAAGGAAATTAGTTGCCCCGA
AGGGGCTCCGTATTCCGTATGGTCCCTCCTTTAGGAGGGATATATCCCTT
CTTTCACTTTGTGGAAGAAGGGACCATACGGTTTTCGGAACCCCCGCGCC
TGTGGCGCGGGGCGCCGCTTTATCCAAAGGATAAAGTTATTTTCTTCTAC
GAAGAAAATAAGTTTTTATTATCTATGATAATAAAAACCGTGGCTACGCT
GCCGGCAGGCAGCGTAGTTTTTTTGCATTTGCAAAAAAATTAATAAAAAA
GAATAAGGCTATGGCAGCTCCGATATATTTAGCTGTGGCTAACATTGTAA
TGAATGAGGTTCTTAAACTAACGTCTTAGTAAAAAGGACAAGCTTACAGT
TTGTCCTTTGACTCCTTAATTTTCAGGTAAAATTTGAAGCAATTAACTGT
AGTTCAACCATAGGTTGTACAACAGTTAATTAGAAAAAGGGGGTTGAAAT
TTAAGTTATAATAATTATGAATACAGCAATAGGAAGGCTATCATAAGCGC
GAATAGACCTGTCGCTTCTGATAGGGCGAATCCTAAAATTGCGTAAGAGA
ATAGTTGTGGTCTTAGTCCAGGGTTTCGCGCTGTTGCGGTAATTAAACCT
GAGAATACTAATCCAATTCCTACTCCAGCTCCGGCTAGTCCAATTGTGGC
TAGGCCAGCTCCGATATATTTAGCAGCAGCTAACATTGTAATGAATAAGG
TTCTTAAACTAACGTCTTAAATTTACAAAACAAAATACTCAATTAGAGAC
CTATTTTGTATAACATCATGCTTGGCATTTTATCTTTTAATAATCCTTGT
AACACAGTTAAAGATTTAGATGAAATTCTCCGCGAGCGTTAGTTCCACCT
CCAATAAGGGGGTGGAACGTAGGGAATCGCGACCGATCGCGATTCCCAGC
TCGCGGTAATATTTGATTTTGCGAGGTACCCTGGACTAGTGCAGTCCAGG
GGACCTCCCAAAATGATGCCCCAGAAAATCCCGAGCGATCGGGATTTTTT
TTTATTTCACTCGTGAAATAAAAATACGCCCAAAGAGATCTTTGGGCTAC
TGGGGCGGATAACCGTTTCCGTGTTTATTAATATAACAAATTAAATTAAA
ATTATCCTTAAGAGCTTGAGCAAATAGTTGAACTGCTTCCAAAGTAAAAC
AGTTTGTTGCTAGTGTTACTCTTCTACTTTTTGGACAAAATCCCCCGTCG
TCAGCTCCGCGAGCGTTAGTTCCACCTCCAATAAGGAGGTGGAACGTAGG
GAATCGCGACCGATCGCGATTCCCAGCTCGCGGTATTATTTGAATGATTA
CCGCCCCAGAAAATCCCGAGCGGTCGGGATTTTTTTTTATTTCACTCGTG
AAATAAAAATACGCCCAAAGAGATCTTTGGGCTACTAGGGCGGAGCTAAG
CGCCAATGGTGTCAATAAATCACCTATGTTATTAGGTATGATTTTTAGAC
TTCCCGAGTAGAAAGGTTTGCAAAATTCACTAAAGCAAGGTAAAGAATAA
GTCCGCGAGCGTTAGTTCCACCTCCAATAAGGAGGTGGAACGTAGGGAAT
CGCGACCGATCGCGATTCCCAGCTCGCGGTAATATTTGACCCAGAAAATC
CCGAGCGGTCGGGATTTTTTTTTATTTCACTCGTGAAATAAAAATACGCC
CAAAGAGATCTTTGGGCTACTGGGGCGGTATAGTTTTATATATGTTTCCT
GTTTTTTTGTGGGGCAAAGAGATTTGAGTTTTTGGAGTTTGAGGACAATA
ATCTTTAAACAATTCATACAAGTGAAGAAGATAAGCTTCATGACAAATAC
CTTGTTTAAATCGAAATCTTGTATTCTCACCTCGTTTATCGGCCCAAAGG
TCCCCTAGAAGTAGCCCTACTCCGCGGCCATATGGTCATGCTCGCTAAAG
CATGATCCTCCGTCGGCGGTGTTGTAAACTATCAGGAATAATATATTGTT
TTTGTTCCTCCTTAGTCAACCGTTTTAATTTCGGTTTATCTGACTGTGAA
GAAACTATTAAACCACCAGAAATTGTTAACAGTAAATAGTTATTTTCAAT
TAGGTAAAGATCAAATAAATGTGTATAAAGAAAATAAATAATAAATGCTG
TCACATAAATAGATGAGAAAATTGTAATAATTCCCATCTCTTTTATATAT
TTATTTAAAAAGAGACCGGCTCCGATATATTTAGCTGCGGCTAACATTGT
GTTTTAATTGAGATCTGAAACTAACGTCTGCCCCAGCAGGTCTAAGGACT
AAGGTCTAAGGACCTGGGGCCCATGACCTGCTGGGGAGTAAAATTTTGGG
TAACCGCGCAGCTTACCAACGCTGCGCCCGTATGGTCCCTTCTTCCACAA
AGTGAAAGAAGGGATATATCCCTCCTAAAGGAGGGACCATACGGAATACG
GAAGCCCGCAGGGCTCCTTCGGAGTCCGGAGGGACCCCTCAGGGAATTAT
GAATTCCATCCAAAATTTTAATAATATTTACTTATTTTACCATTCTTTCA
CTTAATTTTTTTTTTTAAGCCAAAAGAACTTGGATAAGTCGGGGGTATTT
ATAGGTTAAAAACCCCAACGACGCCCAATTTTATTAAAATAAAATTAATT
TGTCGTTTCTTATAAGTTTAAATTAGGTAATTATAAACCTATTTTATATA
GCATCATAGGAGGCATTATATCTTTTAATAAACTTTGTATAACTGGTAAA
GATTTAGATGAAATTCTCCGCGAGCGTTAGTTCCACCTCCAATAAGGAGG
TGGAACGTAGGGAATCGCGACCGATCGCGATTCCCAGCTCGCGGTCATCA
TTGAATGATTTTAAAGCTACAGCTTCCTATGGGAGCTGTAGCTCTAAACT
TGGGAGCTGCAGCACCGCGAAGCGATGCTGCAGCTTCCGATTACCGCCCC
AGAAAATGGCAATCCCAGCCCTCTCCTAGATCACACTCTCGTGTGACCGG
AGAGGGCTGGGACTAAACGGTCAGTTCCACAGTCCTCCCGGAGTACTTCG
TACGACGGGAGGCTGTGGAACCGTATTCCGTATGGTCCCTTTATAAGGGA
CCATACGGTTTTCGGATTGAACTAGAAATATTACCGGTGATTTTGTTAGG
AGGTCGGTTTTTAACTATAGGATCTTTACCGCAATAGGCGCTGAATAATT
CTCATAAGTGCATAAGATCCGCCGGCGTTAGTCCACTCCAGAGGAGTGGA
CGTAGAAACTGAGGACCGATCCTCAGTTTCAGCCGGCGGTATTAATTGAT
TTTGCGAGGTACCCTGGACTAGTGCAGTCCAGGGGACCTCCCAAAATGAT
GCCCCAGAAAATCCCGAGCGGTCGGGATTTTTTTTTATTTCACTCGTGAA
ATAAAAATACGCCCAAAGAGATCTTTGGGCTACTGGGGCGGATGGATAAT
ACCTTGTTCAAATTTGAATCTGACATTAACTCCTTGTTTTTCACCATAGC
CGGCTATAAAAAGTATTTCATAACTAGCCGTACTCCGTACGGCAGGAAGG
GGTTATTTTGAAGAAACCCCCGGGTTTATTTTATATTGCATAGATGGATG
CATATGCGGACCAATCAATGCAATTAGTTCATTTAATTTAGCCTGGGGCA
CATATATTCTATATTGTCCTTTTCTACTATGTTTGTGTAAAGTAGTATTT
AAATTAAACTTAGTATTTAGTAAAGAGGATAAATATTTATTTTCCTCAAC
TGAGAAATTAAATGTACAAAAATGAAAACCTCCACCTTTATTTAAAGTCC
CATCGTCCATCGCAAAATACGCTAATCCCAAAGGTGTAAGTAAATCACTT
AAATTGCCTGGAATTATTTTTTTTCCTTCACAATAAAAAAGGTTGTAAAA
CTCATTAAAGCATGGTAACGAGTAGGTCCGCGAGCGTTAGTTCCACCTCC
AATAAGGAGGTGGAACGTAGGGAATCGCGACCGATCGCGATTCCCAGCTC
GCGGTATTATTTGATTTTTTGCGAGGTACCCTGGACTAGTGCAGTCCAGG
GGACCTCCCAAAGTGATGCCCCAGAAAATCCCGAGCGGTCGGGATTTTTT
TTTTATTTCACTCGTGAAATAAAAATACGCCCAAAGAGATCTTTGGGCTA
CTGGGGCGGTGTATTCGAGTATAAATATTTCCTGTTCGTTTATCGGGAAG
TCGATTGTTAATCTTAGGAGATGATCTGCAATAGATTTCAAATAACTCAT
ACAAGTGATAAATATAATCTTTGTGAACAAGTCCTTGTTCAAATACTAAA
CTAGTGTTTATATCTTTTTTATTAACCGCGTAATTTCCGAAGGAAATTAG
TTGCCCCGAAGGGGCTCCGTATTCCGTATGGTCCCTCCTTTAGGAGGGAT
ATATCCCTTCTTTCACTTTGTGGAAGAAGGGACCATACGGTTTTCGGAAC
CCCCGCGCCTGTGGCGCGGGGCGCCGCTTTATCCAAAGGATAAAGTTATT
TTCTTCTACGAAGAAAATAAGTTTTTATTATCTATGATAATAAAAACCGT
GGCTACGCTGCCGGCAGGCAGCGTAGTTTTTTTGCATTTGCAAAAAAATT
AATAAAAAAGAATACCCAATTTTTGTTTATAAACATGAAGGTCTCCCAGA
ATTAGACCTACAAGGATTTGCTTTAATACCTCAGGTAATAAAAAGGCTTC
TTTTTCCTCTTTTGTTAGCCGCTTAGGTTTAATAGGTGTTAAAGAAGAAA
AAAGTAAAAAAGAAATTTCCTCTAACCCTATCGAAGATTGGGCAAAGAGG
AAATTGGTGAATAGCTCACTAAAGACAATCATACCTGATCCAATTGACTG
AATATAGACGGCATAGGATGCTATAACCGCGGTATGCAATCCGCGAGCGT
TAGTTCCACCTCCAATAAGGAGGTGGAACGTAGGGAATCGCGACCGATCG
CGATTCCCAGCTCGCGGTATTATTTGAATGATTACCGCCCCAGAAAATCC
CGAGCGGTCGGGATTTTTTTTTTATTTCACTCGTGAAATAAAAATACGCC
CAAAGAGATCTTTGGGCTACTGGGGCGGAGCTGCCATGGCAACCAACCAT
GTACGATTTAAGAAAGGAGATGTTCGAAGAAAAGGTAGCACAATGGCTCC
GCGAGCGTTAGTTCCACCTCCAATAAGGAGGTGGAACGTAGGGAATCGCG
ACCGATCGCGATTCCCAGCTCGCGGTATTATATGATACCCTGAGGGGTCC
CTCCGGACTCCGAAGGAGCCCTGCGGGTATCCGAAAACCGTATGGTCCCT
TCTTCCACAAAGTGAAAGAAGGGATATATCCCTCCTAAAGGAGGGACCAT
ACGGAATACGGTACCGCCCCAGTTGATTGCCTAGGCAATCAAAAACTAGC
CCAAAGAGTGCTTTGGGCTGCTGGGGCGGATACAGAGAAAAATGATGTTG
TCATCTCTTTTATACTTTTTCCTAATAAAAACCTATTTATATTTCCCATT
TCCCCTAATATAATACCGCGTCAACGAACCATTTAAAAAGACCAAAGGTC
TTTTTTTAAGGGCTCGTTGACGCAGGATTTGTTTTAATTTATCAGTAAGA
ACTAATTGTTCTTTCTCTAAATTGGTTAAACGACGTCGTGTCGAATAACC
AGCCGGTTTGATAGGAATTAAAGATAAAAAGAGTAGTCCACTATAAGTTT
CTATACCCGATCCAATTGACTGAATATAAACAACATTAATTAATAACGCT
GCTGTACAGAATCCGCGAGCGTTAGTTCCACCTCCAATAAGGAGGTGGAA
CGTAGGGAATCGCGACCGATCGCGATTCCCAGCTCGCGGTATTATTTGAA
TGATTACCGCCCCAGAAAATCCCGAGCGGTCGGGATTTTTTTTTTATTTC
ACTCGTGAAATAAAAATACGCCCAAAGAGATCTTTGGGCTACTGGGGCGG
AGCTACTACACGTGTTAGAGGAGATATTCGAAAAGAAGGTAGCGCAATGG
CTAAAATATTAGTAATGATACAAGCAAGAAGCATGACGCCAAATGACGGC
AATAACTTTGTTGACCTAAACTATAATGTTTGTTACCCGCTTCGGGACAC
GAACACGATGGCAGTTTATAAATAAACTATTGAGGATAGATTTCAACCCG
TCAGTTGGCAGGAAATTTTTTATATATTTCTGAATTTTCAACTCAGAAAC
TTTTAAAAAAATTTTTGGATGGTAAAATTAAAAAAAAAAATTTTTTTTTC
CATCTCTCTTATGAAATCCTCCTTAAAATTTCTAAGTATATTAGTTTAAC
CTTATAGAGCTTTCGGACATGGTGAGATTCGAACTCACGACTCTTTTGGA
GTAATCATTTTCAAGACGACCGTATTCAACCACTCTACCACATGTCCTAT
TTTCTTTTTAATAAATTTCATGGGCTCCCACTCGTATGAAATACTCGTGG
GAGTCCATAGAAATTGAGAACCCGCAGGGCTCCTTCGAGTCCGGAGGGAC
CCCTCCGGCTTACGCGTATACCCCAAAAATGCAAAGCATTTTCAGGGGTT
GGCCTTCATGACTGACCGGTTGCGGCCCATTCGATTCGCTTGTCTTAATC
TGTTTTTGACGGGCCGTAGGTCCGTACAAAAACTTGGGTTCTTGTAGAAC
CCCCACTTTTCATGAGGACCTTTGGCCCATTGAAAAGTGGGGGCTTTAAA
GCTACAGCTTCCTATGGGAGCTGTAGCTCTAAACTTGGGAGCTGCAGCAC
CGCGAAGCGATGCTGCAGCTTCCTACAACCCAGCATAGCTCTCACCCTTC
CACGTTGTGGAAGGGTTGATTAAGAAAACCTAGAAAATCAGTAGCAAATC
AACCGCCAGCGTTAGTCCACTTCCATCAGGAAGTGGACGTAGGAAATGAT
AAAAGATTATCATTTCCAGCTGGCGGTATAATACCGATCCTCCGGGCATC
CACTCGTACGAAGTACTTGTGGATGTCCCAGAGGAGATTGAAAACCGCCG
GCTGAAAATCACCCGCGTTGTTAATTTTGTTGCGGACCCATGGCCCATCA
AAATCGGAAAAACGCGGGGTCGTCTTTGGGAGGTCCCCTGGACTGCACTA
GTCAAGCTGGACTGCACTAGTCAAGGGTACCTCGCAAAGTTAAGACCGCC
GAAGGAGGATCATGCTTTAGCATGATCGTAGTCGGCGGACCGCGCCCTCC
TGTCATGCGAGCATGACCATATGGCCGCGGTCTACATTTTTAATTTTACA
AATTAAAAATTAACGCCGGCGGGCGTATGAAGATTTCCGTATGTTTCTTT
CTTTTCTGTCTTCTTGAAGACAGAAAGAAAACCGTTCCTCAATCCCCACC
TTTATGGTGGGGTCCAGTCTTCCGATTACTGCGCAGCTTACCCTGTCGCC
GCGTGTCATTGACACGCAGCGACAGGGTACCAACGCTGCGCCCAATAGTA
ATCAGAAGACTGGATAAGTCTTTGAATTCCGATTACACCGTAGGTGAAAT
CGGAACAAAGACCAAAAATATTTTTGTTGAGGCCAGGAGCTGTAGCTCCC
CGCCGAAGGAGGATCATGCTTTAGCATGATCGTAGTCGGCGGACCGCGCC
CTCCTGTCATGCGAGCATGACCATATGGCCGCGGAATTGAAGCTCCGCCG
AAGGAGGATCATGCTTTAGCATGATCGTAGTCGGCGGACCGCGCCCTCCT
GTCATGCGAGCATGACCATATGGCCGCGGGCTTCTAAGCCAGGGTAAATC
ATTTCACCTGATCGCGAGTGAGGTCGGGTTTGTTTAAATTTATCTATATT
TCTTTTTTGATTGTGCTTTTTCGAGTTCCCGCTAGTTAGATGCTGTAGCT
TCAATTATATCTGAATTTCATAAGAAATTCAGACAGGAGCTACAGCACCT
AAGTATGGAGCTATAGCTTAATACCCTGAGGGGTCCCTCCGGACTCCGAA
GGAGCCCTGCGGGTATCCGAAAACCGTATGGTCCCTTCTTCCACAAAGTG
AAAGAAGGGATATATCCCTCCTAAAGGAGGGACCATACGGAATACGGAAG
CTCCGCCGACGGAGGATCATGCTTTAGCGAGCATGACCATATGGCCGCGG
AGTAGGGACTACCAAAAAATTTTTCTATATTAATTTAACGGTCTCCACTC
GTACGAAGTACTCGTGGAGATCCGTAGAAATGGAAAAAATTTTTGGGGAA
TCGAAAAAGTAAAATTAAAATTATGATCACGAGATATTTTATTTTTCAGA
AATAGTCAAAGAGATTTTCATCTCTTTTAAAAATTTTGGCTATTTTTAAA
TTTTGTAATTGGACTACCCCGGCACAGAATTCTGTGCCGGGGTTTTTGGT
TAAACCTATACCCCAGCAGGTCTTGGGGACCTACGGCCGACCTACGGCCC
ATGACCTGCTGGGGTGCTCAGACCTATACCCCAGCAGGTCTAAGGACCTA
TGGCCCATGACCTGCTGGGGGGAGGACTGAGCACCTCACGCTCTCTGGTC
ACACGAGAGTGTGATCTAGGTTTTTAAATGAAAAAAATCTGGTTTTACAG
ATCTTTAAGATCTGTAAAAATTTTTTGTACGAATTATTTTTTATTAAAAA
TAATTCTACCAAAAAATAGATTTTTTATAATTTAAAAATTAGCAAGGTAT
GGGTTAAGACAAGAAATTCCGTGTTAGAAGAAAGGGGTACAATAAAGGAT
AAAATATCCACCAAGGAGTCTCCTAGGATAAAATATCCACCAAGGAGTCC
CCTAGGATAAAATATCCACCAAGGAGTCCCCTAGGCTAAGAACCCCACCA
ATAAACAGATACAAATAAGAATAGCCATACTACATCAACGAAATGCCAGT
ATAGTATTGCAGATTCGTAACCTAAGTGGTGTGAATCACTAAGATGGTAA
TTTAATAATCGGAATAAACCTACCAATAGGAATAAAGTACCAACAATTAC
GTGCACAATTGTGTTATCATAATACATTTAATATTATTTCAACAGCTCAC
GCTGTTGTTCAGACTATTTCTTCAACAGGTTAACAAACTTGCAAATCGCA
GATTTTCATTAACCTGTTGGAGGGCGTTCGTGGAAAGATTATTGTTAACA
TATAAACTCACTTTCTAGTCGTTGAACCTTCAAATATTAATCTTTATTTG
CATATTTTTAAATCTTAAAAATATGATTATTCTAAAAATAAAGTAAAATC
CCGAAAGGGTCCCTTCGGACTCTGGAGGAGCCCTGCGGGAGTAAATAATT
ATGTTTTAATATAAGCTTGGCTGCAAATTGTCCTAATAATGGATCAAAAT
TAGGATGTCCATGCAATTAACCCCCTTTTCTGTCAAAATTATTATAAGTG
TGAAATTTAAATCTATAATTTTTGTAAGTTTCACCATTGAGTAGATATTT
TTTAATATTATATCTCTCTATCTCTAAAATTCTACTACATTCACTAATAC
TGAAAAAAAAAACTAATTCATTGTTTTGATTTTCAATAGCCCGCCCACGT
TAGCTGCACTTTCAGTGCAGCGTAAGCAATCGCGAACGATCGCGATTGCT
AGAGGGCGGTAAAATATCCCGCGAGCGTTAGTTCCACCTCCAATAAGGAG
GTGGAACGTAGGGAATCGCGACCGATCGCGATTCCCAGCTCGCGGTATTA
TTTGAATGATTACCGCCCCAGAAAATCCCGAGCGGTCGGGATTTTTTTTT
ATTTCACTCGTGAAATAAAAATACGCCCAAAGAGATCTTTGGGCTACTAG
GGCGGACCGCCGGTTGAAAATAACGATCGGTCGTTATTTTCTACGCCCTT
TAGCTTGCTAAAGGGCTAACTCCGGCGGTTAATTTATCAGGTACTAAGTT
TAAAGTATCCCTATAAAATCTAATCGGATGGTCCCTCTATAGAGGGACCA
TACAAATCCTCCAAACCACTCATAAGTTTGGTGAACTAAACTACCCGAAA
TCTCCCATGTAGCTTGGAATAAAACAAAAATAAAATCACCCTTTAACCCA
AGGCTGCCATCGCTTAGGCACGCCCTGTGGTACTAAAAAAGAAGTCTGCA
AAGGGGTAATTACCTATAAAAATCAAAACCCCAGGTTATAAAAAGAACTA
ATAAATTGTACTAACCATGTGAATAATATATTAAAGACCTATTTTATACT
TCATCATAGGAGGCATGTGTGTCGCCAACAGAGCTTGCAATAAAGGTAGT
CTTTGGGAGGTCCCCTGGACTGCACTAGTCAAGGGTACCTCGCAAAGCTA
AGATTTAGCTGAAGTTCTAATTATAAATCCACTATTTTGTTTATATACAG
AACAATTTAAATTTCATTTATTATTTAAAATTCCAGCTAAAAAGTTTACT
TCCTCAAAAGTGTAAGAGTTAGTACCCTGTCGCTGCGTGTCAATGACACG
CGGCGACAGGGTAGCAAATGTCAATGTTCGACTTCTACTACAAAAACCAC
CATCATCTGCAACCCAATAAGCTAGACCTAAAGGTGTTAATAGATCTCCT
AAACCCAAAGGAACTATTTTTTGCCCCGATGGATAAAAAAGATTATAAGA
TTCATTAAAACATGGCAATGAGTAAGTATGAAAACCGATTTTACTATATT
CTTTCCCAGTTCTTTTATCAGGCTGAAGTAAGAGAATTTTGGGTGCCTGC
GAACTATAAGTTTTGAATAAGTCATACAAATGAAGAAGATATTCCTCATG
AACAAGACCTTGAGAAAATTTAAATCGAGCATTTAAGGATCTTTTTTCAA
TACATAGGTCACCTAAGCATAGACCCACAAGAATATCTTTCAGATCTTGA
GATAAAGAAAATTGTGATCGTTGTAAATTAGTTAAGTAAGTTTTTTTCAT
TTTTTCAATTAAAGAATTAGATACGGTAACACAGTATTAGGAGTTTTTTA
TTTTGGCAAAATCAAAAACACCAGAAGGAACAGCTGTTTATTTTCCTAGA
GAAAATACTAAGCAGCCACCTTGTTTGTATGTGCGTCAGCTAACTCCGCG
GCCATATGGTCATGCTCGCATGACAGGAGGGCGCGGTCCGCCGACTACGA
TCATGCTAAAGCATGATCCTCCTTCGGCGGAGTTAGAAGAAATTTCTCCT
GAACCGTGGAAGACCCGGTTTTAATTTAATTAAAAATTAAATTAAAAATT
TTTGGAAAAAATTTATTTTTAAATAAATTTGTTTCCGCGTCAACGAAGCA
TTTAAAAAGACCAAAGGTCTTTTTTTAAGGCTTCGTTGACGCAGTTCTTC
CACGTTCAGGAGGAAAGGAATTCCTCCAGGCCTCAACAGTCTCTAGAGAC
TTCTGAGGAAATAGTTTATGAAGGAAATTCAGCTGCAGTAGATAGCGGGA
AATCCCACTATTAGCAGCAAGGGATTGCCACGATAGTGGTAAATCCCTCT
GTTAGCAGCCGAAACAAGGTTAAGAGATATCAACAATATTTCTATACCTA
GGGTTAATAGCAATTTATTTTTTAAGGTTCGATTTCTTTTTCTCTTCTAA
AGAAAAATAATTAACCTCTTCCCCAGCAGGTCTAAGGACCTAAGGTCTAA
GGACCTATGGCCCATGACCTGCTGGGGGGAGCTTTTAGAGATTTTTCCCC
GAAATTGCGGACTTTAGACAATTAGTATCCCATCTTTATTTATAGAGGGT
TGATTCAAAAAGAAGAAGATTTTGATGTTCAAATTAAGAAATCCGCCACG
CCTCAGGAGAACAAGAACCCAGGGGACTTTCGCAGTTAGACCAGAGGGGC
CGTTTTCCTCTAAGCGATATATTTAGACATACAAACATCGCTAAGATTTA
TTTGACCAATCAGTAGTAAACCATACGTCTTTATAGTTACTTCTTTTTTT
TAATTTTTTAATTTTTCTTTCCAGAGCCTCAGGAGAAGTTAGCTCAGATA
ACTTTTGTCTTGATATTCTAATCCCATCTTTAATTGTGTAGGGTGAAGGA
TTATTAGATAGTAATTTATACTTTTCATTAAAATCTCCGCCGGCGTTAGT
CCACTTCAAAGAAGTGGACGTAGAAAATGACGACCCTTCGTCATTTTCAG
CCGGCGGTTTTATATCGAAAGATACCGCCCCCGAAAATCTTAACTTTGCG
AGGTACCCTTGACTAGTGCAGTCCAGGGGGACCCCAAAGACGATCCCAGC
CCTCTCCTAGATCACACTCTCGTGTGACCGGAGAGGGCTGGGACTAAACG
GTCAGTTCCACAGTCCTCCCGGAGTACTTCGTACGACGGGAGGGCTGTGG
AATCGAGATTTTTTTGTGAATTCGATTCGAATTCAAAAATAGGCCCAAGC
AAGCTTGGGCCTACAGGGGCGGGTTGACTATTCAGCAAAGGAGCCTGTTC
TTCTGTGGTTAAGTTTAGATCAGCCGAGTTAAACTCTGCATCTGCTGAAG
ATCGTAAAATTTTATTACTTGATAGTCTGAGATTATTCCATTGACTGGTA
ATTTCTCTAGCTAAAGAAGCACCTTCAGGTATAGTATGATAACCATAATA
ATAGATATTAACCAAAATTACCCAATCATTAAAATCTTTTTCTTTTTTAC
TGTTTAATAATTTAAATTCATTTAATTTAGCAGAAAAAAGCGGAACAATA
ACATTTTTTAAAAAATGTATGTTATGAAATTCTAAAGTTACCGTCTGGTT
AGAATCTACACGATTTTTACGTGGATTCGTAATATTTTTATTACCAGATT
GGAAATATTCTATTATGCTTTTAAATAACGGTAATTCTTTAACATGATTC
TCAAATTTAAATCTTGGCCTGTTTTGACCGGCTGAAAATGTTGCGGCACC
GTCTACAAAGCCTCCTAGCCAATATTTATTTATTTCAATATTTGGTCTTA
AAGAAATTGAAGGATTTTTGATCTCATGGTAAAATTTTATAATTTCTAAT
CTACCTGCAGGTGTAAGATGATTTTTGTTTTTAATGAAATTTACTGCTTT
TTCAAATACTAAATACTGATAGTATTTCGAACTTTTTAATTTAACAAAAT
TAAAAACAGGAATAATAATATTAATTAATGAAGCCCTATCATTTACAAAA
AAATTACATCTATTTCCCGAAATAGTTATTTTTCCACAACACAGGTTCTT
TTGTATAAACTTTAAAACTTCTAAATCGTCAATGTGAAGACCTATTTGGA
AAGTTAAGATTAAACTATTGTAATTATTGTCTTTATAGTTTCGCAAACTA
ATATTAAAATTACCTTCAGCATCTACAAAGCCAATAAACCACTCTATAAA
ATTATTATCTATATAATTTTTTTTTTTGCTATTGGGTAGTTTAATTAACA
GATTCAATGGAGTTTTTCTTTCCGAAGTTGTATAGTGAACTTTTCTAATT
TTAACAGAATATTTATTTATATTAATTTTGGTAGGAGCTATAATTGATAA
CCCGTGTAAACCAGTACTTGCAAAGAATACTGTACCATATACACTATCAC
TCATTGAAAATGATGTGTTATAGTACTCAATTCCTTGGCAAGCTGTAAAC
GCTAAAGCTAAAACAATAGTTAAAATAAGACCAATTAATGATGCTCGTCT
ATTTCCTTGGATTAGAGCGTGGTGTGAATAAGTCACAGTAGCACCACTTG
AAAGAAGAAGTATTGTATTAAGTAATGGCAATTCAAACGCATTTACTGCT
TCAATACCAACAGGTGGCCATTGTGAGCCAATTTCTATTACTGGGGCAAG
GCTAGAATGGAAGAAAGCCCAGAAGACTGATACAAAAGCAAATACTTCTG
AAACAATAAATAAAGCAACACCAATAGTTAATCCTCTTTGAACGAAAGAA
GTGTGGTGTCCTTCATATGTCAATATAAATTTATTTTTAAATTTAAATTT
GGATTATATTTTATATACAATTTGCACCATATACGAATAGTGGGTGCCAT
AGGAAAATTGTACATTTTCACGTGTAATCTCTGAGGGGCCCTCTTAAAAA
GGGGTCCGCCAGCGTTAGTCCACTTCCATCAGGAAGTGGACGTACCGCGC
AGCTTACCAACGCTGCGCCCGTATGGTCCCTTCTAAAGGAGGGACCATAC
GGAATACGGAAAGCCAGGACCGATCCTGGCTTTCAGCTGGCGGTAAAATA
TCATTTAAATACCGCCCTCTAGCAATCGCGATCGTTCGCGATTGCTTTTG
ATTTATCATGCGCCTATGGCGCACTATAAATTCAAACTTTGATTTATCAT
GCGCCTATGGCGCACTATAAATTAAAATACGCTGCCTGCTTGCAGGCAGC
TAACGAGGGCGGGTCTGAAAACAGTTGGACTCCGTAGGACCCCTGCTGAT
TGTTCATTTGCTATTTTAAGATTTTCACAATTACAATTAGTACTTAAAAT
ATTACGCTTACCCCGCGAGCGTTAGCCCCCTAGCTGTGCTAGGGGGCGTA
GGAAATCGCGATCCGCGCAGCTTACCAACGCTGCGCCCGTATGGTCCCTT
ATAAAGGAGGGACCATACGGAATACGGTTCCACAGCCCTCCCGTCGTACG
AAGTACTCCGGGAGGACTGTGGAACTGACCGTTTAGTCCCAGCCCTCTCC
GGTCACACGAGAGTGTGATCTAGGAGAGGGCTGGGATCGCGATTTCCAGC
TCGCGGTAATCATTCTTACAATTACCGCCCTAGTAAATCGGAATCGTTTG
TTGTCCTTTAATAATTTGGAAGCTAATGAATTTCCAGCAATTAGTGAAAT
TTAAAGAAGGCACATATTTTTTAGGAATTTAATTAATCATCTTCAGATAG
ACTAGGATAAAATCATTCTCAAATTTATGAAATTCTGAGAAAAGTATTTA
TTTATATCGTTTAGAATTCATATTAGATTCTATAGTTTTTATCAACGTTT
TACCCGATTCAGTTAAATGTTCTTTAGATATCCGCCGGCGTTAGTCCACT
TCAAAGAAGTGGACGTAGAAATGACGATCCGCGCAGCTTACCAACGCTGC
GCCCGTATGGTCCCTTATAAAGGAGGGACCATACGGAATACGGTTCCACA
GCCTCCCGTCGTACGAAGTACTCCGGGAGGACTGTGGAACTGACCGTTTA
GTCCCAGCCCTCTCCGGTCACACGAGAGTGTGATCTAGGAGAGGGCTGGG
ATCGTCTTTGGGAGGTCCCCTGGACTGCACTAGTCAAGGGTACCTCGCAA
AGTTAAAATTTTCAGCCGGCGGTATTATAAGAATTATTTTAAAGCTACAG
CTTCCTATGGGAGCTGTAGCTCTAAACTTGGGAGCTGCAGCACCGCGAAG
CGATGCTGCAGCTTCCGATTACCGCCCTTGACCTAATTTTTTTGAATTCG
ATTAATTCGAATTCAAAATACGTCCCAAGCTAGAGCTTGGGACTACTAGG
GCGGACTATGTATTTTCTTCCAATCTTTAAAATCTTTACCCTTAGTTCCC
AATAAAGGATATTTATTAAAATAATCAATCAATATACTTAATTCTGCAAG
GGAAGTAACAGTACCCTGTAGCCGCGTGTCATTGACACGCAGCTACAGGG
TAACTGATAAAGCTCCGCCGGCGTTCCGAAAACCGTATGGTCCCTTCTAA
AGGAGGGACCATACGGAATACGGAGCCCTACTTTGTAGCTTTCCATTTTC
CTATGGAAAATGGAAAGTTAGTAGATAATTTTATATTATAAAATTATCTG
CTTGGGGCTACTGTGGCGGGAAATATCAGGATTGAGAGTTTTATATTTGT
GACTCAATAAAGAACAATTTAATACTGAAGCCAGTATTCCCATAATAGGT
CGCATTGAAGCATTATTTGGAGCATCAAAAGCACGTTGATTTAATCTAAA
TAAAATTTGTATACTTTCACTTCGACTTCTTTTTCTAGTCTCTGACTTAG
GTCCCACCAGGTTCGGAAAGATCCGGTTTTAAAGATCTTTCAGAGATCTT
TAAATTTTTGTTTGAGATTTTAATTCTAATGAAAATCTTGAACAAAAATA
GATCTTTCCGGAACTGGGGGGATTGAAAAATGAATTAATTTTAACTCCGA
AATAACCATCAGATTCAACAAAACCTGCAAACCAACTATTACTTAAAATA
GGAGACATATCTAATTCACTTTTAGGGATAGAAAGATTCCGCCGGCGTTA
GTCGCCCGAAGCTAAATTTTTAAAAGGCAAAAATTTTATTTTTTGGTAGA
ATTATTTTTTATTTTTAATAAAAAATAATTCGTACAAAAAATTTTTACAG
ATCTTAAAGATCTGTAAAACCAGAATTTTTTCCATTGAAAAAACGACGTA
CCGCGCAGCTTACCAACGCTGCGCCCGCCATACGGTTTTCGGAACGACGG
CGGAGCGTTCATAAAATCTATTAATAAACCCGAAGGGCTCCTCCAGAGTC
CGAAGGGACCCTTTCGGGTTAAATCTAATATTCTTATCTTTTTTATTAAC
CGCGTAATTTCCGAAGGAAATTAGTTGCCCCGAAGGGGCAATTTTTTTGC
ATTTGCAAAAAAATTAATAAAAAAGAATAGGGGTTCTGAATTTACCATGA
ACTAATTTTATGAATGTTTTAATTCCTTCAATATCACTAATAATAAATCT
AAGAACATTATTTGTACCTTTTTGAAATCTCCCAATATGTCCTAACTCTG
CTTGTAAAAATGCGTACATACCAATATTGTTTATATGGCAAGTAAAAGTT
ATTCGAGGATTAAGAACTCTTTTCAAGGTAGTTTTACCTAAAGAAGGTAA
ATAGATGTTACCATCTCCCTCCAATAGACCTGCTAAATAATGGCCTAATT
CCTTGGATGAGTTAGAACCTCTATAAGGATTATTTTGCATATGAGAAATT
TCATTACAGTATTTATTATATTCTTGAAAAATATAGTCTTTAGATAAAGC
TTTGGCTGCGATCAGTATTGAACTTATTTTTTTTATACCTGAAAAAAAAA
AAAGAGGGGTCCATAAATTATATTTATTTAAATTTAAAGACCCAATTTAT
ACAACATCATAGGCGGCATGATGTCTTTTAATAAACCTTGTAAGTGCGGA
ACTGATCTAGCAGGAATCATAATTCTATAAGATTCGCCTCTTTTGCTTAA
ATAACTATCCAAATTCCATTTAGAGTTTAAAACATTGACTAATAATTGCA
CTTCAACAGGTGTAAATGATTCAGTACATAATGCTACTCTTCGACTGTTG
GTATCCCAGAAACCGTCGTCGCAAATCCAATAACACAGACCTAAAGGTGT
CAGCCGCTCAGCTATATCCAAGGGAATTATTTTTTTACCTGTTACATAAA
ATTCTTCATGCAATGGAATAAAACAAGGTAAAGTATAACTTATAAAATAT
TAACTTTGCGAGGTACCCTTGACTAGTGCTAGTGCAGTCCAGGGGACCTC
CCAAAGATGGCACTATAAACTTTCCCCGTTCTTTTATCTGGCGCATGGTT
TTGTTTTGTATTTTTGGTCCTGAAGGGCAAAAATCCTTAAATAGATCGTA
CAGATATCGCAGATACAGTTCATGCTTAAGTCCTTGTCTAAATATTAAAC
TTGGATTTATTCGTTGTTTTAGAATATGCAGATCCCCTAAAATCAATCCT
GTTAAGATTTCTTTTTGTTTATCAGATAAAAAAAATTGAGCTCTTTTAGC
TTTAGTTAAATACTGTGGCTTATCATCACCCGGTTCATCATCAGCGGGTT
TAATGGGAGCCACAAAACTTTGTAAAATTAAAACAGCACTAGTTATTCCA
TATTCAACTAATTGAGTATAAACAATAAATAATAAAAATGCAATAATCGC
TATAAATTTTGTACCTTCTACGATTACATCTCTAAACCATAATACCATTC
CACCTGATACTAATATGAAACCTAATGTTAGTAATTCACCACCATTAACG
AAACCGTGGAAATAAAGTACTGCAGAAACTGTCAGAGTTAATAAAGCAAA
ACTAGTTAATATTGGCCAAGGTGATGGCTCTACTAAATGAAATGGAAAAG
CTTGATATTGTGTTCTTGTTATATTTTTCATTAAATATTTTATAAAGTGA
AAACACGAGTTATTTTGTTTTGATTATTTTATTTTTTTTTTTCGAACAAT
TATTAAACCGTCCTCGTCTGCGATCGATTTATCTAGCTTGTTGTCTTTTT
AAGGCTGAAAAAGGAAGCGAAAGAAATCGGCCCGCCGTCGTTCCGAAAAC
CGTATGGTCCCTTCTAAAGGAGGGACCATACGGAATACGGAGCCGCCTTA
ACTTTCAGGCGGCGTATTTGAATTTATAGTGCGCCATAGGCGCATGATAA
ATCAAAAAGACCGCGGCCATATGGTCATGCTCGCATGACAGGAGGGCGCG
GTCCGCCGACTACGATCATGCTAAAGCATGATCCTCCTTCGGCGGTCTTA
ACTTTGCGAGGTACCCTTGACTAGTGCAGTCCAGCTTGACTAGTGCAGTC
CAGCTTGACTAGTGCAGTCCAGGGGACCTCCCAAAGTTAGCTTTGCGAGG
TCCCCTTGACTAGTGCAGTCCAGGGGACCTCCCAAAGACGACCCCGCGTT
TTTCCAACAACGCGGCTGATTTTCAGACGGCCAGCGTGGTTGGAAGCCCG
GTGGCCAGCCCGGCGGGCTATGAAAAAAAAAACAAAAACAGACGAGGGCG
GGTTCAACATTCAATGAATGTCTGAGCCCCAGTACCTCCGGAATACAAGT
CCTATAGGCACAGGGGTCGGGATGTTTCATTAAATAAATTTAATGAAAAT
TAACCATGATGACCATACGCGGGCTAGATTAAGTATTCGAATGGATCGAC
TACATTAAGAGTTTTGCTGGCAAATCCTGGATTGGGCAAAAGTATACCTG
CAGCACCGCGAAGCGATGCTGCAGCTTCCTACCCTAGGGTACCGTATTCC
GTATGGTCCCTCTTAGGAGGGAGGGATATATCCCTTCTTTCACTTTGTGG
AAGAAGGGACCATACGGTTTTCGGATGCCCACAGGGCTCCTTCGGAGTCC
GGAGGGACCCCTCAGGGAAAATCATGAGCATAGGTCATCGACTGATCCCA
TTTCAGCAATGCTTAGCGAGTTTTCAACTCGTGTATGGGAAAAGAAGCCA
AGGTTAAAATTAACCCACCACCTCTAGGGGCAAGTGTGCTTTAGGTCGGG
GATAATCTGCGGCGAGCTGCGGCGAGCTGCTTTTTATTTTCCTAGAGAAA
ATAAAAAGTTGTTAATTTTTTTTTTCTCTTCTAAAGAAGAGAAAAAAAGT
TGTTAATTTCTTAAGCTTCGCTTAGAAATTAACTACCCCAGTTAAATTAA
CAGGTTTTTCTGTCCCTTATTGGACAGAAAAACTTAAGGGAAATTAACTA
CCGTAGATAATTTATAATTTGAAAATTAGAAATTATCAACTTTTTAGTTC
ATCACAAGGTGGATGAACTAAAAAGTAAATATATATTAAAAACGGCCTAA
ATGATGGGTTGTTAAGTCCGGGGCTGGAAATTTGTTGTCGATTTGTTTAA
CAAATTGACATCAAATAAGATCGCCTGGAATAAAATTCAAAACTGCTGTC
GATTTCTTTTTTTAATAGAAAATTTATGTTTCTACTTCTTGTCTTAATTT
CCTACGGAAATTCAGAAGAAAGAATTAGAAAATTTTGATTCTTCAGACTG
TTTCTACTTCTTGTCTTAAATTTTAAGAAGAAAGAATTAGTAAACCTCCG
GGCATCCACTCGTACGAAGTACTTGTGGATGTCCCAGAGGACTGACTTTT
GAAGAAAATTTTCAACCTAGGGTTTCGAAGAAACCCATATGGAAACCGTC
AATAAACTTTTAGAAAAAGTTTGCCTCGTAACTAAGATTAGTTTCAAATA
TTTTATTTTCAAAAAATTTTGTACTGATAAAAAACTTGAATTACTATTTC
TTTTAGGGCATATGTTAAAACCCCGAGAAAAAATCAAACGCCCCGCGGCC
ATATGGTCATGCTCGCATGACAGGAGGGCGCGGTCCGCCGACTACGATCA
TGCTAAAGCATGATCCTCCTTCGGCGGGGTTTTTATTTTCCTAAAGTTTT
TTCGAGGGAATGGATTTTGGAAATATGGGTTTCTAGTACGAATCCTCCGC
CGGCGTTAGTCCACTTCAAAGAAGTGGACGTAGAAAATGACGATCCGCGC
AGCTTACCAACGCTGCGCCCGTATGGTCCCTTATAAAGGAGGGACCATAC
GGAATACGGTTCCACAGCCTCCCGTCGTACGAAGTACTCCGGGAGGACTG
TGGAACTGACCGTTTAGTCCCAGCCCTCTCCGGTCACACGAGAGTGTGAT
CTAGGAGAGGGCTGGGATCGTCTTTGGGAGGTCCCCTGGACTGCACTAGT
CAAGGGTACCTCGCAAAGTTAAGATTTTCAGCCGGCGGTATTTTATCATA
CCCGGAGGGGTCCCTCCGGACTCCGAAGGAGCCCTGCGGGTTTTTCCGCG
CCCGTAGCCCCAACTGGACGTTGGGGCTGCTGGCGCGGGTTGTTGAGACA
TTTGGATAAGGTAAATTTTTTATTTTTTGTAATGCTCTAGCATCAGCTAA
ATTTTGACTCAATTCTTTAACATCCATCAAGGAGATAACGGCCCCTTGAA
TAAGTTCTTTACTTTAAAGCTACAGCTTCCTATGGGTGCTGTAGCTCTAA
ACTTGGGAGCTGCAGCACCGCGAAGCGATGCTGCAGCTTCCTACTAAATA
CAAATCTACCATATCTTTTTTATTAACCGCGTAATTTCCGAAGGAAATTA
GTTGCCCCGAAGGGGCTCCGTATTCCGTATGGTCCCTCCTTTAGGAGGGA
TATATCCCTTCTTTCACTTTGTGGAAGAAGGGACCATACGGTTTTCGGAA
CCCCCGCCTGTGGCGCGGGGCGCCGCTTTATCCAAAGGATAAAGTTATTT
TCTTCTACGAAGAAAATAAGTTTTTATTATCTATGATAATAAAAACCGTG
GCTACGCTGCCGGCAGGCAGCGTAGTTTTTTTGCATTTGCAAAAAAATTA
ATAAAAAAGAATAGTGAAGAATTGATTTAGCCTTACCTATTGCAAGTTTA
GTGTTTTCTCCCATAGGACCAGTCGGAAACCCTCCAGCAACTTTAATTTC
ATTAAGAACAGGATTTAAAGTAAAAATGAAATATTGCTCTAAGGCTCGTG
TGAAATCTAAAGGTTTAAATTTTGTTTCAAACAATTTAGGATCTATTTTG
AAAATACTCTCTCTATATTCTCGTGTATCTATTAAAGATACCGAGAATCT
AGAGAGAAGTAAAATTCTCAACTCCATAATTATTTAAAGATTGTATAATT
AATCTGCTTTCATTGGCTCTTACTCCTGCTTGAAAATAAGTTCGCACTCG
TGAACCCCCGCCAGCGGTCACGTCCACTTTGTGGACGTGCCGAAAACCGT
ATGGTCCCTTCTAAAGGAGGGACCATACGGAATACGGAAAGCCAGGAACG
ATCCTGGGTTTCTTTTTGATTTATCATGCGCCTATGGCGCACTATAAATT
CAAACTTTGATTTATCATGCGCCTATGGCGCACTATAAATTAAAATACGC
TGCCTGCTTAGCAGGCAGCTAACGTGGGCGGGGAGCTACCTACGTATTGC
TCGCCAGTTATTTTGTTAGTAAAAAGATATACACCAGCAAATCGGTTGTT
TTTACTATCTTTATGGTTTAAAGGTAAATCTCTACCGTTAGAATTAAGAA
CTAACTCACTGGTACATAGAGGCAATTGTAATTCTACTTTTTTAATGGAA
ACTCCGCCGGCGTTAGATCCATCTGTCAAGTCTCATGAATATGAGACTTC
GTAGATGGATCGTAGAAACTAACGACCGCGCGCTTTACCAACAGCGCGCG
TTAGTTTCAGCCGGCGGTATTACATCTTACCCGGAGGGGTCCCTCCGGAC
TCCGAAGGAGCCCTGCGGGTTTAACCGCGCCAGAACATCCCGATCGGCTA
ATTCCTCTTGTGTAATTGATAAATCGAATTTAGAGAGACATTGGTTAATA
ACTTTAGCAACCGTAGGTTTTTATTTTCGAAGAAAATAAAAACTTGTTAA
TTTCTTTTTTTTTTCTCTTCTAAAGAAGAGAAAAAAAGTTGTTAATTTCT
TAAGCTTCGCTTAGAAATTAACTACCTCAGTTAATTTAACGTACGTTAAA
TTAACAGGTTTTTCTGTCCCTTATTGGACAGAAAAACTTAAGGAAATTTT
CTTCCACAACGTGGAAGAACTAAAAGCTGTGAGCTGCACGGCGGAGAGAA
AAGGGGTTGAGATAATATAATAAATTATTCTATTTCCCGACCCCTGGCAG
TAGAAAGGTGCCCCATAAGGGGCACATCATTATTGATCAATATCTGGCCG
TAGAGTAGTTACGGAAGATTTTTGATCTGTAAAATAAAGTACTCCAGAAC
CAATTTCTAGTACGAATCCTATGGTTAAAACCAGTAAAAATACAATAAAT
ACCCAAAAACCGTAAGTCCGCCCTAGTAGCCCAAAGATCTCTTTGGGCGT
ATTTTTATTTCACGAGTGAAATAAAAAAAAAATCCCGACCGCTCGGGATT
TTCTGGGGCGGTAATCATTCAAATAATACCGCGAGCTGGGAATCGCGATC
GGTCGCGATTCCCTACGTTCCACCTCCTTATTGGAGGTGGAACTAACGCT
CGCGGGATATAATGTTACGGCCAAAGGATAAATAAGTAGTATTTCAAGGT
CAAAAATTAAGAATAATATTCCGACTAGGTAGAATTGCACATGGAATGGT
GATCTAGTTTGACCGTAGATCGGTGAACGTGTACGGCTTAAGCCGTACAC
GAAAACCGCACTCGTATGCTTGTACTTTTCCAGCAGGTCTAAGGACCTAT
GGCCCATGACCTGCTGGGGGGACTACTTTTCCTTCATCTGCTAAGGCGAA
TGAAGGAAAAACTGAAAGAGGAATACTTACTTATTGCACTAAATAAATGT
AAGAGGGGTTAATTAAAATATTATTATCTGTTTAAAATCCAACCTTTATA
TGAATCACCTGATTTCATTTTTGTTAATTTGTCCATACCTATATGTATCT
ATTTCCGGAACGTGGAAGAACTATTTTCGGAAACAAATTTATAAAAATAA
ATTTTTTCCAAAAACAAAAAATAGATCTTCCACAACGTGGAAGGGTGAGA
AGTTAAACTCTTTTTTTGATTCTATGTCAATCAACATTACATTTTTTTTT
TTTTTTGGTTTGATTTCATATCAGGGAACATGGCTGATTTGCCTTCTATT
AAAGCATTAAGCAGTTCTGAACTATCCATTAGTTTAGTAGTCACTCCTGG
TAAAGTGTCATTACTAAATATAAACAAACCATATAGAGCTTTTTCACTAT
CTAAATATGAAAAAAAAAAGTATATCTACACAAATTAAATTCTTTTATGA
ACGAATTAGCTGATTCGGCAACAAATAGAAGAACTGTTTTATCGTGATTA
AATACAAATACTGGTCTACCATTTGATTTTCTAATAGAAAGTTTTACAGA
TTCAGGCATAGGACCTCCAGGAGGCGATCCTGCTACTTTGATATGATTAA
GAATAGGGTTTTTAGTAAAAATAAGATATTGTTCTAGTGCTAAACAAAGA
GCAGATCAAATTCCTCCCCGAACAAGAGAGGATCTAATACATAGATTTCC
AAAGAGAAATTTCCGATACCATTACTTAAAAAAGATTTAGTTATTGTTCT
TTTTTCATTGGCAAGAACACTTGGGCTAAAGTATCTAGTGATTCGAGCTA
ATAAATCTACAGAACTTCCTACATATTGTTCTCCTGTCAACATATTAGTG
AAAACATAAACCCCAGCCAGTTTTTTTTTTTTATTTGTATTATTAGGCTG
TGATTTCTGCCCGGTCCACCCTAATGACCCTAAAATTGATTCATTAGTTT
TTTTTTTTTTATTTAGGGGCAATTTAACCTCAATTTTTTTAATGGAAGTC
AAAATTTCTAGCTCCTCTTTTGTAACTGACCCTCCACAACGTGGAAGATA
CGGTTTTAATTTCATTTTAATGAAATTAAAAATTTTTTGTTGTCTTAATT
TCATACAGAAATTCAGACACAAAAAATAGATCTTCCACAACGTGGAAGGG
TGAGAGAATTCGGAAAGGAATTTGTTAATAACATTCACGTCTGTGGGGTC
ACCTGATTCTATGTGCCGTGCCGAAAACCGTATGGTCCCTTCTAAAGGAG
GGACCATACGGAATACGGAAAGCCAATAAATGAACATTTTCTGTATCTTG
ACCTTTATCTTTTCCCCTTACTAACTTAAAGTGAGAACTACTTGACCCAT
CGCCAATAAGTGCACTGGCCAAATAAACAGGGTTTTCAATCAGCGAAGAT
AAGGGAGTCGAAAGATGATAACTTAACAAATCTATTTGTGTTTCTAACAC
ATGAAAGGGGGTTGAAAGTATAAAATCAAAGAAACTTATTTGTGTTTCTA
ACACGGAAAATGGACTTAATAAAGCTAATAACGCCAACCCATAAGAAGAA
CTTCTTAAGGGTGTTGTTGAATTTGATTCTTTATCTGTGTCCGGTCGTAA
ACTGGCCACAGTTGATTTTTGATCTGTAAAATAAAGTACTCCAGAACCAA
TTTCTAGAACAAATCCCACAGTAAGAACCCCAAGGAAAATTACAAAAATC
CAGAAACCATAAGCAGATACCTGGTATAAACTTACAGCTATGGGGTACAA
CAAGAGTATTTCCAGGTCGAAAATTAAGAATAATATTCCAACCAGGTAAA
ATTGCACGTGGAACGGGCTTCGGGTTTGACCATAAATAGGAGAGAAACCA
CATTCATACGCACTTACCTTAGAATCATCTGGTCTGTGTACGGCTAATAA
AAGATTTAAAGCCAATAGTATACCTGTTAAAACAGGAACAAATATAAATA
GTAATAGTAAACTTGACATATTTAAATATTGTACATTGATAAAGCAAGTA
GTTGAATGCTATTTAGTACTAAAGTTGGTTTGATGAAGAATAAAATTATA
GATAGAGTTAATATTGCTATTACAAAGCTATGTGAATTTTGAATAATTGA
TTTATTCATTAATTCTGCGTTGGCAAGAACTTTATTCGCAATTGTAGATT
CTGTTGCCACAGTTGAGTTTGTTGTAGTTAAGTTTGTAGAAGCATCAAAA
AAAATTACTCTAATTATTCTTAAATAATATGATGCACTAATTACACTTAC
TACAATAGCTACTAGAGAAAGGAAATAGTATCCTGTACTCATTGATGCAT
AAAGAACTGATTGTTTTCCAAAAAACCCTAATAGTGGTGGCACACCAGCC
ATAGAGAAAAGACAAATAGCAAAACTTAAACTTAACATAGGTTGGTTGAA
AAATTGTCCTTTAAGATCAGAAATTAGCTCAATGTCTGAGGTATTTTGTG
AATTTACAGTATTTAATTTATTTCTATCTTGAGCTTTAGCCCCAAATAAT
ACATAACCAAAGGCTAATAAGATAAAGAATGTATTAACATTAGTCAATGA
ATATTGAACAAGATAGAATAAAAAAGATTCTAATGATTGTTCTGTATTTA
TAGCCAGAGATAGAAGTAAGAAACCTACGTGAGAGATAGTACTATAAGCT
AACAATCTTTTAATTTTATGTTGAGCTAGCCCAACTACTGTACCTATGAT
CAGTGATAGAACTGAACATATTAATAGTAAATTCTTAAACACATAGAAAT
CCGTTCCCTGTGCGGCACCCAAATCTGTTATAAATGAAGGCATTGATGCT
TCAATTATAGGTAAACTTGCAATTATTGATCCACTTTGTAGATCAAATAA
GAAAATTAAAATAGTTATTTTGGGCATAACTGTTAACCAAGTTGTAACTA
TTGTAGGTACATCATTATAAACATCAGGTGCCCAGTTATGGAATGGTGCT
GCAGCAATTTTAAATAAGAATCCAACACCTGTTAACACTAAACCTAATAC
AATACCTTGTACTAAGTTGTGTCCTTCAGATACTGATATTAAGCTATAAA
TACTTTCTAAGTTAGTTAAACCTGTGTAAGTATAGATCAGTCCGCATCCT
AATAAAATTAAACATGACGATAAACCACCAAGTAAAAAATATTTTAATCC
GGCTGAAGTAGCTGATTCAGAGTCTTTATATATACTTGCTAAAACGTAAA
CAGCAAAAGATTGCAATTCAATACTTAAATACATTGAAACAAGATCAGCT
GAGGAAATAAGTAAAGAACCCCCTAAAATAGTAAACAATATCACTAAAGG
ATACTCTTTAATTTGAGGCACGTTAGATAAAGACCAAGGCATTAGAATTA
AAGCACCTACTAAATAAAAAAAGGTTTCGATGCTTTGACTTATTAAAGTC
ACATGGAATAGTCCACTAAAGATTCCTATACCAGATCCAATTGACTGAAT
ATAAACGACATTAAAGGATAATGCCGCGGCATAAAGTAATGCAATAGTTG
CTATTCGAATTAATAATAGAGGAGATATTCGAAGAGAAGGTAGCGCAATG
GCTAAAATATTAGTAATGATACAAGCAAGAAGCATGACGCCAACTGACGA
TGATAATTTTTAAAAGATTTCAACTCGTCAGTTGGCAGGAAGTTTTATAT
AGTGAAACCACCATAAGTCATGCAGCTAGCTGCATGACAGGAGGTTGCGG
TAAGTATTAATATTATTATGCGCCTTCAGATATAGTTCATCAGTGCCGGG
GATACGGGTTTTATTTTTGAGAATAAAAAAATAAATTTCTAGAAATACCG
GACTGTATTTTTATAGAAATTCATCCTAACACCCGTAAGAACACTTTAGA
TATCCCGAAATAATTCATTATAATTCCCAATTGAGTTTTATCTTGATTGA
TTATTTTGAGAGTCTCTGAAGGACCCCCGAGGGGTGATGGGGGAAATGTT
AAGTCCGGGGCTGGGAATTCTTCTAGCTTTTCAGGGGCCATAAGTCCTCA
GAAAAGCTAGAATGAAATAAAACCACCGGAAATAAAATTCGAAACTGCTG
TCGATTTCTTTTGGAAATCGACAATACTTTCCTCGAAAAATTAAAATAAA
ACGACTGTTAGTTCTACCACCTTGTGGTAGAAGTAAAAGTTATTTTCTTT
AGGAAAATAAAAACCCCGCCGAAGGAGGATCATGCTTTAGCATGATCGTA
GTCGGCGGACCGCGCCCTCCTGTCATGCGAGCATGACCATATGGCCGCGG
GGCGTTTGATTTTTTCTCGGGGTTAGGTAAACTCTGAGAAAAAGTTTGCC
TCGTAACTAAGATTAGATCCAAATACCTATTTTGGTTAATTATAGTCGGC
CAATTTAGTTAAACTAAATTGTACGACGGAAAAAAACTTGAATTCCCGCC
GGCGTTATTTTTAATTTGTAAAATTAAAAATGTAGAAAATCACCATTCCG
AAAACCGTATGGTCCCTTATAAAGGAGGGACCATACGGAATACGGTTCCA
CAGCCTCCCGTCGTACGAAGTACTCCGGGAGGACTGTGGAACTGACCGTT
TAGTCCCAGCCCTCTCCGGTCACACGAGAGTGTGATCTAGGAGAGGGCTG
GGATGGTCTTTGGGAGGTCCCCTGGACTGCACTAGTCCAGGGTACCTCGC
AAAGCTAAGATTTTCAGCCGACGGTATAATATCCATGTTAAACCGCCGTG
ACGGCCGCTTTTTATTTTCCTAGAGAAAATAAAAAGTTGTTAATCTTTTT
TTCTCTTCTAAAGAAGAGAAAAAAAGTTGTTAATTTCTTAAGCTTCGCTT
AGAAATTAACTACCTCAGTTAATTTAACGTACGTTAAATTAACAGGTTTT
TCTGTCCCTTATTGGACAGAAAAACTTAAGGGAAATTAACTACCGTAGAT
AATTTATAATTTTAAAATTAGAAATTATCAACTTTTTAGCTCATCGCAAG
GTGGATGAACTAAAAAGTGCTTGGAAGCCCGGCGGGTTATTATTTCTCAG
GGTGTGTAGCAGCCCCGAAGGGCTCCTCCAGAGTCCGAAGGGACCCTTTC
GGGCATGTACTAGTTTTCTCCTGAACCGTGGAAGACCCGGTTTTAATTTA
ATTAAAAATTAAATTAAAAATTTTTGGAAAAAATTTATTTTTAAATCCCC
ACCTTTATGGTGGGGTCCAGTCTTCCGATTACTGCGCAGCTTACCCTGTC
GCCGCGTGTCATTGACACGCAGCGACAGGGTACCAACGCTGCGCCCAATA
GTAATCAGAAGACTGGATAAGTCTTTGAATTCCGATTACACCGTAGGTGA
AATCGGAACAAATACATAAATTTGTTTCCGCGTCAACGAAGCATTTAAAA
AGACCAAAGGTCTTTTTTTAAGGCTTCGTTGACGCAGTTCTTCCACGTTC
AGGAGAAATGCTGGCGACACAGGAATAGGAATTAGGACTTAGTTAGTTAC
TTTGTGGGAAAGCCATACTTTAACTGAATAAGTCCCTAATTTATTTTTAG
TTGTAAATGTTGAGCAATCATTTAGGTTGTTATATCCTTTAGCGAATCCT
CCTCTTTCAACAAAAGTTACCGTATTTTTAGGTACAATATTTTGAGTTAT
AAGTCTACCCGCTAATCTGATTTTAATTCCGTTAAGGATAGAAGCTATTT
GAGTAAATTCGATTAAATTACTATTTCTATTTAATTTTTTATTTATAACT
GCTCGTGAAAATAGCATATCTTCTATTTTATAGAATTTGTAATCTTTACC
ATTTAATCCAATAAGTTGAGCTAAGATTTTACTATCTTTAAAAGGGTTGT
ATAATCTCACTAATTGCAATTTAACATTTTTACCGAATAATTTACTTAAA
ACAACTAATAATTTTTGAGTTCTAATAGAGTTAAAAAGAAATTTGTCAGT
TCCTAAATTAAATAAGCTTGTACTGTGGTGATTCTTAACCGTTGTCGCTA
AATTAGGTTTAAATCTGGACTTTTCAGTCGGAATTGCCCCAAGAATAGGT
GAGTAATCTGGGTCCTCTAACCGTGCCAAACCATGAGGTCCTTTTGGTTC
GTTGATCGGCTGTAGCCTTATTTTATCTTTAGTGTCGGCTAAAGTCGATA
AATCAGACGCACTATGGTGCGGCACTGTAAGAGCATAGTATGATTTAAGA
TTTTGTTCGGTAAAGTAAAAACATAAGCTTATTATAACAGTTCTAGGCGT
AATAGCATAAAAGGGTGTGCTAATTAGAGAAGACAATCTAAGGTAAAAAT
TTTGGATAATTTTATTTGCTTTTTTTCTATTAGCATGTTCCGTAGCCCCT
AAGGAAGAAAAATATAAGACATAGCTTGACCGGCATATTGTGAAGCCGAG
CTAAAGCTAGGGTTAATTACTTTTTTTAAAAGATTGCTAGTAGCCACATT
ATCACTTAATCTATTTTCTTTAGAAAATGAATTTATAATGCTAAAATTGG
GATTTGGTACTGCTCTTTCAGCGGTAAAGCCGTTAGTTTGATTTAGAATA
TTTTTCATTTATTTTTGTTAATAAAGGATAAGATACGGTAACACAGTATT
AAGTGTTTTTATTTTTTTAATAAAAATCTCTACGGCTTCCACTCGTACGA
AGTACTCGTGGAAGTCCCTAGAGATCGAGATCTCAATTTTTCTAACTTTA
CCCCGTCAATTAAGTTATGAAATAAATTTAAAAACTGAACGTCGGGAAAG
AGTTAACTTAAAGAATTCCTCTATGGAACCCAAGTATTGCACGATGCCAC
TCGGCTCCCGTGGTCGAACCCAACGAGGCAGGCCGTCACGGCGGTATAAC
ATCGTTCTCCAATTTCTGCTAGTTAGATGCTGTAGCTTCAATTATATATG
AATTTCATAAGGAATTCAGACAGGAGCTACAGCACCTAAGTATGGAGCTA
TAGCTTAATACCCTGAGGGGTCCCTCCGGACTCCGAAGGAGCCCTGCGGG
TATCCGAAAACCGTATGGTCCCTTCTTCCACAAAGTGAAAGAAGGGATAT
ATCCCTCCTAAAGGAGGGACCATACGGAATACGGAAGCTCCGCCGACGGA
GGATCATGCTTTAGCGAGCATGACCATATGGCCGCGGAGTAGGGAGGTTA
TTTATCATGCGCCCATCGAAGATGGGCGCACGATAAATAGCCTTACGCGC
ATAAATTGGAGAAATACTTTACCGCCGGCTTTTTATTTTTCCATACGCGA
GTTTTTCAACTCGTCCCGAAGACCGTATGGTCCCTTCTAAAGGGACCATA
CGGGATACGGCTAGGCAAAGCGAATCGAAGATTCGCTGCTAGAAAAATAA
AAAGTTGGAAAATCGCGCTACGCTGCCTTTCAGGCAGCTAACGCCGGCGG
CAGAGCTACAAACCAAAAAGAAGAAAGCCCTTGCCCTCCCGAGGGTACTA
GTCCACATGGAGAGAATAAAAAATGAGAGCAAAGCCATCAAGGATCCCGG
AGGCGTCACGTGCTGCTTCTTAATTTTTGTCTTAACCCATACGCGAGTTT
TTATTTAAATTATTTAAATAATTTAAATAAAATTGAAAACTCGCGTATGG
GTTTCTTGTGAAATTAAGATTAGAAATTAAGATTAGAAATTAAGACAAGA
AATTCATACAGCACGGACTCCGAAGGAGCCCTGTGGGTCTTTGTCAAAAT
AAAAACACCAGAAGGGGCTGCTTTTTATTTTCCTAGAGAAAATAAAAAGC
AGCCGCCTTGTTTTGTATGTGCGTCAGCGAATTATTTTTCCTAATTTTAT
TTTACTGAAGAAAAGAAAATAAAATAAGACTAATTCGAAGAAATGTTTTC
CTTAGCCGAAAATTTTAGATTTGACCCAAAAATACGCAAAGCGTATTTCC
GGGGAAATTTACAGAAATGTCCAGCTAGGAGCCCCCCCCCATAATATTTG
ATTTTGGGAGGGCTAAGGTTAAGAGATGTCAACAACATTTCTATACCCAG
GGTTAATAGCAATTTATTTTTTTTTTTTTTGGTTAATTTTTTTAACTTAA
GGCGTTTGGTTCGCCTCTTTCTTAAAAAGGTTGAGGCACCTCTTCTTCCT
TTTCACTTCTTCTTGCTAATTATAATTAACAAGAAAAAGCATACGCAAAT
CTAAATGTTGTCTAAAACAATTTCTTGTTTTAAACCCCTTCGATTTACTT
TTATGGTATATTACAAATATCCACGGCACTGTTATTTGATAATGCTACGA
CCACAACCCTTGCCGTATGGTCCTTTTATCATGGGGCCACACGGTGCCGG
CGTAGGGAAGAAGTTGAAGCCACGGCAGGCAATTTGTATAAGTTAACATG
CCCTGGCCGCGTCAACGAAGCCTTAAAAAAAGACCTTTGGTCTTTTTATA
TGCTTCGTTGACGCGGGTTAGGTTTTACCACTCTATAACCCTATTTTATG
TAGCATAGGTTGTGTAGCAGCCCCGAAGGGCTCCTCCAGAGTCCGAAGGG
ACCCTTTCGGGCTTGTACTAGTTTTCTCCTGAACCGTGGAAGACCCGGTT
TTAATTTAATTAAAAATTAAATTAAAAATTTTTGGAAAAAATTTATTTTT
AAATCCCCACCTTTATGGTGGGGTCCAGTCTTCCGATTACTGCGCAGCTT
ACCCTGTCGCCGCGTGTCATTGACACGCAGCGACAGGGTACCAACGCTGC
GTCCAATAGTAATCAGAAGACTGGATAAGTCTTTGAATTCCGATTACACC
GTAGGTGAAATCGGAACAAATACATAAATTTGTTTCCGCGTCAACGAAGC
ATTTAAAAAGACCAAAGGTCTTTTTTTAAGGCTTCGTTGACGCAGTTCTT
CCACGTTCAGGAGAAATGCTGTCGACACAGGCATTATGTCTTTTAACAAT
TTTTGTAAAACAGGAATTGAATAAGATGGAATTACAATTCTATAAGAACC
ATTACTTTGTTTATATAAGTAACATTTTAAATCGAACTTTTCATTCAAAA
CTTTAATTAAATGTTCAACTTCTGCCAATGTGAATGAATCTGTGCACAAC
TCAACATATCGTTTTAGTTTATTCCGACTACCATCGTCGCAAATCCGCGT
CAACGAAGCATATAAAAAGACCAAAGGTCTTTTTTTAAGGCTTCGTTGAC
GCGGCCAGTCCTAAAGGTGTCAACAATGTCCCTATATTATTTGGAACAAT
TTTGATCCCATTTAGGTAAAACTGATTAGACAACTCGGCAAAGCAAGGCA
AGGAATAAGTCCGCGAGCGTTAGTTCCACCTCCAATAAGGAGGTGGAACG
TAGGGAATCGCGACCGATCGCGATTCCCAGCTCGCGGTAATATTTGACCC
AGAAAATCCCGAGCGGTCGGGATTTTTTTTTTATTTCACTCGTGAAATAA
AAATACGCCCAAAGAGATCTTTGGGCTACTGGGGCGGCAGATACTGCTAT
AATATTTCCCTGTTAATTTATTAGCTTCTCGATTAAATATTTTTGGTGTT
GAAGGGCAACAATTCGTATAAGTGCTCAATGTATTGTTTATGTTTAGTAC
TTTGTTCGAATTTTAATCGAATGTTTACTGAATCTTTTCGTTTATTAGCA
TAAAGATCTCCTAGTAGAAGACCTACAAGAATTTGTTTCAATTCATCGGG
TAGAGAGAATTGAGATTTTTCCGCATTAGTTAACCGTTTTGGTTTAACTA
ATGGTAGAGAAGAAGTGAATAGCCCACTAAAGATCCCTATATCAGATCCA
ATTGACTGAATATAAACGGCATAGATTGCTATGACCGCGATATAAAGTAA
GTAATGCAATAGTTGCTATTCGAATTAATAATAGAGGAGATATTCGAAGA
GAAGGTAGCGCAATGGCTAAAATATTAGTAATGATACAAGCAAGAAGCAT
GAAAGTAGGAAAGGTAAGATTCTCAAACAACATATTTTAGAAGAATTTTA
TTTCTTCTTTTATTGAAAATTTTAAAACCCTGCAATTATGTTTATGGTTT
TCACACCTTCAAGTGTGAAAGTTAAACAATCAGCCCTTAAAGGGTTTTAC
GAGCCGAAAAAAGGAATTGAACCCTTATTACACCGACATGAGCGATGAGT
TTTAACCACTTAAACTATTTCAGCTATTTGAAACTTTTGTTTCCTGAGGT
TAAATAATATTTTTTTTTTTTATTTATTTTTGTAAGAATTATCCCGCACC
CGAGAAATGCGACTCCCGCCGGGCTGGCCAGCAGGCTTCAAACACGCGCT
GGCCGTCACGGCGGTTTAACATGGATATTATACCGTCGGCTGAAAATCTT
AGCTTTGCGAGGTACCCTGGACTAGTGCAGTCCAGGGGACCTCCCAAAGA
CCATCCCAGCCCTCTCCTAGATCACACTCTCGTGTGACCGGAGAGGGCTG
GGACTAAACGGTCAGTTCCACAGTCCTCCCGGAGTACTTCGTACGACGGG
AGGCTGTGGAACCGTATTCCGTATGGTCCCTCCTTTATAAGGGACCATAC
GGGCGCAGCGTTGGTAAGCTGCGCGGATGGTGATTTTTGACATTTTTAAT
TTTACAAATTAAAATTTAACGCCGGCGGGAACCGACCCTTTAGGGCTTGA
GCTCCTCCTCCTCCGGATTAATTAAAATGAGCTTTTTATTTTCACAACGT
[truncated: 2,258 more rows]

## Sheet: S3
Supplementary Table S3. The predicted genes based on AG4 mitogenome sequences shown in Supplementary Table S2.
JADHEA010000014.1	exonerate	gene	15481	22023	833	-	.	gene_id gene_00034 ; reference sequence NP_072059.1 ; gene_orientation .	cox1
JADHEA010000014.1	exonerate	mRNA	15481	22023	833	-	.	gene_id gene_00034 ; reference sequence NP_072059.1 ; gene_orientation .
JADHEA010000014.1	exonerate	cds	15481	15740	.	-	.	gene_id gene_00034
JADHEA010000014.1	exonerate	exon	15481	15740	.	-	.	gene_id gene_00034 ; insertions 0 ; deletions 0
JADHEA010000014.1	exonerate	cds	18217	18357	.	-	.	gene_id gene_00034
JADHEA010000014.1	exonerate	exon	18217	18357	.	-	.	gene_id gene_00034 ; insertions 0 ; deletions 0
JADHEA010000014.1	exonerate	cds	21642	22023	.	-	.	gene_id gene_00034
JADHEA010000014.1	exonerate	exon	21642	22023	.	-	.	gene_id gene_00034 ; insertions 6 ; deletions 0
JADHEA010000014.1	exonerate	gene	19439	21468	124	-	.	gene_id gene_30152 ; reference sequence YP_008082083.1 ; gene_orientation .	LAGLIDADG homing endonuclease
JADHEA010000014.1	exonerate	mRNA	19439	21468	124	-	.	gene_id gene_30152 ; reference sequence YP_008082083.1 ; gene_orientation .
JADHEA010000014.1	exonerate	cds	19439	19788	.	-	.	gene_id gene_30152
JADHEA010000014.1	exonerate	exon	19439	19788	.	-	.	gene_id gene_30152 ; insertions 0 ; deletions 0
JADHEA010000014.1	exonerate	cds	20925	21468	.	-	.	gene_id gene_30152
JADHEA010000014.1	exonerate	exon	20925	21468	.	-	.	gene_id gene_30152 ; insertions 9 ; deletions 0
JADHEA010000014.1	exonerate	gene	26140	35750	1205	-	.	gene_id gene_00738 ; reference sequence NP_612816.1 ; gene_orientation .	nad5
JADHEA010000014.1	exonerate	mRNA	26140	35750	1205	-	.	gene_id gene_00738 ; reference sequence NP_612816.1 ; gene_orientation .
JADHEA010000014.1	exonerate	cds	26140	26678	.	-	.	gene_id gene_00738
JADHEA010000014.1	exonerate	exon	26140	26678	.	-	.	gene_id gene_00738 ; insertions 6 ; deletions 1
JADHEA010000014.1	exonerate	cds	26730	27206	.	-	.	gene_id gene_00738
JADHEA010000014.1	exonerate	exon	26730	27206	.	-	.	gene_id gene_00738 ; insertions 6 ; deletions 0
JADHEA010000014.1	exonerate	cds	29339	29530	.	-	.	gene_id gene_00738
JADHEA010000014.1	exonerate	exon	29339	29530	.	-	.	gene_id gene_00738 ; insertions 0 ; deletions 0
JADHEA010000014.1	exonerate	cds	32981	33321	.	-	.	gene_id gene_00738
JADHEA010000014.1	exonerate	exon	32981	33321	.	-	.	gene_id gene_00738 ; insertions 0 ; deletions 1
JADHEA010000014.1	exonerate	cds	35335	35750	.	-	.	gene_id gene_00738
JADHEA010000014.1	exonerate	exon	35335	35750	.	-	.	gene_id gene_00738 ; insertions 0 ; deletions 0
JADHEA010000014.1	exonerate	gene	33768	35003	1002	-	.	gene_id gene_30135 ; reference sequence YP_008082075.1 ; gene_orientation .	LAGLIDADG homing endonuclease
JADHEA010000014.1	exonerate	mRNA	33768	35003	1002	-	.	gene_id gene_30135 ; reference sequence YP_008082075.1 ; gene_orientation .
JADHEA010000014.1	exonerate	cds	33768	34097	.	-	.	gene_id gene_30135
JADHEA010000014.1	exonerate	exon	33768	34097	.	-	.	gene_id gene_30135 ; insertions 0 ; deletions 0
JADHEA010000014.1	exonerate	cds	34320	34475	.	-	.	gene_id gene_30135
JADHEA010000014.1	exonerate	exon	34320	34475	.	-	.	gene_id gene_30135 ; insertions 3 ; deletions 0
JADHEA010000014.1	exonerate	cds	34695	34873	.	-	.	gene_id gene_30135
JADHEA010000014.1	exonerate	exon	34695	34873	.	-	.	gene_id gene_30135 ; insertions 0 ; deletions 0
JADHEA010000014.1	exonerate	cds	34919	35003	.	-	.	gene_id gene_30135
JADHEA010000014.1	exonerate	exon	34919	35003	.	-	.	gene_id gene_30135 ; insertions 0 ; deletions 0
JADHEA010000014.1	exonerate	gene	35750	36016	221	-	.	gene_id gene_00124 ; reference sequence YP_006576492.1 ; gene_orientation .	nad4L
JADHEA010000014.1	exonerate	mRNA	35750	36016	221	-	.	gene_id gene_00124 ; reference sequence YP_006576492.1 ; gene_orientation .
JADHEA010000014.1	exonerate	cds	35750	36016	.	-	.	gene_id gene_00124
JADHEA010000014.1	exonerate	exon	35750	36016	.	-	.	gene_id gene_00124 ; insertions 0 ; deletions 0
JADHEA010000014.1	exonerate	gene	37764	38222	641	-	.	gene_id gene_30133 ; reference sequence YP_008082069.1 ; gene_orientation .	nad6
JADHEA010000014.1	exonerate	mRNA	37764	38222	641	-	.	gene_id gene_30133 ; reference sequence YP_008082069.1 ; gene_orientation .
JADHEA010000014.1	exonerate	cds	37764	38222	.	-	.	gene_id gene_30133
JADHEA010000014.1	exonerate	exon	37764	38222	.	-	.	gene_id gene_30133 ; insertions 9 ; deletions 0
JADHEA010000014.1	exonerate	gene	45122	61194	601	-	.	gene_id gene_06867 ; reference sequence YP_001481144.1 ; gene_orientation .	cob
JADHEA010000014.1	exonerate	mRNA	45122	61194	601	-	.	gene_id gene_06867 ; reference sequence YP_001481144.1 ; gene_orientation .
JADHEA010000014.1	exonerate	cds	45122	45421	.	-	.	gene_id gene_06867
JADHEA010000014.1	exonerate	exon	45122	45421	.	-	.	gene_id gene_06867 ; insertions 9 ; deletions 0
JADHEA010000014.1	exonerate	cds	48736	48781	.	-	.	gene_id gene_06867
JADHEA010000014.1	exonerate	exon	48736	48781	.	-	.	gene_id gene_06867 ; insertions 0 ; deletions 0
JADHEA010000014.1	exonerate	cds	52195	52519	.	-	.	gene_id gene_06867
JADHEA010000014.1	exonerate	exon	52195	52519	.	-	.	gene_id gene_06867 ; insertions 0 ; deletions 0
JADHEA010000014.1	exonerate	cds	56566	56776	.	-	.	gene_id gene_06867
JADHEA010000014.1	exonerate	exon	56566	56776	.	-	.	gene_id gene_06867 ; insertions 6 ; deletions 0
JADHEA010000014.1	exonerate	cds	58841	58937	.	-	.	gene_id gene_06867
JADHEA010000014.1	exonerate	exon	58841	58937	.	-	.	gene_id gene_06867 ; insertions 0 ; deletions 0
JADHEA010000014.1	exonerate	cds	61007	61194	.	-	.	gene_id gene_06867
JADHEA010000014.1	exonerate	exon	61007	61194	.	-	.	gene_id gene_06867 ; insertions 0 ; deletions 0
JADHEA010000014.1	exonerate	gene	45802	46458	192	-	.	gene_id gene_01786 ; reference sequence YP_025752.1 ; gene_orientation .	LAGLIDADG homing endonuclease
JADHEA010000014.1	exonerate	mRNA	45802	46458	192	-	.	gene_id gene_01786 ; reference sequence YP_025752.1 ; gene_orientation .
JADHEA010000014.1	exonerate	cds	45802	46458	.	-	.	gene_id gene_01786
JADHEA010000014.1	exonerate	exon	45802	46458	.	-	.	gene_id gene_01786 ; insertions 0 ; deletions 5
JADHEA010000014.1	exonerate	gene	47303	48424	172	-	.	gene_id gene_32474 ; reference sequence YP_008475113.1 ; gene_orientation .	LAGLIDADG homing endonuclease
JADHEA010000014.1	exonerate	mRNA	47303	48424	172	-	.	gene_id gene_32474 ; reference sequence YP_008475113.1 ; gene_orientation .
JADHEA010000014.1	exonerate	cds	47303	48424	.	-	.	gene_id gene_32474
JADHEA010000014.1	exonerate	exon	47303	48424	.	-	.	gene_id gene_32474 ; insertions 0 ; deletions 3
JADHEA010000014.1	exonerate	gene	57458	58786	114	-	.	gene_id gene_00540 ; reference sequence NP_074914.1 ; gene_orientation .	LAGLIDADG homing endonuclease
JADHEA010000014.1	exonerate	mRNA	57458	58786	114	-	.	gene_id gene_00540 ; reference sequence NP_074914.1 ; gene_orientation .
JADHEA010000014.1	exonerate	cds	57458	58786	.	-	.	gene_id gene_00540
JADHEA010000014.1	exonerate	exon	57458	58786	.	-	.	gene_id gene_00540 ; insertions 3 ; deletions 1
JADHEA010000014.1	exonerate	gene	66915	67136	231	-	.	gene_id gene_00029 ; reference sequence NP_066431.1 ; gene_orientation .	atp9
JADHEA010000014.1	exonerate	mRNA	66915	67136	231	-	.	gene_id gene_00029 ; reference sequence NP_066431.1 ; gene_orientation .
JADHEA010000014.1	exonerate	cds	66915	67136	.	-	.	gene_id gene_00029
JADHEA010000014.1	exonerate	exon	66915	67136	.	-	.	gene_id gene_00029 ; insertions 0 ; deletions 0
JADHEA010000014.1	exonerate	gene	68345	68647	320	-	.	gene_id gene_30114 ; reference sequence YP_008082052.1 ; gene_orientation .	LAGLIDADG homing endonuclease
JADHEA010000014.1	exonerate	mRNA	68345	68647	320	-	.	gene_id gene_30114 ; reference sequence YP_008082052.1 ; gene_orientation .
JADHEA010000014.1	exonerate	cds	68345	68647	.	-	.	gene_id gene_30114
JADHEA010000014.1	exonerate	exon	68345	68647	.	-	.	gene_id gene_30114 ; insertions 0 ; deletions 0
JADHEA010000014.1	exonerate	gene	75186	84381	676	-	.	gene_id gene_00045 ; reference sequence NP_037655.1 ; gene_orientation .	cox3
JADHEA010000014.1	exonerate	mRNA	75186	84381	676	-	.	gene_id gene_00045 ; reference sequence NP_037655.1 ; gene_orientation .
JADHEA010000014.1	exonerate	cds	75186	75357	.	-	.	gene_id gene_00045
JADHEA010000014.1	exonerate	exon	75186	75357	.	-	.	gene_id gene_00045 ; insertions 0 ; deletions 0
JADHEA010000014.1	exonerate	cds	79802	80222	.	-	.	gene_id gene_00045
JADHEA010000014.1	exonerate	exon	79802	80222	.	-	.	gene_id gene_00045 ; insertions 0 ; deletions 0
JADHEA010000014.1	exonerate	cds	84165	84381	.	-	.	gene_id gene_00045
JADHEA010000014.1	exonerate	exon	84165	84381	.	-	.	gene_id gene_00045 ; insertions 6 ; deletions 0
JADHEA010000014.1	exonerate	gene	76648	77250	181	-	.	gene_id gene_00283 ; reference sequence NP_150364.1 ; gene_orientation .	LAGLIDADG homing endonuclease
JADHEA010000014.1	exonerate	mRNA	76648	77250	181	-	.	gene_id gene_00283 ; reference sequence NP_150364.1 ; gene_orientation .
JADHEA010000014.1	exonerate	cds	76648	77250	.	-	.	gene_id gene_00283
JADHEA010000014.1	exonerate	exon	76648	77250	.	-	.	gene_id gene_00283 ; insertions 6 ; deletions 2
JADHEA010000014.1	exonerate	gene	78490	79854	127	-	.	gene_id gene_00538 ; reference sequence NP_074914.1 ; gene_orientation .	LAGLIDADG homing endonuclease
JADHEA010000014.1	exonerate	mRNA	78490	79854	127	-	.	gene_id gene_00538 ; reference sequence NP_074914.1 ; gene_orientation .
JADHEA010000014.1	exonerate	cds	78490	79854	.	-	.	gene_id gene_00538
JADHEA010000014.1	exonerate	exon	78490	79854	.	-	.	gene_id gene_00538 ; insertions 0 ; deletions 1
JADHEA010000014.1	exonerate	gene	82864	83190	158	-	.	gene_id gene_00302 ; reference sequence NP_074930.1 ; gene_orientation .	LAGLIDADG homing endonuclease
JADHEA010000014.1	exonerate	mRNA	82864	83190	158	-	.	gene_id gene_00302 ; reference sequence NP_074930.1 ; gene_orientation .
JADHEA010000014.1	exonerate	cds	82864	83190	.	-	.	gene_id gene_00302
JADHEA010000014.1	exonerate	exon	82864	83190	.	-	.	gene_id gene_00302 ; insertions 0 ; deletions 0
JADHEA010000014.1	exonerate	gene	86139	86459	249	+	.	gene_id gene_00018 ; reference sequence YP_008082044.1 ; gene_orientation .	hypothetical protein
JADHEA010000014.1	exonerate	mRNA	86139	86459	249	+	.	gene_id gene_00018 ; reference sequence YP_008082044.1 ; gene_orientation .
JADHEA010000014.1	exonerate	cds	86139	86459	.	+	.	gene_id gene_00018
JADHEA010000014.1	exonerate	exon	86139	86459	.	+	.	gene_id gene_00018 ; insertions 0 ; deletions 0
JADHEA010000014.1	exonerate	gene	88680	91269	129	-	.	gene_id gene_12892 ; reference sequence YP_003934255.1 ; gene_orientation .	nad3
JADHEA010000014.1	exonerate	mRNA	88680	91269	129	-	.	gene_id gene_12892 ; reference sequence YP_003934255.1 ; gene_orientation .
JADHEA010000014.1	exonerate	cds	88680	88838	.	-	.	gene_id gene_12892
JADHEA010000014.1	exonerate	exon	88680	88838	.	-	.	gene_id gene_12892 ; insertions 3 ; deletions 0
JADHEA010000014.1	exonerate	gene	91272	92885	302	-	.	gene_id gene_00556 ; reference sequence NP_057984.1 ; gene_orientation .	nad2
JADHEA010000014.1	exonerate	mRNA	91272	92885	302	-	.	gene_id gene_00556 ; reference sequence NP_057984.1 ; gene_orientation .
JADHEA010000014.1	exonerate	cds	91272	92885	.	-	.	gene_id gene_00556
JADHEA010000014.1	exonerate	exon	91272	92885	.	-	.	gene_id gene_00556 ; insertions 3 ; deletions 0
JADHEA010000014.1	exonerate	gene	128711	139402	866	-	.	gene_id gene_28699 ; reference sequence YP_007476206.1 ; gene_orientation .	nad4
JADHEA010000014.1	exonerate	mRNA	128711	139402	866	-	.	gene_id gene_28699 ; reference sequence YP_007476206.1 ; gene_orientation .
JADHEA010000014.1	exonerate	cds	128711	129213	.	-	.	gene_id gene_28699
JADHEA010000014.1	exonerate	exon	128711	129213	.	-	.	gene_id gene_28699 ; insertions 0 ; deletions 0
JADHEA010000014.1	exonerate	cds	138460	139402	.	-	.	gene_id gene_28699
JADHEA010000014.1	exonerate	exon	138460	139402	.	-	.	gene_id gene_28699 ; insertions 0 ; deletions 1
JADHEA010000014.1	exonerate	gene	129345	129827	128	-	.	gene_id gene_00259 ; reference sequence NP_150325.1 ; gene_orientation .	LAGLIDADG homing endonuclease
JADHEA010000014.1	exonerate	mRNA	129345	129827	128	-	.	gene_id gene_00259 ; reference sequence NP_150325.1 ; gene_orientation .
JADHEA010000014.1	exonerate	cds	129345	129827	.	-	.	gene_id gene_00259
JADHEA010000014.1	exonerate	exon	129345	129827	.	-	.	gene_id gene_00259 ; insertions 3 ; deletions 2
JADHEA010000014.1	exonerate	gene	140640	141305	102	-	.	gene_id gene_00285 ; reference sequence NP_150364.1 ; gene_orientation .	LAGLIDADG homing endonuclease
JADHEA010000014.1	exonerate	mRNA	140640	141305	102	-	.	gene_id gene_00285 ; reference sequence NP_150364.1 ; gene_orientation .
JADHEA010000014.1	exonerate	cds	140640	141305	.	-	.	gene_id gene_00285
JADHEA010000014.1	exonerate	exon	140640	141305	.	-	.	gene_id gene_00285 ; insertions 0 ; deletions 0
JADHEA010000014.1	exonerate	gene	149517	152032	742	-	.	gene_id gene_22928 ; reference sequence YP_006493434.1 ; gene_orientation .	nad1
JADHEA010000014.1	exonerate	mRNA	149517	152032	742	-	.	gene_id gene_22928 ; reference sequence YP_006493434.1 ; gene_orientation .
JADHEA010000014.1	exonerate	cds	149517	149643	.	-	.	gene_id gene_22928
JADHEA010000014.1	exonerate	exon	149517	149643	.	-	.	gene_id gene_22928 ; insertions 0 ; deletions 0
JADHEA010000014.1	exonerate	cds	149737	149873	.	-	.	gene_id gene_22928
JADHEA010000014.1	exonerate	exon	149737	149873	.	-	.	gene_id gene_22928 ; insertions 0 ; deletions 0
JADHEA010000014.1	exonerate	cds	151402	151619	.	-	.	gene_id gene_22928
JADHEA010000014.1	exonerate	exon	151402	151619	.	-	.	gene_id gene_22928 ; insertions 0 ; deletions 0
JADHEA010000014.1	exonerate	cds	151654	152032	.	-	.	gene_id gene_22928
JADHEA010000014.1	exonerate	exon	151654	152032	.	-	.	gene_id gene_22928 ; insertions 0 ; deletions 0
JADHEA010000014.1	exonerate	gene	155511	156409	215	-	.	gene_id gene_82558 ; reference sequence YP_009268547.1 ; gene_orientation .	LAGLIDADG homing endonuclease
JADHEA010000014.1	exonerate	mRNA	155511	156409	215	-	.	gene_id gene_82558 ; reference sequence YP_009268547.1 ; gene_orientation .
JADHEA010000014.1	exonerate	cds	155511	155751	.	-	.	gene_id gene_82558
JADHEA010000014.1	exonerate	exon	155511	155751	.	-	.	gene_id gene_82558 ; insertions 0 ; deletions 3
JADHEA010000014.1	exonerate	cds	155804	155914	.	-	.	gene_id gene_82558
JADHEA010000014.1	exonerate	exon	155804	155914	.	-	.	gene_id gene_82558 ; insertions 0 ; deletions 0
JADHEA010000014.1	exonerate	cds	156132	156409	.	-	.	gene_id gene_82558
JADHEA010000014.1	exonerate	exon	156132	156409	.	-	.	gene_id gene_82558 ; insertions 0 ; deletions 1
JADHEA010000014.1	exonerate	gene	159640	164500	539	-	.	gene_id gene_00122 ; reference sequence NP_976090.1 ; gene_orientation .	cox2
JADHEA010000014.1	exonerate	mRNA	159640	164500	539	-	.	gene_id gene_00122 ; reference sequence NP_976090.1 ; gene_orientation .
JADHEA010000014.1	exonerate	cds	159640	160148	.	-	.	gene_id gene_00122
JADHEA010000014.1	exonerate	exon	159640	160148	.	-	.	gene_id gene_00122 ; insertions 15 ; deletions 0
JADHEA010000014.1	exonerate	cds	164269	164500	.	-	.	gene_id gene_00122
JADHEA010000014.1	exonerate	exon	164269	164500	.	-	.	gene_id gene_00122 ; insertions 0 ; deletions 0
JADHEA010000014.1	exonerate	gene	160366	161157	135	-	.	gene_id gene_00386 ; reference sequence NP_150363.1 ; gene_orientation .	GIY-YIG endonuclease
JADHEA010000014.1	exonerate	mRNA	160366	161157	135	-	.	gene_id gene_00386 ; reference sequence NP_150363.1 ; gene_orientation .
JADHEA010000014.1	exonerate	cds	160366	161157	.	-	.	gene_id gene_00386
JADHEA010000014.1	exonerate	exon	160366	161157	.	-	.	gene_id gene_00386 ; insertions 12 ; deletions 4
JADHEA010000014.1	exonerate	gene	166239	166904	240	-	.	gene_id gene_00084 ; reference sequence NP_074951.1 ; gene_orientation .	GIY-YIG endonuclease
JADHEA010000014.1	exonerate	mRNA	166239	166904	240	-	.	gene_id gene_00084 ; reference sequence NP_074951.1 ; gene_orientation .
JADHEA010000014.1	exonerate	cds	166239	166904	.	-	.	gene_id gene_00084
JADHEA010000014.1	exonerate	exon	166239	166904	.	-	.	gene_id gene_00084 ; insertions 0 ; deletions 0
JADHEA010000014.1	exonerate	gene	175580	176303	247	-	.	gene_id gene_30161 ; reference sequence YP_008081982.1 ; gene_orientation .	GIY-YIG endonuclease
JADHEA010000014.1	exonerate	mRNA	175580	176303	247	-	.	gene_id gene_30161 ; reference sequence YP_008081982.1 ; gene_orientation .
JADHEA010000014.1	exonerate	cds	175580	175765	.	-	.	gene_id gene_30161
JADHEA010000014.1	exonerate	exon	175580	175765	.	-	.	gene_id gene_30161 ; insertions 0 ; deletions 0
JADHEA010000014.1	exonerate	cds	175805	175870	.	-	.	gene_id gene_30161
JADHEA010000014.1	exonerate	exon	175805	175870	.	-	.	gene_id gene_30161 ; insertions 0 ; deletions 0
JADHEA010000014.1	exonerate	cds	175953	176303	.	-	.	gene_id gene_30161
JADHEA010000014.1	exonerate	exon	175953	176303	.	-	.	gene_id gene_30161 ; insertions 0 ; deletions 0
JADHEA010000014.1	exonerate	gene	180490	181263	264	-	.	gene_id gene_00032 ; reference sequence NP_008541.1 ; gene_orientation .	atp6
JADHEA010000014.1	exonerate	mRNA	180490	181263	264	-	.	gene_id gene_00032 ; reference sequence NP_008541.1 ; gene_orientation .
JADHEA010000014.1	exonerate	cds	180490	181263	.	-	.	gene_id gene_00032
JADHEA010000014.1	exonerate	exon	180490	181263	.	-	.	gene_id gene_00032 ; insertions 9 ; deletions 0
JADHEA010000014.1	exonerate	gene	186598	187704	476	-	.	gene_id gene_27895 ; reference sequence YP_007374890.1 ; gene_orientation .	GIY-YIG endonuclease
JADHEA010000014.1	exonerate	mRNA	186598	187704	476	-	.	gene_id gene_27895 ; reference sequence YP_007374890.1 ; gene_orientation .
JADHEA010000014.1	exonerate	cds	186598	186751	.	-	.	gene_id gene_27895
JADHEA010000014.1	exonerate	exon	186598	186751	.	-	.	gene_id gene_27895 ; insertions 0 ; deletions 0
JADHEA010000014.1	exonerate	cds	186829	187057	.	-	.	gene_id gene_27895
JADHEA010000014.1	exonerate	exon	186829	187057	.	-	.	gene_id gene_27895 ; insertions 6 ; deletions 0
JADHEA010000014.1	exonerate	cds	187109	187149	.	-	.	gene_id gene_27895
JADHEA010000014.1	exonerate	exon	187109	187149	.	-	.	gene_id gene_27895 ; insertions 0 ; deletions 0
JADHEA010000014.1	exonerate	cds	187415	187704	.	-	.	gene_id gene_27895
JADHEA010000014.1	exonerate	exon	187415	187704	.	-	.	gene_id gene_27895 ; insertions 0 ; deletions 0
JADHEA010000014.1	exonerate	gene	207625	207783	146	-	.	gene_id gene_00028 ; reference sequence YP_006303575.1 ; gene_orientation .	atp8
JADHEA010000014.1	exonerate	mRNA	207625	207783	146	-	.	gene_id gene_00028 ; reference sequence YP_006303575.1 ; gene_orientation .
JADHEA010000014.1	exonerate	cds	207625	207783	.	-	.	gene_id gene_00028
JADHEA010000014.1	exonerate	exon	207625	207783	.	-	.	gene_id gene_00028 ; insertions 0 ; deletions 0

## Sheet: S4
Supplementary Table S4. Orthologous groups of protein-coding genes in Rhizoctonia solani mitogenomes.
GroupID	AG1-IA RSIA1	AG1-IB RSIB1	AG1-IB 7/3/14	AG1-IC	AG3	Annotation		Genbank file for AG1-IA RSIA1	MW995474.1	Genbank file for AG1-IB 7/3/14 mitogenome	Genbank file for AG3 mitogenome
RSMOG01	cox1	cox1	cox1	cox1	cox1	cytochrome c oxidase subunit		Genbank file for AG1-IB RSIB1	MW995475.1	LOCUS HF546977 162751 bp DNA circular 21-APR-2021	LOCUS KC352446.1 235849 bp DNA circular 21-APR-2021
RSMOG02	cox2	cox2	cox2	cox2	cox2	cytochrome c oxidase subunit		Genbank file for AG1-IC	MW995476.1	DEFINITION HF546977.1 Rhizoctonia solani strain AG-1 IB complete mitochondrial	DEFINITION Rhizoctonia solani strain AG3 Rhs1AP mitochondrion, complete
RSMOG03	cox3	cox3	cox3	cox3	cox3	cytochrome c oxidase subunit				genome, isolate 7/3/14.	genome.
RSMOG04	cob	cob	cob	cob	cob	apocytochrome b				FEATURES Location/Qualifiers	FEATURES Location/Qualifiers
RSMOG05	nad1	nad1	nad1	nad1	nad1	NADH dehydrogenase				source 1..162751	source 1..235849
RSMOG06	nad2	nad2	nad2	nad2	nad2	NADH dehydrogenase				/organism="Rhizoctonia solani"	/organism="Rhizoctonia solani"
RSMOG07	nad3	nad3	nad3	nad3	nad3	NADH dehydrogenase				/organelle="mitochondrion"	/organelle="mitochondrion"
RSMOG08	nad4	nad4	nad4	nad4	nad4	NADH dehydrogenase				/mol_type="genomic DNA"	/mol_type="genomic DNA"
RSMOG09	nad4L	nad4L	nad4L	nad4L	nad4L	NADH dehydrogenase				/strain="AG1-IB 7/3/14"	/strain="AG3"
RSMOG10	nad5	nad5	nad5	nad5	nad5	NADH dehydrogenase				gene <46..>15529	gene 396..11797
RSMOG11	nad6	nad6	nad6	nad6	nad6	NADH dehydrogenase				/locus_tag="cox1"	/locus_tag="rnl"
RSMOG12	atp6	atp6	atp6	atp6	atp6	ATP synthase subunit				mRNA join(<46..257,2057..2079,3725..3783,5549..5636,7227..7706,	rRNA join(396..952,3116..3308,5368..6417,7583..8180,9617..9697,
RSMOG13	atp8	atp8	atp8	atp8	atp8	ATP synthase subunit				10105..10350,11675..11878,15255..>15529)	11471..11797)
RSMOG14	atp9	atp9	atp9	atp9	atp9	ATP synthase subunit				/locus_tag="cox1"	/locus_tag="rnl"
RSMOG15	rps3	rps3	rps3	rps3	rps3	ribosomal protein				/product="cytochrome c oxidase subunit"	/product="large ribosomal RNA subunit"
RSMOG16	mag9 mag10 mag12 mag13 mag14 mag17 mag19 mag20 mag22 mag23 mag25 mag26 mag28 mag30 mag32 mag33 mag34 mag36	mbg3 mbg4 mbg5 mbg6 mbg11 mbg12	mbGg7 mbGg13 mbGg14	mcg2 mcg3 mcg4 mcg5 mcg7 mcg9 mcg10 mcg11 mcg14 mcg16 mcg19 mcg20	m3g4 m3g10 m3g11 m3g12 m3g14 m3g15 m3g18	LAGLIDADG homing endonuclease				CDS join(46..257,2057..2079,3725..3783,5549..5636,7227..7706,	gene <6627..>7223
RSMOG17	mag2 mag8 mag15 mag16 mag21 mag24 mag31	mbg1 mbg8	mbGg2 mbGg10 mbGg15	mcg6 mcg8 mcg13 mcg17	m3g2 m3g16 m3g19	LAGLIDADG homing endonuclease				10105..10350,11675..11878,15255..15529)	/locus_tag="m3g1"
RSMOG18	mag11 mag35	mbg9	mbGg3	mcg12	m3g20	LAGLIDADG homing endonuclease				/locus_tag="cox1"	mRNA <6627..>7223
RSMOG19	--	--	mbGg4	mcg15	--	LAGLIDADG homing endonuclease				/codon_start=1	/locus_tag="m3g1"
RSMOG20	mag5	mbg10	mbGg6	mcg21	--	LAGLIDADG homing endonuclease				/transl_table=4	/product="LAGLIDADG homing endonuclease"
RSMOG21	mag7	--	mbGg5	--	m3g1	LAGLIDADG homing endonuclease				/product="cytochrome c oxidase subunit"	CDS 6627..7223
RSMOG22	mag29	mbg7	mbGg1	--	--	LAGLIDADG homing endonuclease				/protein_id="REPORT:cox1"	/locus_tag="m3g1"
RSMOG23	mag4	--	--	--	m3g3	LAGLIDADG homing endonuclease				/translation="MTRWLFSTNAKDIGTLYLIFAVFSGMLGTAFSVLIRLELSAPGV	/codon_start=1
RSMOG24	--	--	--	--	m3g5	LAGLIDADG homing endonuclease				QFLAGDHQTYNVIITAHAFLMIFFMVMPAMVGGFVNYLVPVQIGAPDMAKYFFRNISF	/transl_table=4
RSMOG25	--	--	--	--	m3g9	LAGLIDADG homing endonuclease				WLLPPSLILLLVSSLVEQGAGTGWTGYPPLAGIQSHSGGSVDLAIFSLHLAGISSILG	/product="LAGLIDADG homing endonuclease"
RSMOG26	--	--	--	--	m3g17	LAGLIDADG homing endonuclease				AINFITTVLNMRAPGMSLHKLPLFVWAIFVTAILLLLSLPVLAGAITMLLTDRNFNTS	/protein_id="report:m3g1"
RSMOG27	--	--	--	--	m3g21	LAGLIDADG homing endonuclease				FYDPAGGGDPILYQHLFWFFGHPEVYILIIPGFGIISHVISTFSGKPIFGYLGMVYAM	/translation="MNTFINKDNQQGITRDINQKEYLFWLGGFFEGEGSASVSISISS
RSMOG28	mag18	--	--	--	--	LAGLIDADG homing endonuclease				FSIGILGFIVWKHHMYSIGLDVDTRAYFTAATMIIAVPTGIKIFSWLATCYGGSIRYT	TFKFGVQLQPTFNVSQHENGLPILQSFKDLFGSGYLVKKSGSDLVWVYTLKGYKNMIE
RSMOG29	mag27	--	--	--	--	LAGLIDADG homing endonuclease				TPMVFALGFIALFTIGGLTGIVLANASLDVALHDTYYVVAHFHYVLSMGAVFALFAGF	KIIPFVDTYVSPFSCKRHEYDVFKEISLRLNSQEHLSQEGLIKLVELAYTYQGKGKFR
RSMOG31	mag1 mag3	mbg2 mbg13	mbGg8 mbGg9 mbGg11 mbGg12	mcg22 mcg23	m3g6 m3g7 m3g8	GIY-YIG endonuclease				YYWTPKIIGKTYNELLGKIHFWTMFCGVNLTFFPQHFLGLAGILGRIPDYPDAFSAWN	KRTLNEIIEIIVFVPISSPSASNRNQRRPLGVQHPTGC"
RSMOG32	mag6	--	--	mcg18	--	GIY-YIG endonuclease				AISSYGSIISVFATVLFGYIIYDTFVNGKVVANNPWAIPSYFTSSQEFNNESQVASSL	gene <15953..>16726
RSMOG33	--	--	--	--	m3g13	GIY-YIG endonuclease				EWALASPTPFHAFNMLPVQS"	/locus_tag="atp6"
RSMOG34	--	--	--	mcg1	--	DNA polymerase				gene <2523..>3170	mRNA <15953..>16726
										/locus_tag="mbGg1"	/locus_tag="atp6"
										mRNA <2523..>3170	/product="ATP synthase subunit"
										/locus_tag="mbGg1"	CDS 15953..16726
										/product="LAGLIDADG homing endonuclease"	/locus_tag="atp6"
										CDS 2523..3170	/codon_start=1
										/locus_tag="mbGg1"	/transl_table=4
										/codon_start=1	/product="ATP synthase subunit"
										/transl_table=4	/protein_id="report:atp6"
										/product="LAGLIDADG homing endonuclease"	/translation="MLNTTHFISSPLEQFEVTNLIGINAPILGFFNLTLTNLALYSIV
										/protein_id="REPORT:mbGg1"	LLLLTLGLHFVSSNNRKLVPSKWSIALESSFASVNTMVRDQIGTANEVYLPFIYSLFF
										/translation="MRTPKIEALGRAIDWINKYIQNNQNSNQVTVRNIISKISPIELK	FIIIANLTGNVPYNYTITTSIVVSLGLSLTIFIGVTILALSIHKVRFFSFFIPSGCPL
										PLDESPISSNSWLSGFTDSDGNFSINIHKRSNKNSTRVQLSFRVEIRQTYHRFNSDML	GLVPLLVLIELISYFARAVSLGVRLFANLMAGHTLMKILSTFLFQLFNSGVVVAILTL
										KLSYFSIISKIGDYLGVNVYRRTRTLKEKEFYSFTVMAVSKSSLIKTTEYFNQFPLLS	VPFALFVAIIGLEIGVSIIQSYVFCTLTCSYLKDAIDLH"
										SKYLDYVKWSSILELQNSNSVTASYLDAAILARKDFNNTRTTYTWDHLKNCYLEK"	gene <17358..>17933
										gene <5810..>7039	/locus_tag="m3g2"
										/locus_tag="mbGg2"	mRNA <17358..>17933
										mRNA <5810..>7039	/locus_tag="m3g2"
										/locus_tag="mbGg2"	/product="LAGLIDADG homing endonuclease"
										/product="LAGLIDADG homing endonuclease"	CDS 17358..17933
										CDS 5810..7039	/locus_tag="m3g2"
										/locus_tag="mbGg2"	/codon_start=1
										/codon_start=1	/transl_table=4
										/transl_table=4	/product="LAGLIDADG homing endonuclease"
										/product="LAGLIDADG homing endonuclease"	/protein_id="report:m3g2"
										/protein_id="REPORT:mbGg2"	/translation="MAKNEHLTLEGLLKIVALKAQFKKGLSDLLLTNFSNYIPAIKPS
										/translation="MLQTRRLSAWLINIISHQRLNVEHLIVKLCKSNFQTLRVRKSNR	FEPNLALMNIHWLSGFISADGHFGFFIRKNIKCALGVSCDVIISITQDKVSLITLEHI
										RAEKNLIETTTAPSVRSCSINYVGATAPKFEAIAPIRSYSFKAQTQYSSYAKNNKSSL	ATFLGFGKISKDSANRTTYTYYLGSVKNVNLFIEKFKGFNLLGAKALDYADFCKGIEI
										RVNKTTLLENKELFSQWLVGFTDGDGTFSIARQNGTWSLIFKLGQSTYNLRLLHYVKK	INSKEHLTQEGLNKLNTLLQHMNSKRTNFES"
										QLGVGSIYVEKNGSMAHFRIRDRKILESVIFPIFDKYPLLTSKQFNYLKFKEAFAILS	gene 20543..20614
										DPTLSKSEKVTLVSNIVNRELPVDYISPIWSIINNKVSDYASASLVMSKAWLVGFTEA	/locus_tag="AG3_00001"
										EGSFYLVSKGPTRLVHAFEVTQKLDVVVLNSIQRLLGISTQVQFKKAGNFSLVTTNSR	tRNA 20543..20614
										AIENLIEFFHNTLKGMKSVEYRIWARSYNKHKGDFKSLDSIRNQMRTLRLQRSPEGSL	/locus_tag="AG3_00001"
										RTPKEPFLFPIREITSC"	/product="tRNA-Arg"
										gene <8753..>9292	gene <24040..>24585
										/locus_tag="mbGg3"	/locus_tag="m3g3"
										mRNA <8753..>9292	mRNA <24040..>24585
										/locus_tag="mbGg3"	/locus_tag="m3g3"
										/product="LAGLIDADG homing endonuclease"	/product="LAGLIDADG homing endonuclease"
										CDS 8753..9292	CDS 24040..24585
										/locus_tag="mbGg3"	/locus_tag="m3g3"
										/codon_start=1	/codon_start=1
										/transl_table=4	/transl_table=4
										/product="LAGLIDADG homing endonuclease"	/product="LAGLIDADG homing endonuclease"
										/protein_id="REPORT:mbGg3"	/protein_id="report:m3g3"
										/translation="MLPIKPDKLNLAEQNSSLLPEELKQKLGFGNEISDTWLQWFIGF	/translation="MKDINTSNTSTIKIRRFTKQERLESKLSVELKNILIGLALGDLN
										AEGDGAILSYKGQPQFVITQKEGKILYEIKSVLGFGTVRYFPNGNGYYRYIVTDSKGI	IEKPSRTGHARLRFAQGLVHEEYLLHLFEKVIPYCRAVPYFPKTLHNVTGKFYPSIRF
										LLLCLLFNGNLVLPYRVEQLSQWIIDLNAKLTSPKSQISGQIPQITAITDTTKPSLKN	NTCTFACFDELYDLFYPEGKKKILPLNIGELLTPVGLAYFPQPGGWSVYWHSPHTDQP
										AWLSGFTDAEGTFNVNITF"	GAEKFQNTAQASLPSLETSLD"
										gene <10113..>11174	gene <26011..>26646
										/locus_tag="mbGg4"	/locus_tag="m3g4"
										mRNA <10113..>11174	mRNA <26011..>26646
										/locus_tag="mbGg4"	/locus_tag="m3g4"
										/product="LAGLIDADG homing endonuclease"	/product="LAGLIDADG homing endonuclease"
										CDS 10113..11174	CDS 26011..26646
										/locus_tag="mbGg4"	/locus_tag="m3g4"
										/codon_start=1	/codon_start=1
										/transl_table=4	/transl_table=4
										/product="LAGLIDADG homing endonuclease"	/product="LAGLIDADG homing endonuclease"
										/protein_id="REPORT:mbGg4"	/protein_id="report:m3g4"
										/translation="MYSIGLDVDTRAYFTAATMIIAVPTGIKIFSWLATCYGGSIRYT	/translation="MKRNNITRAERLQFSLPQNLQDILVGLILGDVNILKQKTSVNVN
										TPMVFALGFIALFTIGGLTGIVLANASLDVALHDTCINVASNFVIASQTLKSPRTLSD	LQFWQGVIHKEYIMHLYELFQIYCGAAPNTISRAPDLRTGKVYSAIYFRTYALPCLTP
										KQLAPFTVGLIDGVGSLQVNHWRKQILQFRLVVKLADKPLNYEMLSFIAKAYGGSVRR	LYELFYPFGKKVLPQNIAELLTPLGLAYWICDDGSFHKSNRYVTLNTQSFTFEEVNLL
										GTEKNTSYVQWVVNDKNTFHQTIIPLLDEYLPLTSRMRLQYNFFKKYLLNPDVEQYFI	AKTLNDKWGLQCAVHKNKNGFIVYISTKSLIILQELLKDIMPSMMMHKIGL"
										ERGLKYKDRESIVPLFTESTLPSYFQEWLAGFIESEGSFSSRVRGNYSFSIAQNHDYY	gene 29262..32633
										LIEAIRNYYGLHHLTIFKKTGKVSGYPLYEFSVGSAAGTGRVIDHCTNLLQGYKYYQL	/locus_tag="rns"
										AIFVMDSKVFKDRSIDFFE"	rRNA join(29262..29985,31941..32633)
										gene <17195..>17353	/locus_tag="rns"
										/locus_tag="atp8"	/product="small ribosomal RNA subunit"
										mRNA <17195..>17353	gene <30496..>31317
										/locus_tag="atp8"	/locus_tag="m3g5"
										/product="ATP synthase subunit"	mRNA <30496..>31317
										CDS 17195..17353	/locus_tag="m3g5"
										/locus_tag="atp8"	/product="LAGLIDADG homing endonuclease"
										/codon_start=1	CDS 30496..31317
										/transl_table=4	/locus_tag="m3g5"
										/product="ATP synthase subunit"	/codon_start=1
										/protein_id="REPORT:atp8"	/transl_table=4
										/translation="MPQLLPFYFVNQMSFSFLTLIALIYVFSKYILPVFTFQQVIRMY	/product="LAGLIDADG homing endonuclease"
										ITKLSNKS"	/protein_id="report:m3g5"
										gene 18575..29095	/translation="MDMRRAFNNTINRNWIEWFIGFCDADANFQVFPKVRSYLKKDGT
										/locus_tag="rnl"	PSNYYNIGYGFHISLSSKDLPLLQSIQNVLNGIGHIYEYPSRDEARLSVTKLADLKYL
										rRNA join(18575..19323,19773..20843,21946..22081,24573..24966,	IENVFDVSPLITNHQASRYAILRYGVLNNIKRVETLDEFKEFLNSDIEQAPILENFYK
										26235..26300,27176..27256,28769..29095)	EGTAFDNWIVGFINGEGCFHLHKDGHKVFYIEHTDENSLDLIKERLNLGPNVLDRGTR
										/locus_tag="rnl"	NNTRKNTFSLAISSKKDLLSLKELIENPLLNGLEGYKLVQYNNWNLGKELLTEEK"
										/product="large ribosomal RNA subunit"	gene <33340..>34266
										gene <21122..>21628	/locus_tag="m3g6"
										/locus_tag="mbGg5"	mRNA <33340..>34266
										mRNA <21122..>21628	/locus_tag="m3g6"
										/locus_tag="mbGg5"	/product="GIY-YIG endonuclease"
										/product="LAGLIDADG homing endonuclease"	CDS 33340..34266
										CDS 21122..21628	/locus_tag="m3g6"
										/locus_tag="mbGg5"	/codon_start=1
										/codon_start=1	/transl_table=4
										/transl_table=4	/product="GIY-YIG endonuclease"
										/product="LAGLIDADG homing endonuclease"	/protein_id="report:m3g6"
										/protein_id="REPORT:mbGg5"	/translation="MQTSFFFINLAIELPSLRISSLLAFVLVGIGTFFANVMYIQSIG
										/translation="MNTLISKDNQQGITRDINQKGYLFWLGGFYEGEGSASVSISISS	SDLTSFGDQFNNFLFTNSSIGLEDMSLLLLSLPPIKPSGVLSIDEIKSQAVKVFENPV
										TFKFGVQLQPTFNVSGDPASLGTPRVTHENGLPILQSFKDLFGSGYLVKKSGSDLVWV	RDRKEISSFLKGKSGVYLWYLESSGKYYVGSSVDLRYRFYDYFSESYFYKSGSSAIIA
										YTLKGYKNMIEKVIPFVDTYVSPFSCKRHEYEVFKEISLRLNSQEHLTQEGLIKLVEL	NAIAKYGLDAFQFLILEFTEKSETLSREQFFIDTLEPEYNILKKAGSTLGFKPTGETK
										AYFIYSAP"	DKLSRAAMGRIHSLETRAKISESQKNNKNNPGLALSVKDLETNITIEYSNFTQAASEL
										gene <27767..>28399	GFSRTTISMGFKQNNGTPFVVKGRYEITVKPS"
										/locus_tag="mbGg6"	gene <35426..>36214
										mRNA <27767..>28399	/locus_tag="m3g7"
										/locus_tag="mbGg6"	mRNA <35426..>36214
										/product="LAGLIDADG homing endonuclease"	/locus_tag="m3g7"
										CDS 27767..28399	/product="GIY-YIG endonuclease"
										/locus_tag="mbGg6"	CDS 35426..36214
										/codon_start=1	/locus_tag="m3g7"
										/transl_table=4	/codon_start=1
										/product="LAGLIDADG homing endonuclease"	/transl_table=4
										/protein_id="REPORT:mbGg6"	/product="GIY-YIG endonuclease"
										/translation="MKNLKNIKTLTPDSLISVLIGILLGDGGIYRTSSTSNCRFEMSF	/protein_id="report:m3g7"
										GQHSQQFAEKIGELFKDYMSNPVKSVTLKVRDKTYTNYRLKTATLSLFNQYHDMFYNW	/translation="MPLSNSNNKNLSSVNTVSTNTNTTVSNLNNADTNTTAKQAMPAF
										NPEKGKYIKIVPKNISEFMDPIVLAYLIMSDGNFDKNRNRVRIFTNSFTKEEVQILAD	LSQAVQVFTTPGSNRKTISSFLRGKSGVYCFFNNVNGKFYIGSGVELSRRINLYLQNS
										AINAKLGIYVGVLHDRKDQWILTIGAKQLDLLRQTVSLHFDPSMLYRIGL"	WLDKHTNMLIVKAINKYGIDNFSLFIVEFCDVDDLLSRETFFITTTSPDYNIFKIAGS
										gene <33501..>34274	PLGFKHAPESILKIREAALGRTFSQETLERMSEAAKNRFQSGQPGSSLSVLDLQTGTT
										/locus_tag="atp6"	TEFQSIAEAARRLGLNRCAVTNRLNKENTNTFKYKGRYVITVGK"
										mRNA <33501..>34274	gene 37963..38028
										/locus_tag="atp6"	/locus_tag="AG3_00003"
										/product="ATP synthase subunit"	tRNA 37963..38028
										CDS 33501..34274	/locus_tag="AG3_00003"
										/locus_tag="atp6"	/product="tRNA-Val"
										/codon_start=1	gene <39370..>40161
										/transl_table=4	/locus_tag="m3g8"
										/product="ATP synthase subunit"	mRNA <39370..>40161
										/protein_id="REPORT:atp6"	/locus_tag="m3g8"
										/translation="MLNTTHFISSPLEQFEVTNLIGINAPILGFFNLTLTNLALYSIV	/product="GIY-YIG endonuclease"
										LLFLTLGLHFVSSNNRKLVPSKWSIALESSFASINTMVRDQIGTANEVYLPFIYSLFF	CDS 39370..40161
										FIIIANLTGNVPYNYTITTSIVVSLGLSFTIFIGVTILALSIHKVRFFSFFIPSGTPL	/locus_tag="m3g8"
										ALVPLLVLIELISYLARAVSLGVRLFANIMAGHTLMKILSTFLFQMFSSSILVAVLTL	/codon_start=1
										IPFALFTAIIGLEIGVSFIQAYVFSILTCSYLKDAIDLH"	/transl_table=4
										gene <34660..>35364	/product="GIY-YIG endonuclease"
										/locus_tag="mbGg7"	/protein_id="report:m3g8"
										mRNA <34660..>35364	/translation="MPLSNTNNKKLSNVNTVVTNNTNLYSPAKPALPISNPNLPAFAK
										/locus_tag="mbGg7"	TAAKVFSNPLLERREISSFLKGKTGIYMFLNKQNGKFYIGSGVNMSRRLNYYFQNCFF
										/product="LAGLIDADG homing endonuclease"	KYNPNSIIGKAILKYGMENFCLVILEFCDKENLLSRETHFISTSDPAYNILKIAGNLL
										CDS 34660..35364	GFKHKHESILKIGKSSLGRIHSAEIRAKISESQKTRFQFFRPLGFAVSVLDLVNNSTT
										/locus_tag="mbGg7"	DYLSIAQAAKELGLNPSSISQRMKKGITSAFKGRYVITVKRSEFD"
										/codon_start=1	gene 40400..40470
										/transl_table=4	/locus_tag="AG3_00004"
										/product="LAGLIDADG homing endonuclease"	tRNA 40400..40470
										/protein_id="REPORT:mbGg7"	/locus_tag="AG3_00004"
										/translation="MYIQSIGSGLTSFGDLFIFSLVPIKPKRLTKSEREKISLTPDLI	/product="tRNA-Val"
										EILVGLLLGDLHSQKQEKSVNPRLIFQQGIIHKEYFDYLYELFKFYGTMMPKISISKP	gene <41733..>54439
										HPKTGNLYTTIRFSTLALPCFAELHNSFYPEDKKIVPVNIADLLTPRGLGFLICDDGS	/locus_tag="cox2"
										FDKPSGRISISTNCFSLDDVKLLVSVLTDKFDLKCTISRERSGHIIRITRKSLPAVQA	mRNA join(<41733..41964,43918..44005,45153..45211,52867..53093,
										LLKDIMPPMMLYKIGL"	54287..>54439)
										gene 43363..45329	/locus_tag="cox2"
										/locus_tag="rns"	/product="cytochrome c oxidase subunit"
										rRNA join(43363..44760,45116..45329)	CDS join(41733..41964,43918..44005,45153..45211,52867..53093,
										/locus_tag="rns"	54287..54439)
										/product="small ribosomal RNA subunit"	/locus_tag="cox2"
										gene <45686..>46444	/codon_start=1
										/locus_tag="mbGg8"	/transl_table=4
										mRNA <45686..>46444	/product="cytochrome c oxidase subunit"
										/locus_tag="mbGg8"	/protein_id="report:cox2"
										/product="GIY-YIG endonuclease"	/translation="MKLLFTFLQPIYNDAPEPWQIGFQDGASPGFEGITELHDSIFFF
										CDS 45686..46444	LVVISVGVFWALGSVMINFNSTSSPIVYKYANHGTTLIELIWTITPALVLIAIAFPSF
										/locus_tag="mbGg8"	KLLYIMEVISPTMTIKVAGLKLFGPYEYSDFINEDGEAIEYDSYMVPDSDLEDGQLRL
										/codon_start=1	LDVDNRVIVPVDTHIRFIVTATDVIHDFAVPSLGLKIDAVPGRLNQTSVLVQREGVFY
										/transl_table=4	GQCSEICGVYHGFMPVVIEAVSLEKYLVWLDSQY"
										/product="GIY-YIG endonuclease"	gene <44004..>44774
										/protein_id="REPORT:mbGg8"	/locus_tag="m3g9"
										/translation="MKTTYFSALKYSTAVPSALGLTEEVKPEGVGSLEKIKSQAVKVF	mRNA <44004..>44774
										DNPVKDRKEISSYLKDKSGIYLWYNKLNGKFYVGSSVDLRYRFYDYFSKSYFYKSGNS	/locus_tag="m3g9"
										IMANAIYKYGLAAFGFAILEFTEKSEALSREQFFIDTLNPDYNTLKIAGCTLGYSPTD	/product="LAGLIDADG homing endonuclease"
										ETKKKLSLAALGRKHTSDTIAKISESQKNNKNNPGLALSVVDLTTNVTTEFENLTQAA	CDS 44004..44774
										KTLGFSRTTLSMGLKKYNTAPFVVKGRYQILVKL"	/locus_tag="m3g9"
										gene <48457..>53195	/codon_start=1
										/locus_tag="cox2"	/transl_table=4
										mRNA join(<48457..48688,51185..51552,53043..>53195)	/product="LAGLIDADG homing endonuclease"
										/locus_tag="cox2"	/protein_id="report:m3g9"
										/product="cytochrome c oxidase subunit"	/translation="MLDYFIQNIENNVYLCGAVSLNISKKSITKLQTNCQSIIPYGSV
										CDS join(48457..48688,51185..51552,53043..53195)	YSALGIRLNSHCRNITELFSYSREQIIGHLLGDGSLFISKTSTMPCFYFTQTMARIEY
										/locus_tag="cox2"	IWFVFNHLSHLCEVKPDFNMSVRKGTVSHSLRVRTRSYPFFNELHELFYIKENGKWKK
										/codon_start=1	IISNDIISYLTPRALAFWLMDDGAATASGLYLHTEGFEYKDVYKLAGILNYNFNLNVT
										/transl_table=4	VQNHSNKPMIYIKSKSMPLLRSLVLPHMHPTMFYKLGL"
										/product="cytochrome c oxidase subunit"	gene <45382..>46041
										/protein_id="REPORT:cox2"	/locus_tag="m3g10"
										/translation="MSLLFTFLQPIYNDAPEPWQIGFQDGASPGFEGITELHDSIFFF	mRNA <45382..>46041
										LVIISVGVFWALGSVMINFNSTSSPIVYKYANHVIELIWTITPALVLIAIAFPSFKLL	/locus_tag="m3g10"
										YMLDEVISPTMTIKVAGHQWYWSYEYSDFINEDGEAIEYDSYMVPDSDLEDGQLRLLD	/product="LAGLIDADG homing endonuclease"
										VDNRVIVPVDTHIRFIVTATDVIHDFAVPSLGLKIDAVPGRLNQTSVLVQREGVFYGQ	CDS 45382..46041
										CSEICGVYHGFMPVVIEAVSLEKYLVWLDSQY"	/locus_tag="m3g10"
										gene <49985..>50728	/codon_start=1
										/locus_tag="mbGg9"	/transl_table=4
										mRNA <49985..>50728	/product="LAGLIDADG homing endonuclease"
										/locus_tag="mbGg9"	/protein_id="report:m3g10"
										/product="GIY-YIG endonuclease"	/translation="MSHSKHGIRQNELKTQKRSFHTSCRAINRIGPHNEDVIAVLIGL
										CDS 49985..50728	LLGDGYAANRSGEGVRFSIKQSITHKDYLFSLYEFFLTRGYCSKLEPRKYTRTIKGVD
										/locus_tag="mbGg9"	KEYYGYEFNTFTFRSFYWLYSSFYKNGKKIVPQILEKYMTALTLAIWIEMNGSWVQGK
										/codon_start=1	LVLNTCFSSKKDIEILVKVLQNSFGIKSYLKMSKKGKYRIEISSESINLIKRLECPKI
										/transl_table=4	F"
										/product="GIY-YIG endonuclease"	gene <48885..>49586
										/protein_id="REPORT:mbGg9"	/locus_tag="m3g11"
										/translation="MKPQILKENKNKSGIYKFVNKLSGSFYIGSAKNLRTLIYSYLQL	mRNA <48885..>49586
										SILLKGKNNSIITRALIKYGYSNFSLEILEYCDVSKLLEREQYYFDLLEPDYNIAKVA	/locus_tag="m3g11"
										GYTIGIPRSEEFKNKLSELRKGKVHKEETKLLMSQIHLGANNSMFGKKHTDQTKELIR	/product="LAGLIDADG homing endonuclease"
										LSKVGKVLDTKTKNAISASNGTPIFLYALCSDCSTDKYCLVKQFVSFREAGKYLNMSH	CDS 48885..49586
										SNVSRYLKSGNLISRRDGKYKLTISSLEN"	/locus_tag="m3g11"
										gene <59543..>64733	/codon_start=1
										/locus_tag="nad1"	/transl_table=4
										mRNA join(<59543..60172,64377..>64733)	/product="LAGLIDADG homing endonuclease"
										/locus_tag="nad1"	/protein_id="report:m3g11"
										/product="NADH dehydrogenase"	/translation="MDCHEIFSQLTLFCVIPIKPENEKKKYLTKVEKSAFALPQNLKD
										CDS join(59543..60172,64377..64733)	ILVGLILGDIQIEKRVNNANACLRFGQGTIHKDYLYHLYDLFQNFCPSGPKISNNLPH
										/locus_tag="nad1"	KITGKVYSRIRFHTYSLPCFNALLTLFYPDGVVKIVPMNIAEVLTPLSLAYWLCDDGT
										/codon_start=1	FHKTDQAVTLCTNGFTKAEVEHLAKSLNDKWQLKYTLSYNKGHQIRIAKKSLPILQTL
										/transl_table=4	LKDVMPPMMLHKIGL"
										/product="NADH dehydrogenase"	gene <63024..>71053
										/protein_id="REPORT:nad1"	/locus_tag="nad1"
										/translation="MSSTGFNFLNVLIVLVPMLLAVAFMTIIERKVLAAMQRRVGPDT	mRNA join(<63024..63181,65866..66337,70697..>71053)
										VGIYGIAQPFADAAKLVLKETIIPAQANKVLFYLAPVATLIFSLLGWAVIPFGDGLVL	/locus_tag="nad1"
										FDFSLGILYTLALSSLGIYGVLFAGWSANSKYAFLGSLRSTAAMISYELILSTAIIII	/product="NADH dehydrogenase"
										ILLTGSFNITKIIECQQSVWHIVPLLPVFFFFFISILAETSRTPFDLQEAESELVAGF	CDS join(63024..63181,65866..66337,70697..71053)
										FTEHSSIIFVFFFLGEYCSIVLMSTLTMILFFGGYLLPEIVVNETFINLQSIILGLKT	/locus_tag="nad1"
										CLATGLFVWFRATLPRLRYDQLMLFCWTGLLPIAIGLTGLVPGLLIAFDITP"	/codon_start=1
										gene <76003..>77862	/transl_table=4
										/locus_tag="nad4"	/product="NADH dehydrogenase"
										mRNA <76003..>77862	/protein_id="report:nad1"
										/locus_tag="nad4"	/translation="MSSTGFNFLNVLIVLVPMLLAVAFMTIIERKVLAAMQRRVGPDT
										/product="NADH dehydrogenase"	VGIYGIAQPVADAAKLVLKETIIPAQANKVLFYLAPVATLIFSLLGWAVIPFGDGLVL
										CDS 76003..77862	FDFSLGVLYTLALSSLGIYGVLFAGWSANSKYAFLGSLRSTAAMISYELILSTAIIII
										/locus_tag="nad4"	ILLTGSFNITKIIECQQSVWHIVPLLPVFFFFFISILAETSRTPFDLQEAESELVAGF
										/codon_start=1	FTEHSSIIFVFFFLGEYCSIVLMSTLTMILFFGGYLLPEIVVNETFINLQSIILGLKT
										/transl_table=4	CLATGLFVWFRATLPRLRYDQLMLFCWTGLLPIAIGLTGLVPGLLIAFDITP"
										/product="NADH dehydrogenase"	gene 77399..77482
										/protein_id="REPORT:nad4"	/locus_tag="AG3_00005"
										/translation="MLQLLLIIPLIGAGALLPFSTGAKTSPLASYLGLNSEARMKQVA	tRNA 77399..77482
										LFASLVNFIISLIVWAQFDSSVSHYQFQEEFTQISFCHLHLGIDGISLYFVLLTTFIT	/locus_tag="AG3_00005"
										PICILSNWHDIKVGLKYFLIAFLVLETLQIAVFVVLDLLLFYIFFESVLIPLFLIVGI	/product="tRNA-Leu"
										WGASEARIRAAFLLFLYTLAGSLFMLLAIMVIYYNVGSTDFTVLSLQQISLESQKILW	gene 78807..78879
										IGFFIAFAVKTPLFPFHIWLPRAHSEAPLAGSILLAAIILKFPVYGVMRILLQILPDA	/locus_tag="AG3_00006"
										TNYFSPLVQTIAVISLIYASLATIIQHDTKALVAYSSVAHMGVIMLGLFSNTITGIEG	tRNA 78807..78879
										AILLSLAHGFVSPGLFICVGGVLYNRYHTRTIAYYRGLVLTMPVFTILFFLFTIANSG	/locus_tag="AG3_00006"
										IPLTLNWVGEFLSLNGMWDRNPVISALGASGILFSACYSIWLYNRISYGSFSPYLTVT	/product="tRNA-Arg"
										NDVTRREFILLFSLVIPVVLFGIFPNVILDALHFSVSTLLYNTTTPLFTPLDLEMDSS	gene 79350..79421
										LLSFVPLVFTKQENKFNEWFRGFCDGESCFSIAPKSNKPFSFEFSFNPPTVGCLYFFG	/locus_tag="AG3_00007"
										GAQRSWVTRGVPKQLFEQLFGSPDGFKFLASTMLVLKIQTLKISLKKCSFGTF"	tRNA 79350..79421
										gene <103443..>106750	/locus_tag="AG3_00007"
										/locus_tag="rps3"	/product="tRNA-Gly"
										mRNA join(<103443..103692,103729..103821,106242..>106750)	gene 81171..81243
										/locus_tag="rps3"	/locus_tag="AG3_00008"
										/product="ribosomal protein"	tRNA 81171..81243
										CDS join(103443..103692,103729..103821,106242..106750)	/locus_tag="AG3_00008"
										/locus_tag="rps3"	/product="tRNA-Cys"
										/codon_start=1	gene 84791..84863
										/transl_table=4	/locus_tag="AG3_00009"
										/product="ribosomal protein"	tRNA 84791..84863
										/protein_id="REPORT:rps3"	/locus_tag="AG3_00009"
										/translation="MSYNFSSLGASTEHANRKKANKIIQHFYLRLSSLISTPFYAITP	/product="tRNA-Pro"
										RTVIISLCFYFTEQNLKSYYGLTVPHHSASNLSTLADTERPHALARLDDPDYSPILGA	gene <87683..>90599
										IPTEKSRFKPAQSTTVKNHHSTSLFNLGTDKFLFNSIRTQKLLVVLSKLFGKNVKLQL	/locus_tag="nad4"
										VRLYNPFKDSKILAQLIGLNGKDYKFYKIEDMLFSRAVINKKLNRNNNLIDFTQMATI	mRNA join(<87683..89126,90427..>90599)
										LNGIKIRLAGRLTTQNIVPKNTVAFVERGGFAKGYNNLNDCSTFTTKNKLGTYSVKVW	/locus_tag="nad4"
										LSHKVTN"	/product="NADH dehydrogenase"
										gene <105495..>106196	CDS join(87683..89126,90427..90599)
										/locus_tag="mbGg10"	/locus_tag="nad4"
										mRNA <105495..>106196	/codon_start=1
										/locus_tag="mbGg10"	/transl_table=4
										/product="LAGLIDADG homing endonuclease"	/product="NADH dehydrogenase"
										CDS 105495..106196	/protein_id="report:nad4"
										/locus_tag="mbGg10"	/translation="MLQLLLIVPLLGALALLPFSAGSQNAGNLAGNKPNSSIIESLGL
										/codon_start=1	NSEVRMKQVALFASLVNFIISMVLWAQFDSSVSHYQFQEEFTQISFCHLHLGIDGISL
										/transl_table=4	YFVLLTTFITPICILSNWHDIKVGLKYFLIAFLVLETLQIAVFVVLDLLLFYIFFESV
										/product="LAGLIDADG homing endonuclease"	LIPLFLIVGIWGASEARIRAAFLLFLYTLAGSLFMLLAIMVIYYNVGSTDFIVLSLQK
										/protein_id="REPORT:mbGg10"	ISLESQKILWIGFFIAFAVKTPLFPFHIWLPRAHSEAPLAGSILLAAIILKFPVYGVM
										/translation="MDTRDNIIKYSVSERKDLINVIIPHFKEYPLLTQKAADFILFEQ	RVLLQLLPDATNYFSPLVQTIAIISLVYASLATIIQHDTKALVAYSSVAHMGVIILGL
										IVELMNQGAHTKNDGLQQIINIKASMNLGISNKIKSEFPLTVPVERLIIQTANIPDPQ	FSNTITGVEGAILLSLAHGFVSPGLFICVGGVLYNRYHTRTIAYYRGLALTMPLFTIL
										WVSGFVSGEGNFYCGIRKSPNKLGNIVSLRFIISQHVKDIQLLELLINYFDSGRLDVV	FFLFTMANSGVPLTLNWAGEFLSLTGMWDRSPVIAVLGASGIVFSACYSFWLYNRISY
										QNKSVVNLVVERFSDLNDKIIPFFNNYPILGLKNLDYLDWCRIAKLKNEGVHLTFEGL	GSFSPYLTVTNDVTRREFMLLISLMIPVVLLGIFPNVILDGLHLSVSTLLFNTTSIDP
										EEISKIKSGMNRGRK"	GTATVLLSSLVVIKPGKLTKEQQATFKLPE"
										gene <107148..>110035	gene 97912..97982
										/locus_tag="nad2"	/locus_tag="AG3_00010"
										mRNA join(<107148..107345,109076..>110035)	tRNA 97912..97982
										/locus_tag="nad2"	/locus_tag="AG3_00010"
										/product="NADH dehydrogenase"	/product="tRNA-Met"
										CDS join(107148..107345,109076..110035)	gene 98692..98763
										/locus_tag="nad2"	/locus_tag="AG3_00011"
										/codon_start=1	tRNA 98692..98763
										/transl_table=4	/locus_tag="AG3_00011"
										/product="NADH dehydrogenase"	/product="tRNA-Glu"
										/protein_id="REPORT:nad2"	gene 101059..101141
										/translation="MLLACIITNILAIALPSLRISPLLLIRIATIALLYAAALSFNVV	/locus_tag="AG3_00012"
										YIQSIGSGIGIFSGLFHVTLISAPDVYNDVPTIVTTWLTVMPKITILIFLFDLQSGSI	tRNA 101059..101141
										IASLPIIEASMPSFITDLGAAHGTDFYVFKNLLLICSVLSLIIGTVVGLAQHKIKRLL	/locus_tag="AG3_00012"
										AYSTISHVGFLLLSMAINTEQSLESFLFYLVQYSLTNVNTFFILLAFGYVLFGAKAQD	/product="tRNA-Leu"
										RNKLNTVNSQNTSDIELISDLKGQFFNQPMLSLSFAICLFSMAGVPPLLGFFGKQSVL	gene 102750..102822
										YASMSTGYYFLSLVAIVVSVISASYYLRIIRVIFFDASTNLTTTNSTVATESTIANKV	/locus_tag="AG3_00013"
										LANAELMNKSIIQNSHSFVIAILTLSIILFFIKPTLVLNSIQLLALSMYNI"	tRNA 102750..102822
										gene <110038..>110430	/locus_tag="AG3_00013"
										/locus_tag="nad3"	/product="tRNA-Thr"
										mRNA <110038..>110430	gene 109590..109666
										/locus_tag="nad3"	/locus_tag="AG3_00014"
										/product="NADH dehydrogenase"	tRNA 109590..109666
										CDS 110038..110430	/locus_tag="AG3_00014"
										/locus_tag="nad3"	/product="tRNA-Gln"
										/codon_start=1	gene 110562..110634
										/transl_table=4	/locus_tag="AG3_00015"
										/product="NADH dehydrogenase"	tRNA 110562..110634
										/protein_id="REPORT:nad3"	/locus_tag="AG3_00015"
										/translation="MSSLLLLFIFVPVLTGILLALNLLLAVHRPDSEKVQAYECGFSP	/product="tRNA-Lys"
										IYGQTRSPFHVQFYLVGILFLIFDLEILLIYPLAVTLYQISTYGFWIFIVFLLVLTVG	gene 113257..113327
										FVLEIGSGVLYFTDQKSAVTTLRPDIDQ"	/locus_tag="AG3_00016"
										gene <113567..>119813	tRNA 113257..113327
										/locus_tag="cox3"	/locus_tag="AG3_00016"
										mRNA join(<113567..113791,117245..117654,119642..>119813)	/product="tRNA-Ala"
										/locus_tag="cox3"	gene 113993..114064
										/product="cytochrome c oxidase subunit"	/locus_tag="AG3_00017"
										CDS join(113567..113791,117245..117654,119642..119813)	tRNA 113993..114064
										/locus_tag="cox3"	/locus_tag="AG3_00017"
										/codon_start=1	/product="tRNA-Phe"
										/transl_table=4	gene 114792..114875
										/product="cytochrome c oxidase subunit"	/locus_tag="AG3_00018"
										/protein_id="REPORT:cox3"	tRNA 114792..114875
										/translation="MKNITRTQYQAFPFHLVEPSPWPILTSFALLTLTISAVLYFHGF	/locus_tag="AG3_00018"
										VNGGELLTLGFILVSGGMVLWFRDVITEGIFGHHTSFVQRGLTIGFALFIVSEVFAFV	/product="tRNA-Tyr"
										SVFWAFFHSSLAPVIEIGSQWPPVGIEAVNAFELPLLNTILLLSSGATVTYSHHALIQ	gene 115606..115679
										GNRRASLIGLIFTIILALAFTACQGIEYYNTSFSMADSVYGTVFFASTGLHGVHVIVG	/locus_tag="AG3_00019"
										TLFLLVGLFRLLNYHLSDSHHLGYESAILYWHFVDVVWLFLFVSVYWWGS"	tRNA 115606..115679
										gene <125623..>125844	/locus_tag="AG3_00019"
										/locus_tag="atp9"	/product="tRNA-Met"
										mRNA <125623..>125844	gene 116896..116968
										/locus_tag="atp9"	/locus_tag="AG3_00020"
										/product="ATP synthase subunit"	tRNA 116896..116968
										CDS 125623..125844	/locus_tag="AG3_00020"
										/locus_tag="atp9"	/product="tRNA-Met"
										/codon_start=1	gene <117714..>118619
										/transl_table=4	/locus_tag="m3g12"
										/product="ATP synthase subunit"	mRNA <117714..>118619
										/protein_id="REPORT:atp9"	/locus_tag="m3g12"
										/translation="MLAAAKYIGAGLATIGLAGAGVGIGLVFSGLITATARNPGLRPQ	/product="LAGLIDADG homing endonuclease"
										LFSYAILGFALSEATGLFALMIAFLLLYS"	CDS 117714..118619
										gene <126019..>126852	/locus_tag="m3g12"
										/locus_tag="mbGg11"	/codon_start=1
										mRNA <126019..>126852	/transl_table=4
										/locus_tag="mbGg11"	/product="LAGLIDADG homing endonuclease"
										/product="GIY-YIG endonuclease"	/protein_id="report:m3g12"
										CDS 126019..126852	/translation="MLFASIFLIILAIALPSFRISPLFRIATIVLIYIAVIAIYTVYI
										/locus_tag="mbGg11"	QSIGSDIEIFSVLFASSLLPVKPRLTKLEKEAFSLSQELKDITIGLLLGDLYSRKQKL
										/codon_start=1	GVNACLAFRQGILHEDYLNHLYKKFQDFCSQGPKILIPKPDIRTGKVHRSIWFNTFSL
										/transl_table=4	PCFNELHELFYPAGVKIVPSTIGELLTPLGLCYWIGDDGCFCQRDGAVILCTDGFTLE
										/product="GIY-YIG endonuclease"	EVKLLVGVLTNKFGLICTINKSNGHFRIRISRKSIPVLQNLLKDVMVFSSSTGCGGWT
										/protein_id="REPORT:mbGg11"	KNLILPFLAKHCFWDSKKSFFKTDF"
										/translation="MFFHKFYSTALPSSSLNLPDFALNALKVFQNVLSDRSEISNYLR	gene <121227..>122078
										GKSGVYCWVNLITGKYYIGSAVDLSNRVNDYYQESYYESRSNTIIVRSILKYGLSNFA	/locus_tag="rps3"
										LVILEFTDKDNLLSREDHFILTLKPEYNILQNAKNSMGYKHTPESIEKIRESSSGRTH	mRNA <121227..>122078
										SLEARQLMSVAAKARMTEAAIEKMSGAGNPFYGKTHSEETKAKLSEAAKTWFKNNNTG	/locus_tag="rps3"
										FAVEVLDLENNTTTVYRSINEAARSINIYASSLSNWEKKHSTGTKAPYKGRYIFTIKR	/product="ribosomal protein"
										P"	CDS 121227..122078
										gene <127849..>128430	/locus_tag="rps3"
										/locus_tag="mbGg12"	/codon_start=1
										mRNA <127849..>128430	/transl_table=4
										/locus_tag="mbGg12"	/product="ribosomal protein"
										/product="GIY-YIG endonuclease"	/protein_id="report:rps3"
										CDS 127849..128430	/translation="MSYNFSSLGASTEHANRKKANKIIQNFYLRLSSLISTPFYAITP
										/locus_tag="mbGg12"	RTVIISLCFYFTEQNLKSYYALTVPHHSASNLSTLADTKGPHGLARLEDPDYSPILGA
										/codon_start=1	IPTEKSRFKPNLTTTVKNHHSTSLFNLGTDKFLFNSIRTQKLLVVLSKLFGKNVKLQL
										/transl_table=4	VRLYNPFKDSKILAQLIGLNGKDYKFYKIEDMLFSRAVINKKLNRNSNLIEFTQMASI
										/product="GIY-YIG endonuclease"	LNGIKIRLAGRLITQNIVPKNTVTFVERGGFAKGYNNLNDCSTFTTKNKLGTYSVKVW
										/protein_id="REPORT:mbGg12"	LSHKVTN"
										/translation="MINKNSFKFTASTINNFSTSVNPNGDNSNFMLSLPSFASAAPKV	gene <123876..>125489
										FINVLNNRIEMSKQLRGRSGIYCWINILNGKYYIGSAVDLGNRFNDYFQDSYYKSRSN	/locus_tag="nad2"
										TLIVRSILKYGIGNFALVILDFVDKDDLLSREDHFIQTLNPEYNILQNAGNSMGYNHT	mRNA <123876..>125489
										PESIEKITNPPTVGCLYFLMGQRSSQKVSVSQL"	/locus_tag="nad2"
										gene <132654..>142105	/product="NADH dehydrogenase"
										/locus_tag="cob"	CDS 123876..125489
										mRNA join(<132654..132857,139804..140109,141764..>142105)	/locus_tag="nad2"
										/locus_tag="cob"	/codon_start=1
										/product="apocytochrome b"	/transl_table=4
										CDS join(132654..132857,139804..140109,141764..142105)	/product="NADH dehydrogenase"
										/locus_tag="cob"	/protein_id="report:nad2"
										/codon_start=1	/translation="MLLACIITNILAIALPSLRISPLLLIRIATIALLYAAALSFNVV
										/transl_table=4	YIQSIGSGIGIFSGLFHVTLISQSIETFFYLVGALILMPWSLSNVPQIKEYPLVILFT
										/product="apocytochrome b"	LLGGSLLVSSADLVSMYLSIELQSFAVYVLASIYKDSESATSAGLKYFLLGGLSSCLI
										/protein_id="REPORT:cob"	LLGSGLIYTYTGLTNLESIYTLISVSEGHNLVQGIVLGLVLTGVGFLFKIAAAPFHNW
										/translation="MRLLKSHPILGLLNSYMVDSPQPANISYMWNFGSLLGMCLVIQI	APDVYNDVPTIVTTWLTVMPKITILIFLFDLQSGSIIASLPIIEASMPSFITDLSATH
										LTGAFLAMHYCPSVDMAFISVEHIVSNATLNRFFSLHYLLPFVLAALVAMHFIALHEH	GADFYVFKNLLLICSVLSLIIGTVVGLAQHKIKRLLAYSTISHVGFLLLSMAINTEQS
										GSSNPLGISGNVDRLSFHPFFTFKDLVTVFLFLLTLSIFVFYMPNVLGHSDNYIPANP	LESFLFYLVQYSLTNVNTFFILLAFGYVLFGAKAQDRNKLNTVNSQNTSDIELISDLK
										MSTPASIVPELLPYYAILRSIPNKLLGVLAMFASLLILLIMPIVDTSRIRGNQFRPLM	GQFFSQPMLSLSFAICLFSMAGVPPLLGFFGKQSVLYASMSTGYYFLSLVAIVVSVIS
										KFFFWVFVANFFILMWIGSQHPNSPFVEVGQVATALYFAWFVIIVPVVGIVENTLMDL	ASYYLRIIRVIFFDASTDLTTTNSTVVTESTIVNKVLANTELMNKSIIQNSHSFIIAI
										ALTSHDS"	LTLSIILFFIKPTLVLNSIQLLALSMYNI"
										gene <135375..>136046	gene <125492..>125887
										/locus_tag="mbGg13"	/locus_tag="nad3"
										mRNA <135375..>136046	mRNA <125492..>125887
										/locus_tag="mbGg13"	/locus_tag="nad3"
										/product="LAGLIDADG homing endonuclease"	/product="NADH dehydrogenase"
										CDS 135375..136046	CDS 125492..125887
										/locus_tag="mbGg13"	/locus_tag="nad3"
										/codon_start=1	/codon_start=1
										/transl_table=4	/transl_table=4
										/product="LAGLIDADG homing endonuclease"	/product="NADH dehydrogenase"
										/protein_id="REPORT:mbGg13"	/protein_id="report:nad3"
										/translation="MDIFSGLFIFSLVPVKPKRLTNLEKSQFTLSDELKEILVGLILG	/translation="MSSLLLLFIFVPVLTGILLALNLLLAVHRPDDSKVSAYECGFSP
										DLHIFKNPTNVRLMFKQGICNKDYLMHLYEIFSAYCSSEPNFTNAAPDKRTGVVYTGI	IYGQTRSPFHVQFYLVGILFLIFDLEILLLYPIAVSLYQVSAYGFWIFVIFLLILTVG
										YFNTYSLPCFNEFYNLFYKGGVKIVPSNIFELLTPLGLAYFICDDGLFDKWNKTVKLC	FVLEIGSGVLYFTDQKSAVADLRPDTNKE"
										TENFIESDVDLLITVLENKLNLECRKEKRGKGFRIVIKNKSLGALRELLCSHLHSSML	gene <126433..>127632
										YKLGL"	/locus_tag="m3g13"
										gene <137304..>137918	mRNA <126433..>127632
										/locus_tag="mbGg14"	/locus_tag="m3g13"
										mRNA <137304..>137918	/product="GIY-YIG endonuclease"
										/locus_tag="mbGg14"	CDS 126433..127632
										/product="LAGLIDADG homing endonuclease"	/locus_tag="m3g13"
										CDS 137304..137918	/codon_start=1
										/locus_tag="mbGg14"	/transl_table=4
										/codon_start=1	/product="GIY-YIG endonuclease"
										/transl_table=4	/protein_id="report:m3g13"
										/product="LAGLIDADG homing endonuclease"	/translation="MVETLKDLLNCLQSDPSSSLIVNPIYMASSLIGEDPKTSHFKLV
										/protein_id="REPORT:mbGg14"	REKDKGQDTDNPHILAKRHIESCAPTDVNVVNKILSLSSAPITKEELDILTSCKKIEV
										/translation="MNNTNNSNLLVKQQRLTKAERLQFSLTAQLKGILAGLLLGDLYI	KLPLKITNKSILEQFGWTVENPYPGDGDPKLAGIYVFLNMVTGERYVGSSVDLLARIR
										AKTKTNVNPWLHFKQSTVHEDYLIHLYELFKIYCPSGPKLKIGALDKRTGKSYKSIYF	RYFNSSVLSNEKRLISKSFLEYGIENFSLEICAIDPLLFGEGFDLRAGDLCLALEQHF
										QTYCLPCFIELQELFYVAGKKVVPLNIGDLLTIEGLCYWICDDGYWQGNGVHLCTDSF	ILTNNPTLNTVKVAGSPPGGPMPESTKLSIRKSNGRPVFVFNHDKTVLLFVAESANSF
										TIEEVNLLVKTLTQKFNLECTLNKKIMVIEYEFLLVLCLNYKVY"	MKEFNLCRQTFFKYLASEKALFGLFIFSNDILPGVTTKLMDSSELLNALIEGKSAMFP
										gene <146108..>146743	DMKSNQKISVMLIDIESKKEFNFDSLRSASKFTKTFDSNKLRYIGMDKLTKMNSGDSY
										/locus_tag="nad6"	KGWILNR"
										mRNA <146108..>146743	gene <131342..>139646
										/locus_tag="nad6"	/locus_tag="cox3"
										/product="NADH dehydrogenase"	mRNA join(<131342..131558,133866..134286,138458..138570,
										CDS 146108..146743	139588..>139646)
										/locus_tag="nad6"	/locus_tag="cox3"
										/codon_start=1	/product="cytochrome c oxidase subunit"
										/transl_table=4	CDS join(131342..131558,133866..134286,138458..138570,
										/product="NADH dehydrogenase"	139588..139646)
										/protein_id="REPORT:nad6"	/locus_tag="cox3"
										/translation="MINNFLLDVLAAGAILSGILVITSKNPVIAVLFLISAFVNAAGY	/codon_start=1
										LLLLGVGFIGISYILVYVGAIAVLFLFVIMMINIKLTDILDVGSQYTKNLPLALTVGS	/transl_table=4
										LFTYEIFTIIPFSYDNVSVLNLPVDLLNYLNGLFFGSNISSVSEVSLTQNPYSVDTIF	/product="cytochrome c oxidase subunit"
										SNFLQIEALGQGFYTYGAMWFILSSVILLLAMLAPILIVHSKPSQNPGEGN"	/protein_id="report:cox3"
										gene <151986..>152252	/translation="MKNITRTQYQAFPFHLVEPSPWPILTSFALLTLTVSAVLYFHGF
										/locus_tag="nad4L"	VNGGELLTLGFILVSGGMVLWFRDVITEVTYEGHHTSFVQRGLTIGVALFIVSEVFAF
										mRNA <151986..>152252	VSVFWAFFHSSLAPVIEIGSQWPPVGIEAVNAFELPLLNTILLLSSGATVTYSHHALI
										/locus_tag="nad4L"	QGNRRASLIGLILTIILALAFTACQGIEYYNTSFSMSDSVYGTVFFASTGLHGVHVIV
										/product="NADH dehydrogenase"	GTLFLLVGLFRLLNYHLSDSHHLGYESAILYWHFVDVVWLFLFVSVYWWGS"
										CDS 151986..152252	gene 144884..144967
										/locus_tag="nad4L"	/locus_tag="AG3_00021"
										/codon_start=1	tRNA 144884..144967
										/transl_table=4	/locus_tag="AG3_00021"
										/product="NADH dehydrogenase"	/product="tRNA-Ser"
										/protein_id="REPORT:nad4L"	gene <145692..>146627
										/translation="MNLSIILFLIGILGFILNRKNIILLIISIEIMLLAVTLLVLISS	/locus_tag="m3g14"
										FGFDDNIGQTFGVYIIAIAGAESVIGLSILVAYYRLRGNISLRT"	mRNA <145692..>146627
										gene <152252..>159505	/locus_tag="m3g14"
										/locus_tag="nad5"	/product="LAGLIDADG homing endonuclease"
										mRNA join(<152252..153200,155835..155939,158571..>159505)	CDS 145692..146627
										/locus_tag="nad5"	/locus_tag="m3g14"
										/product="NADH dehydrogenase"	/codon_start=1
										CDS join(152252..153200,155835..155939,158571..159505)	/transl_table=4
										/locus_tag="nad5"	/product="LAGLIDADG homing endonuclease"
										/codon_start=1	/protein_id="report:m3g14"
										/transl_table=4	/translation="MQTSFLSILFLAIALPSLRISSLFLNRTWLVTMAAIVSFYTAVL
										/product="NADH dehydrogenase"	SFNVVYIQSIGSGIGFFSDIFTNFLSVQYCASEEIFSFLFLSSLMPVKPDEGPTSSRI
										/protein_id="REPORT:nad5"	STGLTKEEKAALTLPIELKQILVGLLLGDLNAQKQKDNHNARMRFGQGAIHKEYLLHL
										/translation="MYLSILFLPLLGSVVSGLLGRKIGVTGSHIITCSSLGLASVMAA	YELFKAYCATKPVAFNTLPHKVTGVNYSCVSFNTLSLGCFNELYDLFYLSGIKIVPAN
										IAFYEVGICGSPVSIYLTSWIDSELMSISWGFLFDSLTVSMLIPVLFVSTLVHIYSIS	IFDLLTPLGLAYWISDDGFFSKSNKIVKLCTDSFLESDVDLLIQVLENKFNLECRKEK
										YMGEDPHNQRFFSYLSLFTFFMLVLVTGDSYLTMFIGWEGIGISSYLLINFWFTRIQA	RGKGFRIVIKNKSLGTLRELVCPHLHSSMLYKLGL"
										NKSAILALTMNRVGDMFLSIGFFAIFWLFGNIDYATVFSIAPYMNETAITIIGLLLLF	gene <146124..>146627
										AAMGKSAQLGLNTWLPHSMEGPTPVSALLHAATLVTAGCYLLLRSSPLLEYSSTALLA	/locus_tag="m3g15"
										ILWVGAITAFFAASTGLLQNDLKRIIAFSTISQMGYIFLAELLSQHNVALFHLVNHAF	mRNA <146124..>146627
										FKSLLFLSAGAIIHAMAESQDVRKLGGLINFLPFTYTAMLAGSLSLAALPWLTGFFSK	/locus_tag="m3g15"
										DLIIELAGAQYSFSGQTAYWLGTITAVLTAFYSFRLISLVFLTYPNAPKTDYLHVHEG	/product="LAGLIDADG homing endonuclease"
										GLTVVIPLFILSLFSIFFGYVFADLFVGVGTDFFANSLFIHPDHVTLIEAEFSLPILF	CDS 146124..146627
										KLLPTIGSVFAAVLALFLYHKSPTFLVDLTESPLGHSLYSFFNGKYLLDVIYNNYIIQ	/locus_tag="m3g15"
										GGLQLGYTISKFLDRGMIELVGPYGISSFLSKTGTNVAKLDTGIVTSYALYIVLGLIT	/codon_start=1
										LLFLLFAPILLDTSPLSEIRLVIIYISSLVLLNTTVKA"	/transl_table=4
										gene <157380..>158387	/product="LAGLIDADG homing endonuclease"
										/locus_tag="mbGg15"	/protein_id="report:m3g15"
										mRNA <157380..>158387	/translation="MRFGQGAIHKEYLLHLYELFKAYCATKPVAFNTLPHKVTGVNYS
										/locus_tag="mbGg15"	CVSFNTLSLGCFNELYDLFYLSGIKIVPANIFDLLTPLGLAYWISDDGFFSKSNKIVK
										/product="LAGLIDADG homing endonuclease"	LCTDSFLESDVDLLIQVLENKFNLECRKEKRGKGFRIVIKNKSLGTLRELVCPHLHSS
										CDS 157380..158387	MLYKLGL"
										/locus_tag="mbGg15"	gene <147616..>150709
										/codon_start=1	/locus_tag="atp9"
										/transl_table=4	mRNA join(<147616..147793,150666..>150709)
										/product="LAGLIDADG homing endonuclease"	/locus_tag="atp9"
										/protein_id="REPORT:mbGg15"	/product="ATP synthase subunit"
										/translation="MFNLVIATITLFLFIYEEPFFVLSTLLDKTLLVEFPEIDSTTLM	CDS join(147616..147793,150666..150709)
										ALSPYFVTGFCDAESCFNVSVSKRIKSTVGYVVQARFVIELQLSDIDLLFKIQSFFKG	/locus_tag="atp9"
										IGTVTKDPVKNVCRFSVVSIKDINNLIIPHFTEYPLQSAKSVDFSIWAQIVKLLNDKK	/codon_start=1
										HLTLAGLQQIVSLKATLNFGLSENLKKEFPNLSVLERPNYSPDNTILNPDWISGFVEG	/transl_table=4
										DGSFFITIKKENNLVVAFLSITLNIREKLLLTKIQDFFSGKGKLYIASKNVVQWKVFK	/product="ATP synthase subunit"
										LTDLITISQHFVSHSLIGLKLKKFEIWREILPLIENKSYLDLQGLTQINSLNDRLKKI	/protein_id="report:atp9"
										P"	/translation="MLAAAKYIGAGLATIGLAGAGVGIGLVFSGLITATARNPGLRPQ
										ORIGIN	LFSYAILGFALSEATVLFALMIAFLLLYS"
										1 atgcttttca gcgccagcgt caatttgaaa aagagaagcc acaatatgac tcgatggcta	gene 152144..152214
										61 ttctcgacaa atgcgaaaga tataggtact ctgtatttaa tatttgccgt atttagtggt	/locus_tag="AG3_00022"
										121 atgttaggta ccgcattctc cgtactaatt agattagagc tttcagcgcc aggagtacaa	tRNA 152144..152214
										181 ttcttggcag gcgaccacca aacctataac gtgatcataa ctgcccacgc attcttaatg	/locus_tag="AG3_00022"
										241 attttcttta tggttatgtt aatatttata gtaaataaaa aagtaatata tagtttcttt	/product="tRNA-Ile"
										301 ttgttagtta ctcgaatggc tttaactttg gcatggggat tttttttaac attatttagt	gene <159285..>173528
										361 tctaatggaa ttaataaatc tgattctatt agaccaaatt cttctagttt aaacactgaa	/locus_tag="cob"
										421 ggtgcacctc ataagtacac taaacatgtt attaaagatc cttttaataa tagaaaatat	mRNA join(<159285..159485,162209..162403,165218..165317,
										481 attgctaaag ttgccaaaaa tgccgttgga gtttatatat ttgaagctcc taatggaatt	166688..167009,170802..170849,173231..>173528)
										541 tgttatgtag ggagctctat ctctctttat gcacgagtta cttcttattt tatgccttcc	/locus_tag="cob"
										601 atcttagcta aagcagaccg atatgtactt cggtatttta gaaaacatgg ttttgaaaat	/product="apocytochrome b"
										661 gtaaccaacc cagctttttt aatcaaccca ctgtaggtgg gttgactaaa aaatactttt	CDS join(159285..159485,162209..162403,165218..165317,
										721 tatttatcat gcgcctatgg cgcactataa ataaaaatac gctgggttgc ctacactttt	166688..167009,170802..170849,173231..173528)
										781 tgatgggcca acggtcctca caaaaagtgt cggtttgact ttattaattt tagagccagg	/locus_tag="cob"
										841 gtcaaccttc gaaatggcat tagaattaga acaatattgt atggacatgt taagtcctaa	/codon_start=1
										901 acttaacgtt gatatggtgg cttcatcttc tggttatcat gagcccatgt cagaagaatg	/transl_table=4
										961 gcgagaatat tttagaatgt tacgaggtac aaaggttttt atttatgaca caaaaacttc	/product="apocytochrome b"
										1021 tcgattaatt ttcaaatcag aatctataca atatttagta gataatttaa atattcatcg	/protein_id="report:cob"
										1081 aaattctgta aatggatgtg cagctacagg aaaactattt ttaggtcgat tttttatatc	/translation="MRLLKSHPILGLLNSYMVDSPQPANISYLWNFGSLLGLCLVIQI
										1141 atttgaacct attgttgaaa tgcttaatga ggatgttgtt tcagtcgata ctttaaataa	LTGAFLAMHYCPSVDLAFISVEHIMRDVNYGWAVRYTHANTASFFFIFVYFHVARGLY
										1201 attatcaacc cacctacggt gggttgccta cactttttga tgggccaacg gtcctcacaa	YGSYRSPRVLLWSIGVVMLVMMMGIAFLGYVLPYGQMSLWGATVITNLLSAIPWIGQD
										1261 aaagtgtcgg ttgaagaagt aagaacatca agctcatcag aaattcagcc aaaaagtaaa	FVQLVWGGFSVSNATLNRFFSLHYLLPFVLAALVAMHFIALHEHGSSNPLGISGNVDR
										1321 gttatattcc cttcagaggt cggatggtag atttatctac caccaacctc ggaagggccc	LSFHPFFTFKDLVTVFLFLLTLSIFVFYMPNALGHSDNYIPANPMSTPASIVPEWDLL
										1381 ccgtcacagg gtggtaggct ttagccttac cctgtgacgg gaaatgtgct ccatccagat	PYYAILRSIPNKLLGVLAMFASLLILLIMPIVDTSRIRGNQFRPLMKFFFWVFVANFF
										1441 ctaacaaaag aatacccttc tttaaattct tttgccatgg ctgttaaagg tgatcgagaa	ILMWIGSQHPNSPFVEVGQVATALYFAWFVIIVPLVGIVENTLMDLALTSHDS"
										1501 actattcgac aataccttaa cggacaacgt tcagggcaat tatatagaaa acaatggaaa	gene <160897..>162138
										1561 cttatagaac tttaacccct cccgtcaaag gttggagggc tatacagccc ccaaccttgg	/locus_tag="m3g16"
										1621 ttggtgggga catacaaaat aaatggcata gccgggttat agattgatct ataactttca	mRNA <160897..>162138
										1681 tttcgctata tgctaagaaa ttttaaaccc ttctttatgg tgggcccgct actgtctaac	/locus_tag="m3g16"
										1741 atgaagaaag gtgaagaaac cattagcagg aaaaatttaa gatcaaccca cctacggtgg	/product="LAGLIDADG homing endonuclease"
										1801 gttgcctaca ctttttgatg ggccaacggt cctcacaaaa agtgtcggat tgtgaggggt	CDS 160897..162138
										1861 atccgataat tttccttaga gactaaacgc gaaatacctt atttaagtcg acaactcccg	/locus_tag="m3g16"
										1921 ggggtaaatt aaagacccct ttaccctacc aatcgagaat ggtagaaaaa taaaacattt	/codon_start=1
										1981 tatttttctc ccaacctcgg acgagggggt gagtttataa ggtaaagaaa tagtccgata	/transl_table=4
										2041 tttaataaaa tcgtatgcca gcaatggttg gtggattcgg taacacccca agtataatta	/product="LAGLIDADG homing endonuclease"
										2101 tttctattat acctattaaa tttattatgt ctatttttct taaaatatct aatttatttt	/protein_id="report:m3g16"
										2161 ttgttgataa ccttccttat tctaaagata gggataatcc tgaactattc gaaggtactg	/translation="MNILTTLVYGIFNHKVPSSLDRNQFSSWLTGFIDAEGNFQVFLD
										2221 ttaaaaatat aaatttaatg tctaattcca ataaaaatgg agaaaaaaaa ttaggcgctt	RHYLRVLFRIHLHIDDIDVLYRIRDFLGAGTVRSNKNSCVYSIGNINDLLTVLFPLLD
										2281 atttagcagg actaatcgaa ggcgttggaa cgtttgcagt tcatgacttg aattctacgg	QYPLYTTKWLDYQDFKSVVNYLSAASTTRLSENQLAWAKTIMQGMNSNRMHYDYSLIP
										2341 ctaagaagta tacccctcaa ataataattg tgtttaaaaa agctgatctt ccgttagcaa	QLKVVDFFWLLGFIEGEGTFGFKGLVPYFQIGQHARNLMVLNAIAAFLQSLPKGFNFT
										2401 aatatttaca aaaattaact aattgtggga aaatatatcc aaaaccagga agaggatata	LNSLPPVVSSSLNKTTSVSVITINSIDALYDYFMFFLLDMPFQTRKSVDFLYWCIALH
										2461 ttctgtggca aattcaagac atagtaggag tttttacaat tataacactt attaatggtt	FHKFGHFYLPEGRALVNQIAQYVNCGRYSNNPKKINAPDLSNIMNVLRLTLPVVLTPT
										2521 acatgcgtac tcctaaaata gaagctttag ggcgagccat agactggata aacaaataca	MSHLHLAQAFSSLVNVRNVWVYDNGILLNNQPFTSFAEAQEAIGIPRTSVAIRRNIDT
										2581 ttcaaaataa tcagaatagt aatcaagtta ctgttcgaaa tattatttct aaaattagtc	GKRYLNRYTFYSYLNSPFHSF"
										2641 ctattgagtt aaaaccttta gatgaatcac ctatttcaag caatagctgg ttgtcaggtt	gene <171407..>172807
										2701 ttacagatag tgatggaaat ttttctataa atattcacaa aagatctaat aaaaattcta	/locus_tag="m3g17"
										2761 ctagagttca gttatccttt agagttgaaa taagacaaac ttatcataga tttaattcag	mRNA <171407..>172807
										2821 atatgttaaa attgagttat ttttctataa tttctaaaat aggagactat ttaggtgtga	/locus_tag="m3g17"
										2881 acgtttatag acgtactaga actcttaaag aaaaagagtt ttatagcttt acagttatgg	/product="LAGLIDADG homing endonuclease"
										2941 ctgtctctaa gagtagtctt attaaaacaa ctgaatattt taatcaattc ccattattat	CDS 171407..172807
										3001 cttctaaata cttggattat gtgaaatggt cttctatatt agaattacaa aattccaatt	/locus_tag="m3g17"
										3061 cagtgacagc ttcttattta gatgcagcca ttttagctag aaaggatttc aataatactc	/codon_start=1
										3121 gaactactta cacttgggat catttaaaaa attgctattt agaaaaataa taaataaatt	/transl_table=4
										3181 aaaatttaca ccccttttta tggggttaaa gtagaataac acactagata gttgccacgt	/product="LAGLIDADG homing endonuclease"
										3241 acgcctgtga aggctacata aatacgctac tatttgcgga aaattcctaa agtcaactat	/protein_id="report:m3g17"
										3301 tgattaatat aagcattatt taatgatagt tgaatacaaa ttttataaac ctgaattacc	/translation="MEIVFLILIYIQNSEFTNFNSNDKNTLSISSAREQLKQCKDNFK
										3361 aggatctttc taattttatt aggactgtga attctccgga ttgaaagttc catttggaga	LPSNFNSEEFRLVANGFFQAEGHISCRIRDKYFTPVFAINQNLSPKSLEFFLTLWHVL
										3421 gatccagtgc atcttggata ttttatatgg aaggcagctc tcacacatga tcttagagaa	GRTGTLGIIMNKHGKLVIRLSSESWDTILNSYSKYFNNIYGEKYVAFQKLSEIRCLTS
										3481 atgatcgtgg tgtgtcagct gactttatgg tgcgagaact cttgttctag ggcggccaaa	NKLTLDPISLALAIHIVYDLSADGVNRKLSLLDQLNLLGLNFTNVKLPTYTDNFTTPS
										3541 attataaaat aacaatggaa aatccgcagg aaaccctaat atagggccta cggcctatta	ILFIIGFILGDGTLHLRLRNSDIGSIWLIPTLLLPQLKNKYNAHFFSMLEQFFKSLDI
										3601 aaggatcctc agagactaca cgtagcgctg tcattgacct gaagatatag tccatcgtta	KTHTVNKSKDSEILVILDSNDRNIKEMTVLTVESISSMFEKFLPAIESYSHYFYWKYD
										3661 aaaaaaatac atattatttt agattaatct aattcgtcaa aaaagatatc taaaatctat	QYELMSVVARLVNGKAHYTLYGFMAIIEIIYSYPNKRLQSKEFWLDNIQSWFKTRAIE
										3721 aaaatgaact atcttgtgcc tgtacaaatc ggggcgcctg atatggcaaa atatttcttt	TKSGENNIQAVVGRGPLKGSIVAWKCTFPNEFNIKSRQFGFTNDFESIQALKQAIQYR
										3781 agagagattt taatcaaccc acctacggtg ggttgcctac actttttgat gggccaacgg	DISIKSYIDSLLKSKN"
										3841 tcctcacaaa aagtgtcggt catttaaaat agtgttttat ttatatttgt taaagctaaa	gene 176060..176131
										3901 ctttactttg ctaacactct atgagaaaac ttgtgctaac tcttcgataa ataatacaaa	/locus_tag="AG3_00023"
										3961 aaaagtagta gcccgcgacc gtagggtcat gttcccatga ccgtaggtcg cggtaccgcg	tRNA 176060..176131
										4021 gcctccagtc atgtccgcca gcgtattttt atttatagtg cgccataggc gcatgataaa	/locus_tag="AG3_00023"
										4081 taaaaagtat tttttagtca acccacctac agtgggttga ttaaaaaagc tggcggccat	/product="tRNA-Asn"
										4141 gaccttatgg ccgcggggtt gctttagaac tatagaagag tatttgggtt cttacctcgc	gene <178667..>183487
										4201 aggtttacta gagggtgatg gttatttgtc tataacaaac gaaaatagag ttataatagg	/locus_tag="nad6"
										4261 tataacgttt aattctaagg atacaccttt agctgtagga agctgtagta tcaactacgt	mRNA join(<178667..179110,183290..>183487)
										4321 tggtactaca gctcccaagt ttagtgctat agcccgccga cagaggatca tgcttgcatg	/locus_tag="nad6"
										4381 atcgtagtcg gcggtggccg cggcctcctg tcatgctcgc atgaccatat agccgcgggc	/product="NADH dehydrogenase"
										4441 tatagcatta aagtaaattc aatttagaac aacgaatgat tttccttaaa actatggaaa	CDS join(178667..179110,183290..183487)
										4501 gttatggaac tatactaagt caaatttgtt catttttaaa tgttaaatta gctattagag	/locus_tag="nad6"
										4561 atcgtttaaa ttacaaaaat cctagttata ttataagagt agaaaatcaa acttctgttc	/codon_start=1
										4621 aaatattaat agattactta aataaatatc ctttattgag tagtaaacga atggatttta	/transl_table=4
										4681 aagattggga gaaatctttt agcttaatag ttgagaaaag acatttgaca gtgcaaggta	/product="NADH dehydrogenase"
										4741 aagaaattat tttagcagcg aaaaatagca tgaatgataa aagaaccaat tttaattggg	/protein_id="report:nad6"
										4801 attatttaaa tctttaggaa tgccgtttac tttataaata aagtatatta ttatttgact	/translation="MINNFLLDVLAAGAILSGILVITSKNPVIAVLFLISAFVNAAGY
										4861 atatgcgtgg aatccctaag gctttagttg ttacccacga tgattgatcc atcaacccac	LLLLGVGFIGISYILVYIGAIAVLFLFVIMMINIKLTDILDVGSQYTKNFPLALTVGS
										4921 ctacggtggg ttgcctacac tttttgatgg gccaacggtc ctcacaaaaa gtgtcggtat	LFIYEIFTIVPFSINNVSVINLPIDLLNYLNGLFFSSNVSSISGVNSGVNLANNPYSV
										4981 ggctaataaa tgttaaaata gctagttcac ttatgtgtga atatcgttta ttgactacaa	DSIFNKFLQIEALGQGFYTYGAMWFILSSVILLLAMLAPILIVHSKPSQNPGN"
										5041 aaacttattt ttgtaaaaat gttgatattc taatagggtc atatgcaaga caggttttat	gene 183748..183820
										5101 tgtttactaa catttcagca acaaaataac ccctcgtatc aatcttctgt tttaagtaag	/locus_tag="AG3_00024"
										5161 gttgtaggaa gctgtagtat caactacgtt ggtactacag ctcccaagtt tagtgctata	tRNA 183748..183820
										5221 gcccgccgac agaggatcat gcttgcatga tcgtagtcgg cggtggccgc ggcctcctgt	/locus_tag="AG3_00024"
										5281 catgctcgca tgaccatata gccgcgggct atagcattaa agtacgaagt aaccacacag	/product="tRNA-Asp"
										5341 aaaaccatct tcagagactt acacgccaaa cttcttttta ctttttacta gtctgagtat	gene <184946..>185212
										5401 ggctttcgtc tatgcatcgt gcgcttttaa gcgcacgatg catagtcgtg ccctcctggg	/locus_tag="nad4L"
										5461 agggagccgt aatcagacaa gaaacagttt aatgaagaag ataaagtccg agtaactttt	mRNA <184946..>185212
										5521 aagttaactt tgattccctc gattgaataa catttcattc tggctgttac caccttcatt	/locus_tag="nad4L"
										5581 aattttatta ttagtgagtt cattggttga acaaggtgcc ggtacaggat ggacagttga	/product="NADH dehydrogenase"
										5641 aagtaagctg tcctattata gtgatataat tttaaataaa ctctactcga tgcgggaaaa	CDS 184946..185212
										5701 tcttcaactt ggatgtaaat gctcattgtt cattactgta tcaataatag atcaggtgaa	/locus_tag="nad4L"
										5761 aaatctaatt attctattat tgctattagt taatgcaaca gtagaaaaaa tgttacagac	/codon_start=1
										5821 acggagacta tccgcctggt taataaatat tattagccat cagagactta acgtagagca	/transl_table=4
										5881 tcttattgtt aaactttgta aatctaattt tcaaaccctt cgggttcgaa aatcgaaccg	/product="NADH dehydrogenase"
										5941 gagggcagaa aagaatttga ttgaaacaac tactgcgcct tcggttagaa gctgtagcat	/protein_id="report:nad4L"
										6001 caactatgtt ggtgctacag ctcctaagtt tgaagctata gctcctatta gaagctatag	/translation="MNLSIILFLIGILGFILNRKNIILLIISIEIMLLAVTLLVLISS
										6061 cttcaaagca caaactcagt acagttcgta tgcaaaaaat aacaaatctt ctttgagagt	FGFDDNIGQTFGVYIIAIAGAESVIGLSILVAYYRLRGNISLRT"
										6121 aaataagaca actctgttag aaaataaaga attattttca caatggttag taggatttac	gene <185212..>196347
										6181 ggatggagat ggaacgttca gtattgccag acaaaatgga acatggtctt taatatttaa	/locus_tag="nad5"
										6241 attaggccaa agcacttata acttaagatt attacactat gttaaaaaac agttaggtgt	mRNA join(<185212..185627,189842..190374,193101..193201,
										6301 tggatctata tatgtcgaaa aaaatggcag catggcacat ttcagaattc gagatcgaaa	195400..>196347)
										6361 aatcttagaa tccgttatat ttcctatttt tgataaatat cctcttctta cttctaaaca	/locus_tag="nad5"
										6421 gttcaattat ctcaaattta aagaagcttt tgctatacta tctgacccta ccttaagcaa	/product="NADH dehydrogenase"
										6481 atcagaaaaa gttactctag tgtcaaatat tgtcaataga gaattaccag tcgattatat	CDS join(185212..185627,189842..190374,193101..193201,
										6541 ttctcctatt tggtctatta taaacaataa ggtttccgat tatgcttcag cttcacttgt	195400..196347)
										6601 tatgagtaaa gcttggttag taggttttac agaagctgag ggcagtttct atttagtatc	/locus_tag="nad5"
										6661 caaaggtcct acaagattag ttcatgcttt tgaagtaaca caaaaactgg atgtggttgt	/codon_start=1
										6721 tttaaattct atccaacgat tgttaggtat tagcactcaa gttcagttta aaaaggcagg	/transl_table=4
										6781 aaatttttct cttgtaacta ctaactctag agctattgaa aatttaatag aatttttcca	/product="NADH dehydrogenase"
										6841 caatactttg aaaggtatga aatctgtaga ataccgaatt tgggctagat cttataataa	/protein_id="report:nad5"
										6901 gcataaagga gattttaaat cattagatag tattcgaaat caaatgagaa cacttagatt	/translation="MYLSILFLPLLGSVVSGLLGRKIGVTGSHIITCSSLGLTSVMAA
										6961 acaaagatcc ccggaggggt ccctccggac tccgaaggag ccctttttat ttcccataag	IAFYEVGICGSPVSIYLTSWIDSELMSISWGFLFDSLTVSMLIPVLFVSTLVHIYSIS
										7021 ggaaataaca agttgttaat ttcctttaag ggaaattaac tactgtagtt aatttataat	YMGEDPHNQRFFSYLSLFTFFMLVLVTGDSYLTMFIGWEGIGISSYLLINFWFTRIQA
										7081 tttaaaatta taacatttta ccagaaaaaa ctcgtaaaat aagatgaagg catagtccga	NKSAILALTMNRVGDMFLSIGFFAIFWLFGNIDYATVFSIAPYMNETAITIIGLLLLF
										7141 tctttagtga aaattaaagc gtgtaatgat agtactcaag agattataat tataaacccc	AAMGKSAQLGLNTWLPHSMEGPTPVSALLHAATLVTAGCYLLLRSSPLLEYSSTALLA
										7201 ttgagtatga gattaccaac aaaaatgtta tcccccatta gcgggaatcc aatcacactc	ILWVGAITAFFAASTGLLQNDLKRIIAFSTISQMGYIFLAELLSQHNVALFHLVNHAF
										7261 aggtggatca gtagatttag caatcttcag tcttcactta gctggaattt caagtatttt	FKSLLFLSAGAIIHAMILQSQDVRKLGGLINFLPFTYTAMLAGSLSLAALPWLTGFFS
										7321 aggggctatc aatttcatta ctactgttct taatatgaga gcaccaggta tgtcattaca	KDLIIELAGAQYSFSGQTAYWLGTITAVLTAFYSFRLISLVFLTYPNAPKTDYLHVHE
										7381 caaattgcct ctattcgtat gggctatttt tgtaactgct attttattat tgctttcatt	GGLTVVIPLFILSLFSIFFGYVFADLFVGVGTDFFANSLFIHPDHVTLIEAEFSLPIL
										7441 accagtatta gctggagcaa ttactatgct tttaacagat agaaacttta atacttcatt	FKLLPTIGSVFAAVLALFLYHKSPTFLVDLTESPLGHSLYSFFNGKYLLDVIYNNYII
										7501 ctacgaccca gctgggggtg gtgatccaat cttatatcaa cacctgttct ggttctttgg	QGGLQLGYTISKFLDRGMIELVGPYGISSFLSKTGTNVAKLDTGVVTSYALYIVLGLI
										7561 acacccagag gtttatattt taattatacc tgggtttggt attattagtc acgtaatctc	TLLFLLFAPILLDTSPLSEIRLVIIYISSLVLLNTTVKASF"
										7621 aacattctca ggtaaaccaa tctttggtta tttaggaatg gtttatgcta tgttctctat	gene <188968..>189714
										7681 cggtatttta gggttcatcg tatggagtca attttcttta caatcttcgt aagaatttgt	/locus_tag="m3g18"
										7741 attggtggct ctcttgagtt gtgaaactca agtaataaat attgttgtaa gctgtaactg	mRNA <188968..>189714
										7801 tttactgctg ctaattactt tttatagtta aaatattagt agattactcc tagcagctgg	/locus_tag="m3g18"
										7861 aaatattatt tctattcaac ccacctacgg tgggttgcct atactttttc gggggtgccc	/product="LAGLIDADG homing endonuclease"
										7921 agcgaagctg ggtcacccga tgggtttaaa tttttagcat caactatgtt ggtgctaaaa	CDS 188968..189714
										7981 atttaaactc tgaaaatatc ccttaaaaaa tgttcctttg gaacatttta aatggatatt	/locus_tag="m3g18"
										8041 ttcaggctgt agcaccccgc tggcaggatg ctacagcttc ctacccaacg gtcctcacaa	/codon_start=1
										8101 aaagtatcgg ttatataagc tcctcagaga ttaaacgcga tacatctttg tttttaactt	/transl_table=4
										8161 gacattattc cgcaatctgt tagtcgggag ctgtagcacc ccgccagctg ggtgctacag	/product="LAGLIDADG homing endonuclease"
										8221 cctgaaaata tccatttaaa atgttccaaa ggaacatttt ttaagggata ttttcagagt	/protein_id="report:m3g18"
										8281 ttggatttca aagtaaggct tacctgagcc caaattttgc gataaaattg gggtcacaaa	/translation="MVSIALLIFLFDYFFVSPTCGCCAVDGTAIGQLVLSSLLPLKAR
										8341 aattaataaa agagatgaaa attttaaact tcattttcac tattttttta aaccgcatcc	RLSKLEREQFVVPSDLREILVGLFLGDLHAEKRSINTRLKFGQGVIHKEYLLHLYEMF
										8401 accgaaggtg gatgccgctt ttattttcat tttgcctcgg gccataggtc ctaggcaaac	KIFSSATPNIINRLPHRVTGKIYSEICFNTYSLPCFNEFHNLFYPNRSKVVPLNIGEL
										8461 cagaaaataa aagtttattt aaaaaacgtg gctttttgaa attcaattga atttcaaaaa	LTPLSLAYWLADDGSFEQINRGVKIATNCFTMDEVKLLISVLSGKFNLNCTIQHDNGF
										8521 atttaaaaaa ataactattt tagccagtgt gctacatact cttcgaatat ctcctctatt	VLRISAKSLPHLQVLLKDTIPPMMLHKIGL"
										8581 attaattcga atagcaacta ttgcattact ttatgccgcg gcattatcct ttaatgtcgt	gene 200493..200575
										8641 ttatattcag tcaattggat ctggtatagg tatctttagt ggactattcc atgttgtttt	/locus_tag="AG3_00025"
										8701 aaccccacaa ggcaccgaaa ctttttttta cttagtaggt gccataagtt taatgttgcc	tRNA 200493..200575
										8761 aattaaacca gataagttaa atctagcaga acaaaattct tctttattac cagaagaatt	/locus_tag="AG3_00025"
										8821 aaaacaaaaa ctaggttttg ggaacgaaat ttctgataca tggttgcaat ggtttattgg	/product="tRNA-Ser"
										8881 ttttgccgaa ggtgatgggg caatattgag ttacaaaggt caacctcagt ttgtaattac	gene <203648..>224539
										8941 acaaaaagaa ggtaagattc tttatgagat taaatctgta cttggttttg gtactgttcg	/locus_tag="cox1"
										9001 atattttcct aatggtaatg gttattatcg ttatatagta acagattcta agggtatttt	mRNA join(<203648..203859,205193..205362,208736..209101,
										9061 acttctttgt cttctattta acggtaattt agtacttcct taccgagtag aacagttaag	210821..210888,213445..213490,216758..216818,
										9121 tcaatggatt attgatctta atgcaaaact aacatctcct aaaagccaaa tttccggaca	218079..218467,224265..>224539)
										9181 aattccgcaa attacggcaa ttactgatac aactaaacct tctctgaaaa atgcttggtt	/locus_tag="cox1"
										9241 atccggtttt acggatgccg aggggacatt taacgttaat atcacttttt agttcatctg	/product="cytochrome c oxidase subunit"
										9301 ccttcagttt ctcctttatc ctatatggat aaaggagata cagctgtacc tggatgctta	CDS join(203648..203859,205193..205362,208736..209101,
										9361 ttaataagca tccaggaact gaagcagatg aactaaaaag ttggttatgt ctctcaatca	210821..210888,213445..213490,216758..216818,
										9421 ttcgattgag agataacctt ttcatccggg gtgcccagcg aagctgggtc acccgggggg	218079..218467,224265..224539)
										9481 tgcccaaaca attgtttggg tcacccgggc ataacctaca gtaattaatt tgcctcaacc	/locus_tag="cox1"
										9541 cacctacggt gggttgccta tagtttttga tgggccaacg gtcctcacaa aaagtatcgg	/codon_start=1
										9601 tatgggaaat taataacttt ttattttcct taggaaaata aaaagaacga cttaatactg	/transl_table=4
										9661 ttagcgggtt ccgagtacaa ttacgatttt tactagatca aaataatgca tatgatacat	/product="cytochrome c oxidase subunit"
										9721 ttatgtatat tcaagatctg tttgggtctg ggaaagttac acaccggggt gaaactaaaa	/protein_id="report:cox1"
										9781 atgtatatcg attaactatt aataccttta caggtctttc tagtgtatgt gcttattttt	/translation="MTRWLFSTNAKDIGTLYLIFAVFSGMLGTAFSVLIRLELSAPGV
										9841 taagttttcc tcttaaaact aaaaaaggtg tgtcattctc taattggtat caagtttata	QFLAGDHQTYNVIITAHAFLMIFFMVMPAMVGGFGNYLVPVQIGAPDMAFPRLNNISF
										9901 atatggttat taataaagaa catctttcta aagaaggttt agaaaaagtg cgttctattg	WLLPPSLILLLVSSLVEQGAGTGWTGYPPLAGIQSHSGGSVDLAIFSLHLAGISSILG
										9961 ctaaaactat taattcagat aaataagttt caaattaatc aaaacccctt cattattgcg	AINFITTVLNMRAPGMSLHKLPLFVWAIFVTAILLLLSLPVLAGAITMLLTDRNFNTS
										10021 gaaagttatt tatacaaaga tgaagatata atccgttata aaaagatttt attcttttta	FYDPAGGGDPILYQHLFLKDNIYALSIASLPRFGIVSHVISTFSGKPIFGYLGMCYAM
										10081 tattaattta atatgctata ctatagcacc acatgtatag tattgggctt gatgtagata	FSIGILGFIVWKHHMYSIGLDVDTRAYFTAATMIIAVPTGIKIFSWLATCYGGSIRYT
										10141 cacgagctta ttttactgca gctactatga ttattgcggt tccaacagga attaaaattt	TPMVFALGFIALFTIGGLTGIVIANASLDVALHDTYYVVAHFHYVLSMGAVFALFAGF
										10201 tctcatggct agctacatgc tacggtggat ctatccgata cacaacacct atggtattcg	YYWTPKIIGKTYNELLGKIHFWTMFCGVNLTFFPQHFLGLAGILERIPDYPDAFSAWN
										10261 ctttaggatt catagctcta ttcacaatag gaggattaac aggaattgtt cttgctaatg	AISSYGSIISVFATVLFGYIIYDTFVNGKVVANNPWAIPSYFTSSQEFNNESQVASSL
										10321 cctcactaga tgttgctcta cacgatactt gtataaacgt tgctagcaat tttgtcattg	EWALASPTPFHAFNMLPVQS"
										10381 ctagccaaac acttaagtca ccacgaactc tttccgataa acaactcgct cctttcacag	gene <205416..>206576
										10441 ttggtctcat tgacggagtt ggaagtctcc aagttaacca ctggcgtaaa caaattctac	/locus_tag="m3g19"
										10501 aatttcgatt agttgttaaa ctcgcagata aaccactcaa ctatgagatg cttagtttta	mRNA <205416..>206576
										10561 tagctaaagc atatggtggt tctgttcgac gaggtaccga gaaaaacaca agctatgtac	/locus_tag="m3g19"
										10621 aatgggttgt aaatgataaa aatacatttc atcagactat tatacctcta cttgatgagt	/product="LAGLIDADG homing endonuclease"
										10681 atctacctct aactagtcgt atgcgacttc aatataactt ctttaagaaa tatttactta	CDS 205416..206576
										10741 atccagatgt agaacaatac tttattgaac gaggactgaa atacaaagat cgagaatcaa	/locus_tag="m3g19"
										10801 ttgtaccact atttacagaa tctacacttc ctagctattt ccaggaatgg ctagcagggt	/codon_start=1
										10861 ttattgaatc agaaggttca ttcagtagtc gtgttcgagg taattattct ttcagtattg	/transl_table=4
										10921 ctcaaaatca tgattattat ttgattgaag ctattcgaaa ttattatggt ttacatcatc	/product="LAGLIDADG homing endonuclease"
										10981 ttactatttt caagaaaact ggaaaagtaa gtggttatcc tctttatgaa ttctctgtag	/protein_id="report:m3g19"
										11041 gtagtgctgc agggactgga cgagttattg atcattgtac aaatctactc caaggttata	/translation="MRENLQLGCKCSLFITVSIIDQVKNLIILLLLLVNATVEKMLQT
										11101 aatattatca attagcaata tttgtaatgg atagtaaggt tttcaaagat cgatcgatag	RRLSAWLINIISHQRLNVEHLIVKLCKSTEKNLIETTTAPSAQTQYSSYTKNNKSSLR
										11161 atttttttga ataagtatgt gtcgtgttgt cttgttactg tgggagaaga gggttattct	VNKTTLLENKELFSQWLVGFTDGDGTFSIARQNGTWSLIFKLGQSTYNLRLLHYVKNQ
										11221 tccggtacta gtgccgcacc ttgcggccct aatgctaacg gtgaagtcta caatgttcta	LGVGSLYVEKNVNMAHFRIRDRKVLESVIFPIFDKYPLLTSKQFNYLKFKEAFAILSD
										11281 taaagagcgt agaactgttg ctacaattgt cagataatac cgtgggaacc ttaaatactc	PTLSNSEKDTLVSNIVNRELPADYISPIWSIINNKVSDYASASLVMSKAWLVGFTEAE
										11341 gggtaggaag ctgtagtatc aactacgttg gtactacagc tcccaagttt agtgctatag	GSFYLVSKGPTRLVHAFEVTQKLDVIVLNSIQRLLGISTQVQFKKAGYFSLATTNSRA
										11401 cccgccgaca gaggatcatg cttgcatgat cgtagtcggc ggtggccgcg gcctcctgtc	IENLIEFFHNTLKGMKSLQFKLWSKAYYYRNTNRAKVDKIHKIMTKLIKKAS"
										11461 atgctcgcat gaccatatag ccgcgggcta tagcattaaa cccaacggtc ctcacaaaaa	gene <209155..>209943
										11521 gtatcggtga gagaaattaa ggactccgta gaggccacac gtaacaacaa gaaatgatta	/locus_tag="m3g20"
										11581 atccgttgac atttcttgta agatatggtc cgatcctatc cgtaaggata gcaaccctag	mRNA <209155..>209943
										11641 agtattcaaa tactcgaata aataataaag acatactatg tagtagctca cttccactac	/locus_tag="m3g20"
										11701 gtattatcaa tgggagcagt attcgctcta tttgcaggtt tctactattg gacacctaaa	/product="LAGLIDADG homing endonuclease"
										11761 atcataggta aaacatataa tgaactacta ggaaaaatcc atttctggac aatgttctgt	CDS 209155..209943
										11821 ggggttaatt taaccttttt cccacaacac ttcctaggcc ttgccggtat tctcggaaat	/locus_tag="m3g20"
										11881 gcccttcttt aaatttattc ggacatcatt attcgaaaaa tttaagatag aacactatat	/codon_start=1
										11941 gctggaaatt tctatttaca aaaaaatata taatacaaat ctcacggtcc ccactcgtac	/transl_table=4
										12001 gaagtactcg tggggatcca tagagatcga gatttctagg tcaccaatca aaggaacttt	/product="LAGLIDADG homing endonuclease"
										12061 gattggtgat ccaaagaaat aaaattttta aaatactgct ctaattactt atctactaag	/protein_id="report:m3g20"
										12121 tcaaaatatt agaactaagt aaagaaacaa tcagcagatg tttacaatct ccggcaccct	/translation="MYSKLYPHSPKPSKAFLEWFIGFTEGDGSFIVSKRGGLQFVITQ
										12181 aaatttctca aaataatagc cagccaaaac ctcggcggga aaacccgctc ggggttttgg	SSSDVQVLNYIKTNLGFGKVIQQSKSNNTHRFIVQDVSHILLICLIFNGNIVFLTKNS
										12241 ggaggctagc ctccccactg tgcccaatgg gtttcccatg gacacagttg gtggctactg	QFLIFLSAYNNLALRMKLEIINPIVNTLLPTLKDNWLAGFTDAEGCFTLSLLSNSKGY
										12301 tttttctcaa atatcaaatt tgaaatttga gaaatggcta cggtcatcga ggatagggac	RLRFIISQKWEVNKIILQHISTIFSVGNVSPHPVVDNWEYIVNGIKNTTHIILYFDTH
										12361 gctacaacga gtccatgtat aagtcaagta ccgccgaatc cttcggttag aagacgttgg	LLYTKKKQSYNLWKELRIQLIKGDHLNDDTRAKMEQLAKTINKS"
										12421 taactagcct ggagtaatta ctccaggcta gttaccaact ctgtagagtt gttaattagc	gene <216766..>217635
										12481 ttggaacttt aagttccaag ctaattaaca acgtcttcaa atatggagct acacctccta	/locus_tag="m3g21"
										12541 acggtctatt tctgttttct aatcttaatt tctaatcgaa attaagacag aagacgttgg	mRNA <216766..>217635
										12601 gaactagcct ggagtaatta ctccaggcta gttaccaact ctatagagtt gttaattagc	/locus_tag="m3g21"
										12661 ttggaacttt aagttccaag ctaattcaca acgtcttcga ataatattag gagctatagc	/product="LAGLIDADG homing endonuclease"
										12721 tccaaggtgt ttatattctc aaagaatata aactaacttt tttgacagaa agaaatttcc	CDS 216766..217635
										12781 cgagcgaagc tcacttttta gttcatccac tccccgggtc accactttac aagtggagat	/locus_tag="m3g21"
										12841 cccagggatt agcttgtcgt ttgccttgga cttacagccc gaggcaaaga tgaactaaaa	/codon_start=1
										12901 agttgccagc cgagttcgta aaattataaa ttatctacta tagttaattt cccttaaggg	/transl_table=4
										12961 aaattaacaa ttttttattt tcacgttccg acaatttgcg tattaggact ccccagcttc	/product="LAGLIDADG homing endonuclease"
										13021 gctggggccc atcgcaaatt gcaggcaaaa aatcgtagat tttttggatg aattaactcg	/protein_id="report:m3g21"
										13081 gaacttaaag ttccgagtta attaacgggt gacccagctt cgctgggcac cccagaactc	/translation="MYSIGLDVDTRAYFTAATCATSLFKPLSVNTPSKFFSKTYFNKN
										13141 ttagagatgg taattagcct ggattaataa atccaggcta attcccaacg tggaaataaa	LICNSVSTLTSTSVTTSTEITLWGNQLGISSMFPKSKLTKLEINQIQLTPNIKSILVG
										13201 aattggattc ggtcagtcaa atatggatat tattaaacat ctcagagact atacgtgtca	ILLSDAWLQKREGWNPRIGFKQSIGNFEYLWYVFNLISVLCSNFPYTCQTITRGKLFY
										13261 ttgcactata ataatttcaa atttaaggct aaaattgaaa caaaaaactg ccgacttatt	DLQFETRQLDCLNEIYNLFYKSQPSLGKNIKNIKCVKPELFEYLDYIALAHWIQGDGA
										13321 agttcaccca ctccccgggt caccacttta caagtggaga tcccagggat tagcttgtcg	KKNKGITLCTDNFTIQEVVLLMNILLIKFDIKSTIHKEKNYYRIYINNSELSKIIPYI
										13381 tttgccttgg acttacagcc cgaggcaaag atgaactaaa aaggatgtgg tccccttagc	KPYFLNSFLYKIS"
										13441 ctggaccttt tcaagtaaga aattgccgtg ccttaataat tctaatcgaa ttattaaggt	gene complement(222663..222733)
										13501 tcgggggtgc ccaaacaatt gttttaacaa ttgtttgggt cacccgacag gtaaactgtc	/locus_tag="AG3_00027"
										13561 gaatccctca ggcaaatgcc tgagggacac ggcaactttt tctccctttg gggagaaaaa	tRNA complement(222663..222733)
										13621 gccaacttct tttttgctaa agcaaaaaag ttgttaattt tcctatggaa aattaagaaa	/locus_tag="AG3_00027"
										13681 ttgtttcaac aagttcctgt ttgaggtgga aatgttgatt actacatcta tgatgtagag	/product="tRNA-Trp"
										13741 ctattttcgc tgaaaagcgg aaatagaaaa caaatcgaca acaaatcggc ttaacttgca	gene <228889..>229047
										13801 attttatttt tttttttaag taaaaataaa ataaaaatac cttagctctt cctaagtccg	/locus_tag="atp8"
										13861 acccataggg tcggttcata ccccgaagat tcttcttaat caacccacct acggtgggtt	mRNA <228889..>229047
										13921 gcctatactt tttcgggggt gcccaaacaa ttgtttgaac aattgtttgg gtcacccgat	/locus_tag="atp8"
										13981 gggtttaaat ttttagcatc aactatgttg gtgctaaaaa tccaaactct gaaaatatcc	/product="ATP synthase subunit"
										14041 cttaaaaatg ttcctttgga acattttaaa tggatatttt ccccaagttt agtgctatag	CDS 228889..229047
										14101 ccgcgggcta tagcattaaa ctacaagaaa ttaagacagg gtatgggtaa gagctccgaa	/locus_tag="atp8"
										14161 ggaattaaac aagagcgagg cgaatcgaac acctacctgt gattttggag atcataatac	/codon_start=1
										14221 taccgttata cgacgctctt tcaaatttta ttaacaaaaa atcaaataca aatttgttaa	/transl_table=4
										14281 agatccgcac ccacgcgatg cggttccagc gcgaagcgga aacccaggac cagtactggt	/product="ATP synthase subunit"
										14341 ccaggatttc gttccgctag ggcgggagcg ctccgctacc ccatcctagc tagctagtta	/protein_id="report:atp8"
										14401 cttttacaat ttttatttat aaaaaaaatt acggggtccc tttaaataaa aatttagagg	/translation="MPQLLPFYFVNQMSFSFLTLIALIYVFSKYILPVFTFQQVIRMY
										14461 gaccctataa ttccagctct ggcctatctg tcgatcgatt ttttagttca accactcccc	ITKLSNKS"
										14521 gggtcaccac tttacaagtg gagatcccag ggattagctt gtcgtttgcc ttggacttac	gene 234844..234915
										14581 agcccgaggc aaagatgaac taaaaagatg acaatcaacc cacctacggt gggttgccta	/locus_tag="AG3_00026"
										14641 cactttttcg ggggtgccca aacaattgtt tgaacaattg tttgggtcac ccgatgggtt	tRNA 234844..234915
										14701 taaattttta gcatcaacta tgttggtgct aaaaatccaa actctgaaaa tatcccttaa	/locus_tag="AG3_00026"
										14761 aaaatgttcc tttggaacat tttaaatgga tattttcagg ctgtagcacc ccgctggcag	/product="tRNA-His"
										14821 gatgctacag cttcctaccc aacggtcctc acaaaaagtg tcggttataa ttttaaaatt	ORIGIN
										14881 atcaattatc tacagtagat attaatttcc cttaaaggaa attaacaact ttttattttc	1 ttaagtttat taaaaaaatt cggactagca atcgcgatcg ttcctcacac aataatatta
										14941 gggtatcaaa atttagatac tttttttatt aaaaaaagat agtgcaataa gatatagtcc	61 aaaatattat tgttgaggcc tcgcgattgc ttacgctgcc tgcttgcagg cagctaacgt
										15001 atatattcgc gtccgcatcc ggacaaaccc ggtcggtcct gaaggcttcg ccaacattac	121 gggcggctaa tcggattatt aaggttcgac aggtaaactg tcgaattcct caggcaaatg
										15061 cgaaggtcgg ggttcttact gaccgcgtgt cgatcttttg aagacaacat ttagatttac	181 cctgacctgg cccaggaggg acacggcaac ttttttttcc tttggggaga aaaagcaggg
										15121 gctccggact atctgtcgag gtaaaaatca tacttaccgg cacggaaaat atttatattt	241 ctccttcgga gtccggaggg acccctccgg catacgcgaa tcttcgattc gcttgtctga
										15181 cgtgccggcg cttgacagat agaccagagc taaaggaaaa aggttaaatg gaagcgaata	301 atttctagaa attaagaaag cctagcgagt tgaaaactcg cgtatgggtt tcataagaaa
										15241 tttgatgcct cgaagaatcc ctgattaccc agatgcattt tcggcctgga atgcgatttc	361 tttattcaaa atcaatataa gtatcggtga tgatatggaa ttaacactca agcaatttaa
										15301 aagttatgga tcaatcatat ctgttttcgc tacagttcta tttggttata ttatttacga	421 aggggctatt aaggaagaca agcaaattta taaaaaagga ggttaatcat accaaaagcc
										15361 tacattcgta aatggtaaag tagtcgcaaa caacccatgg gcaatccctt cttactttac	481 acatattaac aaataaaaaa tgtggcaatc ctaagggaaa ccttaatata agtacttccc
										15421 ttcaagtcaa gaatttaata acgaatcaca agtagctagt tcattagaat gggcattggc	541 gaaccaaaac attgtagtag ggaaaggaaa gtaaatcaac cgagactccg aaagtaatgg
										15481 tagtccaaca ccattccacg catttaacat gttacccgta caatcttaat ttttctgtct	601 tgagtgaaat cggaccagcc tatcaataat ttaaaaactg aaattccttt cgaataagat
										15541 taatttccta cggaaattaa gaataaactc gaaaaaaaca gaactttgaa tttttagcat	661 tccattttcc cgtccgaagt aaggctttgc acgggagccg tagaaggtgt tagccctgta
										15601 caactatgtt ggtgctaaaa atccaaactc tgaaaatatc ccttaaaaaa tgttcctttg	721 ggggtttaaa ttattgttta acaagtacga tgagagataa cttgtcggaa taaaggggaa
										15661 gaacatttta aatggatatt ttcaggctgt agcaccccgc tggcgggatg ctacagcttc	781 ccatcctcta agggctaagt attataaatt tagcgatagt gaacagtact gtaaaggaaa
										15721 ctacaatgtt cggcctgcac agtagccctc ccaatgtgga acacattggg gggaaacccc	841 gttgaaaaga aagtagatga ctagtgaaaa gatcctgaat tagtagctct ataagcagtc
										15781 cacttaaagg acaaagtcct tgtgcactta aaggacaaag tccttgtgag gggggcttct	901 ggaatttaat ttaaattagg ttgaatgacg gcgtaccttt tgcataatgg gtgaaatgct
										15841 gcagaagttt acaggaaaat tttatgccta aaattttcta ataagttaaa tgcctagatc	961 tgcccatgag aactgtgaag ttctttataa aactgactca tggccagtga aatggccggt
										15901 aaaatggtca aaatggtata attttcttgg cttaagttaa gccgaaaaat taagcctaaa	1021 atgttaattg gttttacaaa tttgtcagac taattagtat gctaacggtg aatcctaagg
										15961 taactcaatt aatttaagaa cccctttaaa atcaaaaaac tgtttctact tctaaaagaa	1081 attatttaaa catctatgga aataccgtgg gaagctgtaa atcgtaggaa taaatctctt
										16021 gtagaaactt ccacaatttc tatggatcac cacgagtact tcgtacgagt gggacccgtg	1141 ctttttcttc tacccttcgg ggtagaagaa aaagtgagat ttgagtattt ttgaattaat
										16081 aaatcctatt tctttggatc accaatcaaa gttcctttga ttggtgaccg ataaattcac	1201 ttttaataaa ccctctggga ctatcccgga gggatagccc ggagggttcc tccggaaaaa
										16141 aaaaacaaaa ccctttcccg tctccatttt atcctgattc tgtctgggta aagatttaat	1261 ttaagacaaa tgcgaaattt gttgaggacc gtacagctaa agctgtgcgg cccatacaaa
										16201 taaacaaaat ttttcgctac ttcttagcgg aaaacacgga atttgtatcg atacctcctt	1321 tttacgcatc aaaaaatcat agattttttg ataattctcc tttttattag ccctgtaacg
										16261 gctttttgct aaagcaaaaa agttgttaat tttagtctac ctttcgtgca tcccatcttt	1381 actgattcga aagatgagac tgatatttat aaatcggtaa cacgtcagca ctcaagtatt
										16321 gatgggtgca agaaaggtag tctcccggtc cctgtggtcc gggaccctat ggttccggaa	1441 ccaaaaaatc accaaagtaa gaggtaatta aatcatctct cgcttattct aacaaatttc
										16381 ttttatttac cgtgcacctg tcggtgcaca gtaaataaat taaaattcat accccccact	1501 tactcattcg attggtcgaa tgagttcgac atcaaccttt gttgttgagt ataagatttt
										16441 tacgtggggg ttacgccggc ggggccgtag gtcccttgat aagttagggg aatccctaaa	1561 aaatatgtaa aatcttaatc aatcctgaac aggatatttt tattagtaga gaatgctgaa
										16501 atctgaaaga ttttagggac cccgtaactc agaaattccg tggaataacg attaaattag	1621 agtattcaaa tagtttatta atttataatt ctttagaatt ataaattttt ataaataata
										16561 ggacagctct aaccacttcc ctgcatgact ccccaagcat agcttgggtc cccaaaataa	1681 aagtcataaa attgtgtatc acaaataaaa tcataaaaca tgaagtcata agatcgcaca
										16621 ttctaatgaa ttattttggg caaattttaa ggtgcggcct tacttttgtt tcgaagtttc	1741 ttaaattttc cggaggaacc ctccgggcta tccctccggg atagtcccag agggtttaaa
										16681 taattctttt cttcttaatt tccgtaggag attaagacaa gaagtagaaa caattttcac	1801 tatgaaaaat aattttgtta aagtgtttgc aagattctac cgagtatctg caaaatcaca
										16741 ttttcttttt taattttaca atccaatata aaaaaaaaaa gtttgagaat ttttatctca	1861 tttggaactt tctcctgaac tggttgaagt tctaataggc cttatgttgg gtgatcttca
										16801 cattgtgagg tccaaattaa taaaaagtca cccgcgagtt cgttccatga cgacctatat	1921 tgctgaaaga aaaaatctaa actctaatac tcgattacaa tttaaacaat ctagcgaatc
										16861 ctctcataga gagataaatg atatgtcgtc atgggaataa ctcgcggtta agtatgatac	1981 tacgattcgc taatcccaat ttttgatggg ccaaaggtcc tcacaaaaat tgggattgat
										16921 ttaccgcgct taaaaagcat gtatgcaaat gcatacatgc taataagcgc gggtggctga	2041 aagaataaag attatataga tcatttatac aaatgcgaaa tttgttgagg accgtacagc
										16981 aaaaaaaaag ttataggaat taattattga gaaatcctgg accccagagg tccaggagtt	2101 taaagctgtg cggcccatac aaatttacgc atcaaaaaat catagatttt ttgtttattt
										17041 ctcgataaaa tgaacctttt aatttattcc cggaggggtt cctctggact ccggaggagc	2161 aatgaatttt gtggttcagc gcctaaaata actacttggt ttgacaacag acccaataga
										17101 cctttttagt acatcacaag gtggatgaac taaaaagcgg gttctttagc tcagctgtta	2221 aataaattgt atggttctat aaaattctca actttcagtt tgccttgttt taatatgttt
										17161 gagaagaaga gagcaaaagt tactcaaata aaacatgcct caattacttc cattttactt	2281 agaaatatgt tctatgatct gtctggtgta aaatatatac ctgacaatct agaagaattc
										17221 tgtaaatcaa atgtcatttt catttttaac attgattgca ttaatatatg tgttttctaa	2341 ttaacggcta gaagtctagc atactggctt caggatgatg gataccagtc agttagtggt
										17281 atacatccta cccgtgttta ctttccaaca agtaataaga atgtacatta caaaactaag	2401 ttttattttt gtaccgattc gtattcatta gaagacattc acaaattagc aaatattctt
										17341 caacaaatct taaaaatatt aagtccctta ttttttcaaa aattttaatc aatttcattg	2461 agaaataaat ttgatctaga atgtggtgtc cataaacata ctaacggtca cagattgtat
										17401 gttcatttag caccagctgt ttcagatctg tttttcccat acgcgtgtct tagacacgct	2521 atctttagta gctctaagga taaatttgta tgggccgcac agctttagct gtacggtcct
										17461 aggcttgtcc tttgggaata atatttgcaa tattaacgac tgaaacttcc tgcaaggaaa	2581 caacaaattt cgcatttgtt acaattaatt aagccttatt tactgcctca ccctctggga
										17521 taaacagggc tccttcggag tcctgatggg acccctacgg cttagggatt attttttgtg	2641 ctatcccgga gggatagccc ggagggttcc tccggaattt ttattataaa tcccaatttt
										17581 aacgttcgtg cacaataaat aatcctacac tagctagcta gagtatcaac tacgttggta	2701 tgtgaggacc tttggcccat caaaaattgg gattagcgaa tcgtagattc gctaatttaa
										17641 ctacagctcc caagtttagt gctatagccg cgggctatag cattaaacct gaagaatcaa	2761 tttagaggta gtatcatagt cagtgtatct atgaaaaaaa tctatgattt ttttatgcgt
										17701 aaagtttttt gaaattcaat tgaatttcaa aaaattaaaa aaaaaaaata cacccgcgtt	2821 aaatttgtat gggccattac agctttagct gtatggtcct caacaaattt cgcatttata
										17761 gttaaatttt taggacaaac ctttttaatc gtatacgatt aaaaagttga ttaattcgct	2881 taaatttatt tgtatgggcc attacagctt tagctgtatg gtcctcaaca aatttcgaac
										17821 attcgcgaat taatctaccg tagccgtgcc tgaataattc taatcgaatt attaaggttc	2941 tttgaacccc ctttcaggat tctttctcgg tcttcggctc cctgtgtact gctttagcag
										17881 gggggtgccc aaacaattgt tttaacaatt gtttgggtca cccgacaggt aaactgtcga	3001 tacacagaga gactcagacc ctaaattttg tcgtttgaaa gcaagataac ttacttagtg
										17941 atccctcagg caaatgcctg agggacacgg caactttttc tccctttggg gagaaaaagc	3061 atttttttga gttgaaggta tagtctaatc tagtatgaaa gtactagcac aaatgcagca
										18001 agggctcctt cggagtccgt agggacccct ccggcatagg gattattttt tgtgaacgtt	3121 agttaatatg agtagcgagg tttaaagccc tagcgaaagc gactgtactg atataataca
										18061 cgtgcacaat aaataatcct acaattttta attttataac cgacactttt tgtgaggacc	3181 aaatatatag gtaacgggat tatgttactg atattagacc cgaaacgagg tgatctttcc
										18121 gttggcccat caaaaagtgt aggcaaccca ccgtaggtgg gttgattaaa aaatactttt	3241 atggccagat tataatggat cgaacggatg aatgttgcaa aattctccga tgagctgtgg
										18181 tatttatcat gcgcctatgg cgcactataa ataaaaatac gctgtctgaa tttcttgtag	3301 aaaggggtaa gcctaaattg cccagtaaat aagagattat ttacaatgta ccaactcata
										18241 tttaatgcta tagcccgcgg ctatagcact aaacttggga gctgtagtac caacgtagtt	3361 acggtgaaac ctaaagttta aagttttaaa ccatggcaat accgtgggaa gtcgtaatgt
										18301 gatactacag cttcctacaa ccgatacttt ttgtgaggac cgttggccca tcaaaaagta	3421 agtagaaaca gataactaaa aattttagta aaaaatctac gattttttaa tccctggtct
										18361 taggcaaccc accgtaggag ggttgattaa gaagaatctt cggggttctg aaggagaaaa	3481 ttcaatttaa acaatccggt tttgtctacc acctataggt ggtagacaaa aattttttat
										18421 ataattattt tcgagttgta atttctacgg accaacacga gtacttcgta cgagtgtggg	3541 ttataatttt cttaacgaag aatatttttt taatataaaa aaatattctt gagtgtacgg
										18481 cccgtgaaat cctatttcta cggatcccca atcaaagttc ctttgattgg gaccgtgaaa	3601 ctaaagccgt acactcctaa aaattctaaa taaaaaatag attgtttata attgaaagca
										18541 ttattcaaaa tcaatataag tatcggtgat gatatggaat taacactcaa gcaatttaaa	3661 caaagatttt gatggcggtt tggagctata gctccaaatc ctcacaaaat tcgggattta
										18601 ggggctatta aggaagacaa gcaaatttat aaaaaaggag gttaatcata ccaaaagccc	3721 ttttaatttt tccggaggaa ccctccgggc tatccctccg ggatagtccc agagggatct
										18661 catattaaca aataaaaatg tggcaatcct aagggaaacc ttaatataag tacttcccga	3781 aaagataagt tctcattatt gaccctgtaa cgactgattc gaaagatgag acgtagaaaa
										18721 accaaaacat tgtagtaggg aaaggaaagt aaatcaaccg agactccgaa agtaatggtg	3841 ctggtgttga gtccagtctt gttccttaaa taagaacatg tctatgtaac acgttggcac
										18781 agtgaaatcg gaccagccta tcaataattt aaaaactgaa atttctttcg aataagatat	3901 tttacagttt caacttgcta tgcaaattga attttaattt aagcaaaaaa taaatatacc
										18841 catatacccg tccgaaggac agctttgcgc gggagccgaa gaaggtgtta gccctgtagg	3961 atactcctct acttccccct ggacagcttt aagtaggcag atttaatttt ccccttccac
										18901 ggtttaaatt attgtatatc aagtacgatg agagataact tgtcggaata aaggggaacc	4021 gttgtggaag ataaatttgt atgggccata cagctttagc tgtaaggtcc atacagcttt
										18961 atcctctaag ggctaagtat tataaattta gcgatagtga acagtactgt aaaggaaagt	4081 agctgtaagg tcctcaacaa atttcgcatt tgtgtttgaa tttccggagg aaccctccgg
										19021 tgaaaagaaa gtagatgact agtgaaaaga tcctgaatta gtagctctat aagcagtcgg	4141 gctatccctc cgggatagtc ccagagggtt ttaattagtc caagggacta attaaaaccg
										19081 aatttaaatt aaataatgtt gaatgacgac gtaccttttg cataatgggt cagcaagtta	4201 gatcttccac gttgtggaag gattgatttc tgagtctagg ccctttgttg ctccggtact
										19141 atattagtag cgaggtttaa agccctagcg aaagcgactg taccgatata atacaaaata	4261 gttagcgaat ctacgattcg ctaatcccaa tttttgatgg gccaaaggtc ctcacaaaaa
										19201 tataggtaat gggattatgt tactgatatt agacccgaaa cgaggtgatc tttccatggc	4321 ttgggattgg ggttattatt ttccggagga accctccggg ctatccctcc gggatagtcc
										19261 cagattataa tggatcgaac gggtgaatgt tgcaaaattc tccgatgagc tgtggaaagg	4381 cagagggaaa taaaatataa tgtaattgta ttaaaatagt agtcttataa acttttatac
										19321 ggtaagccta aattgcccag taaatgagaa attatttaca atataccaac tcataacggt	4441 acttaaaata atgaataatg taactaattc cggaggaacc ctccgggcta tccctccggg
										19381 gaaacctaaa gtttaaagtt ttaaaccatg gcaataccgt gggaagtcgt aatgtagtag	4501 atagtcccag agggtattac aaaattttgg atttcaggat ttactcaagc agatggatct
										19441 aaacacggta actaaaaaat gactcaaccc actcggtggg ttgcctctac tttttcgatg	4561 tttgtagttg gctttgaaaa aagaaataaa aaaatctatg atttttttat gcgtaaattt
										19501 tcgagtcgag tggccaacgg tcctcacaaa aagtagcggt tagttatttt aatttatcta	4621 gtatgggcca tacagcttta gctgtatggt cctcaacaaa tttcgcatca aggtttaata
										19561 aagataagtt ctcattattg accctgtaac gactgattcg aaagatgaga cgtagaaaac	4681 ttccggagga accctccggg ctatccctcc gggatagtcc cagagggttg cgaagcactg
										19621 tggtagtcca gtcttgttcc ttaaataagg acatgtctat gtgacacgtt ggcactttac	4741 tttttgagat tcaaaaaaat cattttttgg aattcctttc tttgaaacca atagtttaat
										19681 agtttcaact tgctatgtaa attaaatttg ctaaggcaag agtaaagttg aaggtatagt	4801 tttccggagg aaccctccgg gctatccctc cgggatagtc ccagagggac tacaaaacaa
										19741 ctgagcctta atgaaaatta aggattaact tggaaaggcc attctgacct cgagatagct	4861 gagcacttta tcacttcagt ggaagcatgg ttagcgaatc tacgattcgc taatcccaat
										19801 gatattccac gaaacatttt ttagaatgac acttacgatt tttttttttc atgagattta	4921 ttttgatggg ccaaaggtcc tcacaaaaat tgggaaaact gttagctaat cattcttgca
										19861 tgcaggtaca gcactaggaa ttccatactc tgtgtttccg acacaggtta aattgggggg	4981 gcgcgctacg cggctgcggg ctacgcccta actgatgatg tattaataca gctagtagat
										19921 tgttgcaact ctaccattgg aaattaatct cggaatggca taaattgata gtaagtattc	5041 cttgccctct gggactatcc cggagggata gcccggaggg ttcctccgga atttacaaca
										19981 agactgttca tgataaggtg ggcagtcaaa acggaaacag ccgtgagcat gtattaaggt	5101 tgaatcaagg tggtaaatct cgtttttttt taaaccgcgt aaatttgtat gggccgcaca
										20041 cccaaaatga ttattaagtg aaataaagga agttactctc taaatacagc tataaagtga	5161 gctttagctg tacggtcctc aacaaatttc gcattaacta gaaaacaata tctagccaaa
										20101 gcttggcagt cgctatcttt taatgatcgt gtaacaacgc agtagtctaa tggagtttag	5221 tttatccaaa atccaacata aaattaaata cacaaatcat atctggggat catttgaatc
										20161 caccgaaaat ttaacgggtc tagataatct accgaaatca tgccgctttg atatattatg	5281 ccttttgcta aataaaatta atttgctaag gcaagagtaa agttgaaggt atagtctgag
										20221 tccctgttat cgataattgt agtataatat gtccaagttg ggtagtggaa cattcagaac	5341 ccttaatgaa aattaaggat taacttggaa aggccattct gacctcgaga tagctgatat
										20281 ggatgaagaa cagtgtttca ttgtttggac gtaactgaag agataatgct gacatgagta	5401 tccacgaaac attttttaga atgacactta cgattatttt tttttttcac aagatttatg
										20341 acgtagaaag aagttataat acttctcgcc gaatacgaaa gggttgtccg gtaaagttaa	5461 caggtacagc actaggaatt ccatactctg tgtttccaac acaggttaaa ttggggggtg
										20401 actgccggac gttatagcgg cctctaagct acaaaaccaa tgttttgtgt gatgagtttt	5521 ttgcaactct accattggaa attaatctcg gaatgacata aattgatagt aagtattcag
										20461 tcacagaaag tctattattt tgaaaaataa tagaccagga aaagaatgtg aatgttctac	5581 actgttcatg ataaggtggg cagtcaaaac ggaaacagcc gtgagcatgt attaaggtcc
										20521 cgcactgcgg cccacagaac actaactacc gtaccctaaa ccgacacagg ttcgttggta	5641 caaaatgatt attaagtgaa acaaaggaag ttactctcta aatacagcta taaagtgagc
										20581 gagaatactc aggcgtagag ataatgcttg taaaggaact cggcaagttg tcctcataag	5701 ttggcagtcg ctatctttta atgaccgtgt aacaacgcag tagtctaatg gagtttagca
										20641 tttggcaata agaggagcca tttaatgtat taaatggtgt cacagaatcg gaggccacga	5761 ccgaaaattt aacgggtcta gataatctac cgaaatcatg ccgcttcgac atattgtgtc
										20701 ctgtttaatt aaaacacaga catctgctac gattaattta tttgtatagg tgttgaattt	5821 cctggtagta gtatgatatg tccaagttgg gtagtggaac attcagaacg gatgaagaac
										20761 tgccccatgc catcaacata aggtctgcga gttcaaatat gcggattgaa agtctggtta	5881 agtgtttcat tgtttggacg taactgaaga gataatgctg acatgagtaa cgtagaaaga
										20821 atggcggtct taactataag gatcagattc taatataact accatattag ggtccttttt	5941 agttataata cttctcgccg aatacgaaag ggttgtccgg taaagttaaa ctgccggacg
										20881 aaatttaact atatgctgga acatcttttt aatggattgt tttacattgt ttttatattt	6001 ttatagcggc ctctaagcta caagaccaat gttttgtgtg atgagttttt cacagaaagt
										20941 aaattgcgat ggtcatgctt ttataagcat gacaaatact atttagctgg ggtgcccaaa	6061 cttttatttt taataataat agaccaggaa aataatgtga atgttctatc gaacactaac
										21001 caattgtttg aacaattgtt tgggtcaccc tgggggtgcc cagcgaagct gggtcacccg	6121 taccgtaccc taaaccgaca caggttcgtt ggtagagaat actaaggcgt agagataatg
										21061 atgaataaaa ataatcaacg gtcctcacaa aaagtgtcgg tcaaagaaat ataacatgaa	6181 cttgtaaagg aactcggcaa gttttcctca taagtttggc aataagagga gccatttaac
										21121 catgaataca ttaattagta aagataatca gcagggaatt actagagata ttaaccaaaa	6241 atgttaaatg gtgtcacata atcggaggcc acgactgttt aattaaaaca cagacatctg
										21181 aggatattta ttttggttag gtggattcta cgagggagaa ggttctgctt ctgtatcaat	6301 ctatgattaa tttatttgta taggtgttga attttgcccc atgccatcaa cataaggtct
										21241 tagtataagt tcaactttca agtttggagt tcaattacag cctaccttta acgtatcggg	6361 gcgagtttaa atatgcggat tgaaagtctg gttaatggcg gtcttaacta taaggatcag
										21301 tgacccagct tcgctgggca cccccagggt gacccacgaa aatggtttac ctattttaca	6421 tttctaatat aacttccata ttagggtcct ttttaaattt aactatatgc tggaacagct
										21361 atcttttaaa gatttatttg gttcaggtta tttggttaaa aaatctgggt ccgatctagt	6481 ttttaatggg ttgttttaca tttgtttttt taaaaatttt atatttaaac tgaaatagta
										21421 ctgggtttat acccttaaag gatataaaaa tatgattgaa aaagttatac ctttcgtgga	6541 aggagctgca gtatcaacta tgttggtgta cagctcctta caaatacaat ttagtacgaa
										21481 tacatatgtt agccctttta gttgcaagag acacgagtat gaagtgttta aagaaataag	6601 taaaaagaaa atcatagaaa tataacatga atacatttat taacaaagat aatcagcagg
										21541 tcttagactt aattctcaag aacatcttac gcaagagggt ttaataaaat tggtagagct	6661 gaattactag agatattaac caaaaagaat acttattctg gttgggtgga ttttttgaag
										21601 ggcgtatttt atttatagtg cgccataggc gcatgataaa taaaaatact tatcaaggaa	6721 gtgaaggttc tgcttcagta tcaattagca taagttcaac tttcaagttt ggagttcaat
										21661 aaggtaagtt tagaaaaaga acactaaatg agattattga aattattaaa gataaagata	6781 tacaacctac ctttaacgta tcacaacacg aaaatgggtt acctatttta caatctttta
										21721 gctttttcca aaaagaatct gtaactccac gtgaagtgta agtttatatc ctagttccct	6841 aagatttatt tggttcagga tatttagtta aaaaatctgg atctgatcta gtatgggttt
										21781 cagagactaa acgttaaaca aaagtaaaaa ttacataaat ttcagactca tctgaatgta	6901 acacccttaa aggatataaa aatatgattg aaaaaattat acccttcgtg gatacatatg
										21841 tgatagttta tctattatat aaataacccc cttttaaagg tttggtaaag gaattttgct	6961 ttagcccttt tagttgtaag agacacgaat atgatgtgtt taaagaaata agtcttagac
										21901 tttgatgata tagtccacat atttataata atataaatat taaagcctaa ggtagcgaaa	7021 taaattctca agaacatctt tcgcaagagg gtttaattaa attggtagaa ttagcgtata
										21961 tttattgtcc gttaaatgcg gtcccgcatg aataaagtaa cgatggtctc actgtctcta	7081 cttaccaagg aaaaggtaaa tttagaaaaa gaacactgaa tgagattatt gaaattattg
										22021 caagcatctc agtgaaattg aattagccgt gcagatgcgg cttacctccg ggtggacggg	7141 tctttgttcc gatttctagt ccttcggcta gtaatcggaa tcaaagacgg cccttaggcg
										22081 aagagtaaaa cgcgactagc taaatttatt ataacaatgt ggtgtaagcc caccaagtaa	7201 tccaacatcc gacaggatgt taggcgccgg cgggagtcac tcattccagt tactcgtttc
										22141 tccattactt gagcctaaac agcatgctat cgaagtaatt ttatagcgtg aagcctgtga	7261 acgagtaact ggaagagtga caaagataaa gatagctttt tccaaaaaga atctgtaacc
										22201 attctctaat aaaaataagt cagattgata taaatcgacg gatagatact gccaagcatg	7321 ccacaagatg tgtaggtttt atcctagttc cctcagagac taaacgttaa acaaaagcaa
										22261 cttggcagtc gctatcgcca atcgagtggc tagataccta tgggcaagtt attgaatcca	7381 aaactagcga atctacgatt cgctaatccc aatttttgat gggccaaagg tcctcacaaa
										22321 tgtttgaagc gtgtacctgg ttgtagaaag gttttcccgt atctttctta atggatctaa	7441 aattgggatt tattattaca taaatttcgg actcagccga atatataata gtccctctat
										22381 atcctatgca cgtatagtgg ggtcctaagg gtattattaa ggtgttatag taggaactag	7501 tatatactta atccccttct ggtaatgtaa ttttgctttt gatgatatag tccacatatt
										22441 gtaagcccaa tgacaaccat ctataagatg gaggttttat tgtgaaatga aatatctgtc	7561 tataatatta taaatataaa agcctaaggt agcgaaattt attgtccgtt aaatgcggtc
										22501 agtgggtaaa ggacgttcaa aaaagcgaat gcctcactgt aatggtgagg ataggtttat	7621 ccgcatgaat aaagtaacga tggtctcact gtctctacaa gcatctcagt gaaattgaat
										22561 aactatttcg aaagaaagct gactttgaac taatactcta aagtttggta catattgttt	7681 tagccgtgca gatgcggctt acctccgggt ggacgggaag accctatgca gctttactgt
										22621 cttgttaatg tgtatcatgc taatttttca gatttaaaca acaagaacta gttattttga	7741 agttagttat cacgttctca taaactttgt gtagcgtata aggttaatgt ttgtttttta
										22681 ataaagttac ccccaaaatt ttttctatat gttaagcttt aagcttaaca ttattaaaaa	7801 aaaacaaaaa gtcgatagac acagttgaaa cacctttctt ggttttatgt taatgttcac
										22741 attttggggc tacaagcaag tgcatgagga atgcatcgtg gtcagagaag gctaatcccc	7861 ctaatcttct aaggttaggg ataaatgact aattggcagt ttgtctgggg cggacgtctt
										22801 taaactctga tagagactta aagatttaac tggggtttaa actataataa ttataattac	7921 taatagagta tcagagacat ccacaaggta tgtcttaaat tggatggaga ccaagcaagc
										22861 tttcgattgc tatcctaaat ctattcctca taattctatt ttttgtgttg ttgttaaaca	7981 cgtgaacggc ataataaggt ataatgactt aagcatgctt aactgagaga cctataagtc
										22921 attttagtgg tgacaatttg ttcatttatg cagcaaatga atctgtagat tcactgttta	8041 aaacagatac gtaagtaggg cataatgatc cggcggtata taatggaata gccgtcgcac
										22981 ctttttattt atatttaagt tctagttctc ctattttatt taaagaaaca acagatgttt	8101 aatagataaa agttacgcta gggataacag gctgatagtc cgcgagagta catattgtcc
										23041 caataaaaag agatatggct aaggctgatc ctgaattgaa gttaaatcct atgtgggtta	8161 ggactgtttg gcacctcgat ggatacatgt cgagttaaat cagaaatgat ttatggaaaa
										23101 ctggtatatc agatggagag ggtaacttct cagttaatat tcaaaaaggt gttaacagcc	8221 ttgggttaat ttcaagaaaa tctttacact gcttttttaa agcctagtta aagataactt
										23161 ccaaagtagc tttaactttc aaaatagatc aaaaagaaga ttctgcagga atactttatg	8281 gaagcgaagc tagttctgac aatgagataa ttatggaact agaacgttca acgactagtg
										23221 atcttgctcg atattttaat tgtgggaaag tggtctctga taacagagga tttaaaagct	8341 ggtgagtttt gtcaacaata atcccaccac gaatgcccaa caactaaaca cacaaatgaa
										23281 ttcgtctatg catcgtgcgc ttttaagcgc acgatgcata gtcgtgccct cctgggaggg	8401 attgggattt gggattgaaa taattgtact ttggaataaa aaacaaaata agtcgataaa
										23341 agccatacat caaatcatag atttgatgat ggcccccgtt ggggaagtaa ctaaattaac	8461 aaaagagtaa agtgaaaact ttacttttta gcagcacttt cataaaatat catgtctttg
										23401 tgatattgta aatgttataa tacctcattt caatgaatat cctttagtta cttcaaaaca	8521 ttccgatttc tagtccttcg gctagtaatc ggaatcaaag acggccctta ggcgtccaac
										23461 attgaatttt ttagcatcaa cccacctacg gtgggttgcc tacacttttt gatgggccaa	8581 atccgacagg atgttaggcg ccggcgggag tcactcattc cagttactcg tttcacgagt
										23521 cggtcctcac aaaaagtgtc ggttaaagaa atagccttaa tgctggacaa caaatcaaat	8641 aactggaaga gtgacaaagg ttctgaaact aactaagttt ttgattctta tttaattaca
										23581 ggtttagaca ttgatattga tcgaattgaa gctataatta gtaatatgaa ttctcgaaga	8701 atgtttaata ctccaatttt attccagggg gcctatagag atggccacca tcttaattca
										23641 agtttcttag agaaatggac gtatctctca aaatctttat tgactgcctt gaatccacat	8761 aaatactggc aggaatggaa acaaaaatta cctgctctac cttctaattt aatggagata
										23701 tggcttcaag cattcataga tgctgagggg tcattccaat ttggtattgg taggaagctg	8821 gctgtgggaa tggtacttag cgatgcttgc atgtataaag ttagcactca tgctttaatc
										23761 tagtatcaac tacgttggta ctacagctcc caagtttagt gctatagccc gccgacagag	8881 aaatttgaac aaggctattt acaagaagag ttcttacttc atttatttga aattttcaaa
										23821 gatcatgctt gcatgatcgt agtcggcggt ggccgcggcc tcctgtcatg ctcgcatgac	8941 ctctattgtt tcatggaagc gcctggaata gaatagagct aagaggtcct agacagggtt
										23881 catatagccg cgggctatag cattaactga tagaattagc agaggttcta aatatgttgc	9001 taactaaaag tttatggttt aaaacgtttt ctcattattc atttacagct atttggaact
										23941 aacaactcct actttagaaa tagctcaaaa tacacatgat gttaaagtat tggatttaat	9061 tgttttacac tcaatgtgaa ggcaaagttg tcaaaactat tcaaaaagga ttaattctta
										24001 caaacaatac tttgatgctg gttatattaa accaaaattt gatatcaacc cacctacggt	9121 atcatttaac tcctatagga ttagcttttt gggtgatggg ggacggttct ttgcaaaaag
										24061 gggttgccta cactttttga tgtgccaacg gtcctcacaa aaagtgtcgg tactagtttg	9181 atcggaaaac catgatttta cacactcaaa gttacactga actagaaaat ttcattttaa
										24121 gaagatgcta tggcagtaag aagtgtttca agatttgttc tgagagatag cgaaaaaata	9241 gtgaagagtt gaatgcaaaa tttgggttta caaccgaagt cgaactcatt cgtcaccgaa
										24181 attcaatttg tagatcaata ccctatgctt acaagaaagc acgaggatta tctaaaatgg	9301 tgagtcggcc tccggttatt ccgcacaaag acaaatacta gcgaatctac gattcgctaa
										24241 gaaaatttag tgtctcttaa ggagtctaga gctttcgact ctgcagaagg aagagcttta	9361 tcccaatttt tgatgggcca aaggtcctca caaaaattgg gatttctgta taaaattcaa
										24301 atggaatcca ttaaagcctc caacggtcct cacaaaaagt gtcgggaata gaggaaaata	9421 ttctaaagat gctctattgt tacataattt gattaaaccc cacgtacata gcagtatggc
										24361 ctcctacgga atcgttgcgc ttgcgaaggc aagcgccgat tccgtgggga aagaaataaa	9481 ttataaaatt cctaaagtat aacaaatttc accaatcaac ccccttttta aataatgatt
										24421 tgaataatat tttgacatta aaccccttta gtagaactat gatagaatgg actttataat	9541 agttgatgac atagtctgaa ccaatttgtg aaaattggaa acttaggata aagagcctaa
										24481 tatttgaata acgagtatgt gagccgtatg cgatgaaagt cgcacgtacg gttcgagcag	9601 gtgataacaa tatttggtcg actcatccta tcctccgggt gtacaagctt ggaagggttc
										24541 tcaaaatttt cgtaagaaaa ctagattgaa acagacccta tgcagcttta ctgtagttag	9661 ggctgttcgc cgattaaaag ggtacgcgag ttgggttctt tttttactct gacgaaggaa
										24601 ttatcacatt ctcataaact ttgtgtagcg tataaggtta atgtttgttt taaaaacaaa	9721 aaaagattta tcaatgggaa aaaaatcaaa atagggttta cactataaaa gaaacagtaa
										24661 aagtcgatag acacagttga aacacctttc ttggttttat gttaatgttc acctaaattt	9781 accatgtttt atttgacatc tggtagtatt taccagaaat attacatggt actaatctta
										24721 ttatggttag ggataaatga ctaattggca gtttgtctgg ggcggacgtc tttaatagag	9841 gttacgaggc gaactttttc taaaggttca ttgcctagag gccctatttt agggtttcta
										24781 tatcagagac atccacaagg tatgtcttaa attggatgga gaccaagcaa gccgtgaacg	9901 ggcagcagat agtaatttac cctgggcgat tttgcacact gcgtgattta acattgcgtt
										24841 gtataataag gtataatgac ttaagcatgc ttaactgaga gacctataag tcaaacagat	9961 gctttgcgtt gcttccctct ttaattattt aatgtttaaa gaggtgtatg tgcattcatt
										24901 acgtaagtag ggcataatga tccggcggta tataatggaa tagccgtcgc acaatagata	10021 tttcctcttt ggaaaaaaca aattataaaa aatctatgat ttttttatgc gtaaatttgt
										24961 aaagttaggc ctcaccaagc aagaaatttt caattattac ttagccaacc ctcgggctat	10081 atggcaactt ctaacaaagg tttgtcaacc ttttccctta aggggacagt gattttaatt
										25021 aagttcaagg gcagattttt taaaatattg aagtagaagt gatgcacaaa agataactta	10141 gtcacaagtc ccaatttttg tgaggacctt tggcccatca aaaattggga ctagcgaatc
										25081 aaagaaatag taattcacat tttgtcattt tttacaattt gactttattt gaaactaatc	10201 gtagattcgc tagtttggaa gtttagggta aatgatctta tcaatataac tcgtgtttta
										25141 ttagttacga ggcaaacttt ttttaaaagt ttacgatttc ttgtgtatct tgttagccct	10261 aattaataaa ttaacaaaat gaaaaaccta aaaaatataa aaacactaac acctgattca
										25201 cgggctgtga gtccaagggc atacaaaaga taccaagaaa tcacagtttt gaaatttatt	10321 ctaatttcag tgttgatagg aattcttctc ggtgatggag gaatctatcg aacttcttca
										25261 ccaggcacgg aaatggtatc actacgggtg acccagcttc gctgggcacc ccggcatttt	10381 acaagtaatt gccgatttga aatgagtttt ggtcaacatt cgcaacaatt tgctgaaaaa
										25321 ctaatttagc ctcgaccatt acatttatgt cattctctga aaatatccct taaaaaatgt	10441 atcggggaat tatttaaaga ttacatgagt aatcctgtaa aatcagtaac attgaaagtt
										25381 tcctttggaa cattttaaat ggatatttaa acttcacttt agaaatattg gaagtagtta	10501 agagataaaa cttatataaa ttatagatta aaaacagcta ctttatcttt atttaatcag
										25441 atgtagaggg gttaacctct gcagaagcta gagtcttgct tttagaaaga gagcaacact	10561 taccatgata tgttttataa ttataattcc ggaggaaccc tccgggctat ccctccggga
										25501 atatagattt attagatcct gaatataata tccttaaaac agcaggaagc aacttaggag	10621 tagtcccaga gggccttgaa aaaggtaaat attgtctttg ttccgatttc tagtccttcg
										25561 ctaaaatgtc atcagaagct aaagctaaaa taagtgtggc aaagctcggg aaaccgagcc	10681 gctagtaatc ggaatcaaag acggccctta ggcgtccaac atccgacagg atgttaggcg
										25621 atagaaaagg acttaaaggt ttagaagctt tcacagtaga atctttacat aaaatgagtg	10741 ccggcgggag tcactcattc cagttactcg tttcacgagt aactggaaga gtgacaaaaa
										25681 aaaatagcgg catgaaaaag agtgtatatg tttacaactc ggctcatgtg ttattgtatc	10801 atagttccca aaaacatttc agagttcatg gaccctattg ttttagcata tttgctaatg
										25741 cagccttttc tagtattaaa gcatgtgctt caagtttaga gttatctcga tttcaaatag	10861 tctgacggaa attttgataa aaacaggaat agagtacgaa tctttgccaa tagttttact
										25801 gtagagcttt agacaaagat aaaacattag aaggatatat ctttgtgtca agcattaaag	10921 aaagaagaag ttcaaatact agctgatgct ataaatgcta aattaggaat ttacgtgggt
										25861 aaaattggga taactcaatt ttaaaataat tcaaccccct ttaataaggt ctgcataagg	10981 gtattacacg atcgaaaaga tcaatggatt ttaactatcg gagctaaaca gttagattta
										25921 ctaagtataa attgaaaagg cgtgacctct agtattttta tttggtatac cagataagat	11041 cttagacaaa ctgtgtcaca acattttgat ccaagtatgc tttaccgaat aggtctttaa
										25981 tagctgtgca ttagcataga ctagcgaata gccattgaat gcggggaatt tcttttgtgt	11101 ttaaaatccg ggggatcatg ataaatctta ttttttataa ttaaccattg atatatctta
										26041 agctagtatt ttatcattgt actcaaaatg tgaaacaaaa taagagatat ccgcaagtct	11161 gagccccttt ctgtttgtag tttaactttt tgggttgaat gacaatatca gaatgaaaac
										26101 tagttggtaa tacccgtgac ttcagagact atacatggct cgaactattt tataattagt	11221 tggagaaatt gcaagaaaga ctttaataat acaaagttaa tttgcagccg agtgcgataa
										26161 ttgaagagat agtccatttc atttaaccaa ttggttaaat gaaattttaa cgatctgcga	11281 gtgaaatttt attctataga gtaaaaatgt atcgtaaagg ttcaacgact aatgggtgag
										26221 tcgtttccca aatgacgcta gggataacag gctgatagtc cgcgagagta catattgtcc	11341 tattcacaac aataaccccg acacgaattt ccagcgctag taaattgtat ttgctagtga
										26281 ggactgtttg gcacctcgat agtaacatgt cgagttaaat tagaaataat ttatgggaaa	11401 tgacatagtc tgaacagtag tgtgaattac tgaagtagtg gttaaatttc cactacggta
										26341 ttgggttaat ttcaagaaaa tctttacact ccaaaatttt ttctatatgt taagcttcaa	11461 acaaaattgt taatacgacg tgagtcagta tggtccctat cttccggagg gataaatagt
										26401 gcttaacaaa cccacttacg gtgggttgcc tctacttttt cgggggtgcc cagcgaagct	11521 aaacagaggt tggcctcttc gtacgaaagg atcagatggc tgtgtttcta tagtgtacca
										26461 gggtcacccg atggttaaaa atttttggag ttaaagacaa cttgaagcga agctagttct	11581 attgttggct aaagctggca cagttgggta gccacaaaca taacggataa gcgctgaaag
										26521 gacaataagc taattatgga actagaacgt tcaacgacta gtgggtgagt tttgtcaaca	11641 catatcaagc gcgaaaccgc cctctagata ctatctttag ttttgaaaaa ctaaaaagat
										26581 ataatcccgc cacgaatgcc caacaactaa agtcacagat agaatcggaa tttgtgattg	11701 aagaaataga acatttcttg aatagggtgc aagttaaatt gttgtgaaac attaagctta
										26641 aaacaattat actttggaat caaaaaaata agtcgataga agaagagtaa agtaaaaact	11761 gcactactaa tttatcaatt ggctgagtgt tatcatatca ttttttttta ttttattatt
										26701 ttactcttta gctgcacttt cataattttt aattaaccca ctcggtgggt taccctctac	11821 tcttgtttcg attttagtta atttccttaa ctttttagtt catctattga tgaactaaaa
										26761 tttttcgggg gtgcccagcg aagctgggtc ttgattaaca aatttaattt gaagtgttcc	11881 agctgattaa ttcgctaaag cgaattaatc tggggtaggt tgtgcctttt catttcatga
										26821 attaatgcaa gaggtagtgg gtttagaatt agaatctcat ccaaatcttt gccagctcta	11941 aaaggttgga tccttaaggg atccaatctc tcaatcgaat gattgagaga cacaaccgac
										26881 caatcattgt tgaaagatat aatgccgcct atgatgagat ataaaatagg gctgtagatt	12001 tttcgatctt tgcctcccgg tattctttca gaataccgtg gaggcaagat cgaaagaaat
										26941 taagcgaaga atgtgataga gcttaaggtt ctgtataaaa ttcaattcta aagatgctct	12061 taacaacttt ttattttctc taggaaaata aacaacaact cgagggcctc gagcataagc
										27001 attgttgcat aatttgatta aaccccacgt acatagcagt atggcttata aaattccaaa	12121 gaatctttga ttcgcttgtc ttagaagacg ttgggacaac tctgtagagt tgttaattaa
										27061 agtataacaa tcaatcaacc ccctttcaat ttaatgatta gttgatgaca tagtctgaac	12181 cttggacctt taaggtccaa gttaattcac aacgtcttct aaggcctccg ccggcgttag
										27121 caatttgtga aaattggaaa cttaggataa agagcctaag tgataacaaa atttggtcga	12241 ccccctagct ttttaaatct ccctcttcgg tacatacttg taccatttaa aaagttgatt
										27181 ctcatcctat cctccgggtg tacaagcttg gaagggttcg gctgttcgcc gattaaaagg	12301 aattcgctat tcgcgaatta atctactgca ggttatgcct tttcatttta aatgaaaagg
										27241 gtacgcgagt tgggttcttt ttttactctg acgaaggaaa aaagatttat caatggttaa	12361 ttggatccct aagggatcca atctctcaat cgaacgattg agagacataa ccagcttttt
										27301 aaaataaaaa tagggtttac actataaaag taatagtaaa ccatgtttta tttgacatct	12421 cattttgcag ggcaaaatga caaagttcct ggaagcttat taaagcatcc aggaactgca
										27361 tgtagtaatt actggaaata ttacatggta ctaatcttag ttacgaggcg aactttttct	12481 aacagaaaga aaccgaagcg caagctatcc cgctaggctt attttgttct ttttgcggtt
										27421 aaaggttcaa cgcctagagg ccctatttca ggatttctgg gcatagatag taatttaccc	12541 actcaaaaat ttctttagct cggtagttaa ggaatctcta tggacttcca cgagtacttc
										27481 tgggcgattt tgcacactgc gtgatttaac attgcgttgc ttccccttta attatttaat	12601 gtacgagtgg aagcccgtga gattttcttt agctcgggag tcaaattaag atcaaattaa
										27541 gtttaaaggg gtgtatgtgc attccttttt cctctttgga aaaacaaatt attttagcct	12661 gatgagcccc gaagggaagc gatcattatc ttccctcaca caaaatataa tatattttgt
										27601 tctgtaggct ttgtctactg aaggctcttt tacgtcaact tccaataaag gtttgtcagc	12721 tgaggccctt ttttatttta aataagagta catcctacgg atgaaagtca atttgcttta
										27661 cttttccctt aaggggacag tgattttaat tgtcacaagt ttggaagttt agagggtaaa	12781 acccaatcat ttttcatccg taggatgcac attttacttt ttcgctcata ggtagcgaaa
										27721 cgatcttatc aatataactc gtgtgttcat ttaataaatt aataatatga aaaatttaaa	12841 aattttatct gggcagcttt ttaatcgtat acgattaaaa agttgattaa ttcgctattc
										27781 aaatataaaa acactaacac ctgattcttt aatttcagtg ttgataggaa ttcttctagg	12901 gcgagttaat ataccgtagc cgtgccttcc gccagcgtta acgttggttt tcagctggcg
										27841 cgacggagga atctatcgaa cttcttcaac aagtaattgc cgatttgaaa tgagttttgg	12961 gtaattattc aatgataacc cctaattttt ttctataact taaatcccaa tttttgtgag
										27901 tcaacattcg caacaatttg ctgaaaaaat tggggaatta tttaaagatt acatgagtaa	13021 gacctttggc ccatcaaaaa ttgggattag cgaatcgtag attcgctagc taaaagctta
										27961 tcctgttaaa tctgtaacat tgaaagttag agataaaact tatacaaatt atagattaaa	13081 agtttattaa aaaaattcgg actagcaatc gcgatcgttc ctcacacaat aatattaaaa
										28021 aacagctact ttatctttat ttaaccagta ccatgatatg ttttataatt ggaaccctga	13141 atattattgt tgaggcctcg cgattgctta cgctgcctgc ttgcaggcag ctaacgtggg
										28081 aaaaggtaaa tatataaaaa tagttcccaa aaacatttca gagtttatgg accctattgt	13201 cggctaatcg gattattaag gttcgacagt taaactgtcg aatccctcag gcaaatgcct
										28141 tttagcatat ttgataatgt cggacggaaa ttttgataaa aaccggaata gagtacgaat	13261 gacctggccc aggagggaca ctgcagccat gggaatatga taaaataaaa cccggagggg
										28201 ctttaccaat agttttacta aagaagaagt tcaaatacta gctgatgcta taaatgctaa	13321 tccctccgga ctccgaagga gccctgcggg tttggactat ctcaattaag ccgcactacg
										28261 attaggaatt tacgtgggtg tattacacga tcgaaaagat caatggattt taactatcgg	13381 gtcaaatttt tcatttttgt tttttttttc cgggtctatg aaccttttag ggtgcaggga
										28321 agctaaacag ttagatttac ttagacaaac tgtgtcacta cattttgatc caagtatgct	13441 tttttggatg gcgattaatc gacaagtcat gtttgataaa aaaaatcata aaagtaagaa
										28381 ttaccgaata ggtctttaat taaaatccgg gggttcacga taaatcttat ttttataatt	13501 gtaattaaaa catttctcgc ttatttaaac aaatttaatt aaaaaaatca taaaagtaag
										28441 aaccattgat atatctcaga gccccttttt gtttgtaatt taactttttg ggttgaatga	13561 aagtaattaa aacatttctc gcttatttaa acaaatttaa taaaaaaaaa aacaaattaa
										28501 caatatcaga atgagaactg gagaaattgc aagaaagact ttaataatac aaagttaact	13621 gggctataac ccccggaacc agtttattta ctattatggt gccttgttga tttgtctgtt
										28561 tgcagccgag tgcgatatgt gaaattttat tctatggagt aaaaatgtat cgtaaaggtt	13681 gccctcaaat tttttaatag cgaatctgcg attcgctaat cccaattttt gatgggccaa
										28621 caacgactaa tgggtgagta ttcacaacaa taatcccgac acgaatttcc agcgctagta	13741 aggtcctcac aaaaattggg atttataaaa aatctatttt ttgtacgagc tattttctat
										28681 aattatattt actagtgatg acatagtctg aacagtagtg tgaactactg aagtagtggt	13801 tgtctttgtt ccgatttcta gtccttcggc tagtaatcgg aatcaaagac ggcccttagg
										28741 taaattccta ctacggtaac aaaattgtta atacgacgtg agtcagtatg gtccctatct	13861 cgtccaacat ccgacaggat gttaggcgcc ggcgggagtc actcattcca gttactcgtt
										28801 tccggaggga caaatagtaa acagaggttg gcctcttcgt acgaaaggat cagatggctg	13921 tcacgagtaa ctggaagagt gacaaaaata gctctacaaa aaatttgtat agatctgaga
										28861 tgtttctata gtgtaccaat tgttggctaa agctggcaca gttgggtagc cacaaacata	13981 agatctataa aaccagatca tccaagtagg aagctctggt tttatcttct tctacgaaga
										28921 acggataagc gctgaaagca tatcaagcgc gaaaccgccc tctagatact atctttagtt	14041 agatacaaat ttttctgtag gattatttaa tttattaaat taatccgtac agaaaaatag
										28981 tctcaaaact aaaaagataa gaaatagaat atttcttgaa tagggtgcaa gttaaattgt	14101 agcttccact acttggagga aggttttttt cattaaaaat ccttggcttt ttgccgaggc
										29041 tgtgaaacat taagcttagc actactaatt tatcaattgg ctgagtgtta tcatatcatt	14161 ctccatacgc aagtttactg tcttaatttc ttgtcttaga agacgttggg aattaacctg
										29101 ttttttttca acccagtccc ccataataga cctatggtct atatggggta gggattattt	14221 gattaattaa tccaggttaa ttaccaactc tgtagagttg ttaattaact tggacttagg
										29161 tttgtgaacg ttcgtgcaca ataaataatc ctacattttt taatcaaccc accgtaggtg	14281 tccaagttaa ttcacaacgt cgtatatttt gggacatcca cgagtacttc gtacgagtgg
										29221 ggttgattaa aaaatacttt ttatttatca tacgcctatg gcgcactata aataaaaata	14341 tgcccaaaaa ttaaaatata ttggagctac agagatggta attaacttgg acctttaagg
										29281 cgctgggttg cttataaacc cgctactcag ctactcttgt cagagtagct gtagctggtc	14401 tccaagttaa ttcacaacgt ctcctaacgg atttcttgcc tcacacaata atattaaaaa
										29341 ttattacttt ttggtggagt aggaagcaga aggccttttc atcgcgggtg cccggcgaag	14461 tattattgtt gaggcctgaa attaagatta gaaattaaga aaactcgcta ggccatcctc
										29401 ctgggtcacc cgatgctaaa attttaagag tacggctccc tcccaggagg gcacgactat	14521 ctcagcttcg ctgggaggag ctccccgaga aaatatatat ttacacgggg ggagctacgg
										29461 gcatcgtgcg cttaaaagcg cacgatgcat agacgaaagc cgtacacttc aaaccaacgg	14581 gtttcttccg cttctgaaat aaaattttaa aaaaatctat gattttttta tgcgtaaatt
										29521 tcctcacaga gtatcgaaat gatgtttcta ttatttaatc agataaaaaa aattaagagt	14641 tgtatgggcc atacagcttt agctgtatgg tcctcaacaa atttcgcatc accctcaagt
										29581 acggctccct cccaggaggg cacgactatg catcgtgcgc ttaaaagcgc acgatgcata	14701 cttcgactag agttggtctg actagaccaa ctctggtcgg agaaaggatg aaaaagaaag
										29641 gacgaaagcc gtacacttct gaaaatatga aaagctacag ggttttgggg cttgggtgcc	14761 cgattagaaa tcgttgataa cttttttatt aaaaaatgtt gatcgacttt tttgctatgc
										29701 caaacaattg tttggaattt ctttggctaa ggagttaatt tctttagctc gggagtcaaa	14821 gctgattccg gagttttttt taccccgccc tttgggcggg ggacggaccc attgggaggt
										29761 tttccgcctc aaacataaac tggttcaacc attacgttta taaataaacg tgatgtcaaa	14881 atcctggaac acatgaggtt ccaggatacc tctcaatgat gacctaaaag ctgtcactgt
										29821 aatatttgtc aatatttttg tgtgaggtgg cctcaaagtt tcccgcaggc gttagtcgcc	14941 aactgttaaa tttatccgac atgttttttt atttaaaata aaagtctcca aactacggac
										29881 cctttaaagg gacgacgtga gtcagtaaat cgatcgcaga cgagggtagg attctgcccg	15001 tagccgcgct ttagcgcggt tttttttttt aagttccgga ttttaaagca acatgctttg
										29941 tacccggaaa tcctactctc tgtactataa aagaatacaa cgatgctaac ccgcttttta	15061 ctccataaaa cgagcctgga tctgctgcgc tcgttttccg tttgccgtgt tctgtttttc
										30001 gttcaaccac ttgtggttga actaaaaagt tgataatcaa cccacctttt ttaatcaacc	15121 taaaggaaaa actcataatt tctcctttga ttggactaat cccgaaagga ccctttcaat
										30061 cactgtaggt gggttgacta aaaaatactt tttatttatc atgcgcctat ggcgcactat	15181 tgaaaatttt aagaactcgc gtatgggccc ctcgaaagaa ggtccccaaa gaaattccgt
										30121 aaataaaaat acgctgggtt gccttcactt tttgatgggc caacggtcct cacaaaaagt	15241 ggaacaataa ggcccgcccg cggggcggtc gttttccgca tccatgggat gcggcccgtc
										30181 gtcggttata attctaaaat tataaattat ctaccgtagt taatttccct taagggaaat	15301 cacgtccaca aatggtaagt tcctgtttta ggcgcttttt agttcatcca ccttgtgatg
										30241 taacgggtga cccagcttcg ctgggcaccc ctgactttta tagatggtaa ttagcctgga	15361 aactcaaaag tttctaattt ataattctaa aatttcttcc acctacaggt ggaagatccc
										30301 ttaataaatc caggctaatt cccaacgtga aaataaaaag tgacggcctg cctcgttgga	15421 cgccggagtt agatccatcg tagatggatc gtagaaacta acgaggcctc aacaataata
										30361 agcgggcagg cctgcctatc tttttattta tcatgcgcct atggcgcact ataaataaaa	15481 ttgtgtgagg aacgatcgtt agtttcagcc ggcggttatc tttgtaatat taccgcgcat
										30421 atacgctgtc ttaaaactcg ctaagctttc ttaatcaacc cacctacggt gggttgccta	15541 tagcaatcgc gatcgttcct cacacaataa tattaaaaat attattgttg aggcctcgcg
										30481 tactttttga tgggccaacg gtcctcacaa aaagtatcgg ttgtaggaag ctgtagtatc	15601 attgcttacg atgcctgctt gcaggcatct accatgcgcg gggatcttcc acctttcggt
										30541 aactacgttg gtactacagc tcccaagttt agtgctatag cccgccgaca gaggatcatg	15661 ggaaccttaa ggggaatctt ccgtcgaacg gaagctccgg caaaaaatct atgatttttt
										30601 cttgcatgat cgtagtcggc ggtggccgcg gcctcctgtc atgctcgcat gaccatatag	15721 gatgcgtaaa tttgtatggg ccgtacagct ttagctgtac ggtcctcaac aaatatagct
										30661 ccgcgggcta tagcattaaa ctacaagaaa ttaagacaag cgaatcgaag attacgttgg	15781 tccgtccgtc ggaagactga acaacttttt attttctcta ggaaaataaa aagtggacgg
										30721 gaattagctt ggaacttaaa gttccaagct aattaccaac tcgcgtaatt ggtaattagc	15841 ccaaaaatga ataacgaagt cattccaagt ataaattcat aaaacatgga ctcattccaa
										30781 ctggagtagt tactccaggc taattcccaa tgtatgcctt tttatttccc gtcaagggtc	15901 atataaattc ataaaacatg aagtcataag atcgataaat caaaatcata ccatgctaaa
										30841 ggacaaccct ggacgggtac ccggcacagg gtggtaggct ttagccttac cctgtggccg	15961 cacaacacac tttattagtt ctcctttaga acaatttgaa gttacaaact taataggaat
										30901 gggaaaataa aacccactcg tacgaagtac tcgtggggat ccaaatttaa cgggcccaaa	16021 taatgcacct atattaggtt tctttaattt aactttaaca aacttagctc tttactctat
										30961 cttgtacgga gtacaagttg tggtccgtag aaattgttag aaattgagaa aaagtcaatt	16081 agtactatta ttattaaccc taggtttaca ctttgtgtca agtaataata gaaaattagt
										31021 aagccgcact acggtcaaaa ttttcaattt tacccagggt ctatgaacct tttagggtgc	16141 tccatctaaa tggtctattg ctctagaaag ttcatttgca agtgtaaaca caatggttag
										31081 agggttcttg gatgtcgatc aatcgacaag tcatgtttta taaaaaaaat cataaaagta	16201 agatcaaata ggaacagcga atgaagtata tcttccattc atctattctc tattcttttt
										31141 agaagtaatt aaaacatttc tcgcttattt aaacaaattt aattaaaaaa aatcatcaaa	16261 cattatcatt gctaacctaa caggtaatgt gccttataac tatactataa ctacatctat
										31201 gtaagaagta attaaaacat ttctcgctta tttaaacaaa tttaattaaa aaaaaaaaca	16321 cgtagtaagt ttaggtctaa gtttaacaat ctttattgga gttacaatct tagcattatc
										31261 aattaagggc tatctgtcga ggtaaaatca tacttaccgg cacggaaaac ccccggaacc	16381 aattcacaaa gtaagattct tttcattctt tattccatcg ggttgtccat taggattagt
										31321 aaattatttt gtttctactt ctgaaagaag taggaacttc caactattat ggtgtcttgt	16441 tcctttatta gtattaatcg agttaatctc ttattttgct agagccgtat ctctaggggt
										31381 tgatttatct gttgcccttg cctcggcttt tgccgaggcc tccaattttt taattttata	16501 ccgattgttc gccaatttaa tggcaggtca cacactaatg aaaatacttt caacattcct
										31441 accgacactt tttgtgagga ccgttggccc atcaaaaagt gtaggcaacc caccgtaggt	16561 attccaattg ttcaacagtg gagttgttgt tgcaatatta acattagtac catttgcact
										31501 gggttgatta aaaaatactt tttatttatc atgcgcctat ggcgcactat aaataaaaat	16621 attcgtggct atcataggat tagaaattgg tgtttcaatt atacaaagtt atgttttctg
										31561 acgctgtctg aatttcttgt agtttaatgc tatagcccgc ggctatatgg tcatgcgagc	16681 tactctaact tgctcttatt taaaagatgc tatagattta cattaattaa aaaatatcag
										31621 atgacaggag gccgcggcca ccgccgacta cgatcatgca agcatgatcc tctgtcggcg	16741 tactaaaaga tttaataatt atccagtaaa aatgaaattc acaaataata atctactatc
										31681 ggctatagca ctaaacttgg gagctgtagt accaacgtag ttgatactac agcttcctac	16801 aatgaatagc ttaaaaaccc ctcttatgag atataaaaat gtaatagcag ttcgatataa
										31741 aaccgatact ttttgtgagg accgttggcc catcaaaaag tataggcaac ccaccgtagg	16861 ttctactaat ggcggatcaa ctataaaccc ttggacaata accggtatca cagatggtga
										31801 tgggttgatt aagcagagtt tacaactcgc ttttgacttg atccgctttg tggatgaact	16921 cggatctttt tacgtttcaa tattaaaaag tacaaaaaac acaataggtt ggtcagttct
										31861 aaaaagatga taatttataa ttttaaatta taaattgccc cccactcacg tgggggtcta	16981 tattaattat caacttatag cttcaataaa tagtgctaat cttgcaatgt ttgaacaagt
										31921 ctgtagttaa tttcccttaa gggaaattaa caacttttat tttcacgttc cgacaatttg	17041 aaaatcattt tttggtgata ttggaaatat ttctaaacat gaagtagata atactttaag
										31981 cgtattttat ttatcgttcg ccataggcgc acgataaata aaaattagga ctccccagct	17101 atatactgtt agtggtgtag caagttgcaa aataattaaa aatcattttt taaattatcc
										32041 tcgctggggc ccatcgcaaa ttgcaggcaa aaaatcgtag attttttggg tgaattaact	17161 tttgtcactc ttccagttac tcgtgaaacg agtaactgga atgagtgact cccgccggcg
										32101 cggaacttaa agttccgagt taattaacgg gtgacccagc ttttttaatc aacccactgt	17221 cctaacatcc tgtcggatgt tggacgccta agggccgtct ttgattccga ttactagccg
										32161 aggtgggttg actaaaaaat actttttatt tatcatgcgc ctatggcgca ctataaataa	17281 aaggactaga aatcggaaca aagacattaa catataaatt agtttatttt caattgtggt
										32221 aaatacgctg ggcaccccat aacttttaga gatggtaatt agcctggatt aataaatcca	17341 gttctgtctt agatattatg gcaaaaaatg aacatttaac tttagaagga ttactaaaaa
										32281 ggctaattcc caacgtgaaa ataaacagca actgttaaat tattcagaca tgttttttta	17401 tagttgcact taaagctcaa tttaaaaaag gtttgtccga tttgttgtta actaattttt
										32341 tttaaaataa aagtctccaa actacggact agccgcgctc tagcgcggtt ttttttaatt	17461 ctaattacat tcctgctatt aaaccttctt ttgagccaaa tttagcatta atgaatattc
										32401 ttatcaactg taactaaaaa gctatctagt ccttgatgct ttacagatga cccggggggg	17521 actggcttag tgggttcatt agtgccgatg gccattttgg tttttttata agaaaaaaca
										32461 ctccttttga tttttcccgg ccacagggta aggctaaagc ctaccaccct gtgccgggta	17581 tcaaatgcgc tttgggtgtt agttgtgatg taattatttc tattactcaa gataaagtaa
										32521 cccgtccagg gttgtccgac ccttgacggg aaaatatgtc aatttgaaaa caaatcgtca	17641 gcttaattac tttagaacat attgccacat ttttaggttt tgggaaaatt agcaaagatt
										32581 taacaaatca acagataaat aaacagataa atcaacaaat ccaggacttt tgagttgatg	17701 ctgctaatag aacaacttat acttattatc taggttctgt taaaaatgtt aacctgttta
										32641 atgtaagaat tgcaatcatc aactcaaaaa cacaattctg tgttttcgcc actaatgata	17761 tcgaaaaatt taagggattt aacttattgg gtgccaaagc tctagactat gcagatttct
										32701 gcatcaaaga tgcataacat tagggcgaaa gtccatgatt tgaaagcaac atggtttgct	17821 gtaaaggaat tgaaattata aatagtaaag aacatttaac tcaagaaggt ttaaataaac
										32761 ccataacacg agcctgaatc taccgcgctc gttttccgtt tgccgcaccc atgggatgcg	17881 ttaatacact attacaacat atgaactcta agagaactaa ttttgaaagc tagttctgtc
										32821 gcccgtccac gtcctctaac cccgagaaaa aaaaatactt tttatttatc atgcgcctat	17941 actcttccag ttactcgtga aacgagtaac tggaatgagt gactcccgcc ggcgcctaac
										32881 ggcgcactat aaatacaaaa acgccacttg gtttttattt tcacgttggg aattagcctg	18001 atcctgtcgg atgttggacg cctaagggcc gtctttgatt ccgattacta gccgaaggac
										32941 gatttattaa tccaggctaa ttaccatctc taaaagtccg gggtgcccag cgaagctggg	18061 tagaaatcgg aacaaagaca ataaacagag tcgcagcttg aacctgaagg ttcacgcttc
										33001 tcacccgtta attaactcgg aactttaagt tccgagttaa ttcatccaaa aaatctacga	18121 gactctgggc ccgagtagaa gcctgtatta tatacaggct gctactcgcc cattggaaat
										33061 ttttttgcct gcaatttgcg atgggcccca gcgaagctgg ggagtcctaa tttttattta	18181 acatttatca accacccctc cttaaacaaa ttccacaatg gaacaacatt tatcaaccac
										33121 tcgtgcgcct atggcgaacg ataaataaaa tacgcaaatt gtcggaacgt gaaaataaaa	18241 ccctccttaa acaaattcca caatggaaca atttgggagc tgaccgttga aaaagcagct
										33181 acccggaggg gtccctccgg actccgaagg agcccagcag gctggttaat ttcccttaag	18301 tccttgccct agtacctcta ttagttttaa ttgaattaat ttcatactta gctcgagctg
										33241 ggaaattagc tagtgtaatt aatttgtttt aacaaattaa taactgtgag ttcttccaca	18361 tttctttagg agttcgatta tttgctaaca taatggccgg tcacacttta atgaaaattc
										33301 aggtggaaga actaaaagtc gaacgatttt ttcgagggaa tggtaatggt tgcatccaaa	18421 tttcaacttt cctattccaa atgttcagta gtagtatttt agttgccgta ttaactgtgg
										33361 tatgcaacca gttcctgttt gaggcggagt cgcgcttcgc gcgtgagtca ttcccagtat	18481 tacctttcgc tctattcaca gcaattattg gtttagaaat aggagtttca ttaatccaag
										33421 aaattcataa aacatggact cattccaaat ataaattcat aaaacatgaa gtcataagat	18541 cctatgtttt ctctatctta acttgctcat accttaagga tgccatagat cttcactaat
										33481 cgataaatca aaatcatacc atgctaaaca caacacactt tattagttct cctttagaac	18601 taactttcga ctaaaaattt aatttatttt ccaacccctt ttctcataac ctccgaccca
										33541 aatttgaagt tacaaactta atagggatta atgcacctat attaggtttc tttaatttaa	18661 tcccgccccg gggtcggacc ggggcgggcg tggggaaaaa aagaagtttc ttcttacccc
										33601 ctttaacaaa cttagctctt tattctatag tattattatt tttaacacta ggtttacact	18721 acaaccccac cactctctgt gttaacgaat cgttaacagg agggcccccg gtcgccgata
										33661 ttgtgtcaag taataataga aaattagttc catctaaatg gtctattgct ctagaaagtt	18781 agaattaaaa aattgaaata tatgtgccgg cggggtgagg ttaaaaaact ttaactaata
										33721 catttgcaag tataaacaca atggttagag atcaaatagg aacagcgaat gaagtatacc	18841 ttttctaacg tagaagatct ccgccggcgt tagtccactt ttttaatttt aaaaaagtgg
										33781 ttccattcat ctattctcta ttctttttca ttatcattgc taatctaaca ggtaatgtgc	18901 acgtagaaaa tcggaaccac cgttggtttc gattttcagc cggcggtttc tttcataatg
										33841 catataacta cactataact acatctatcg tagtaagttt aggtctaagc tttacaattt	18961 aaccgccagc ttagaattgc tttttagttc tccccgcttg gtttttctgt ccaataagga
										33901 ttattggagt tacaatctta gctttatcaa ttcacaaagt aagattcttc tcattcttta	19021 cagaaaaacc tgttaattta acgtacgtta aattaactgg ggtagttaat ttctaagcaa
										33961 tcccatccgg aacgccgctt gccctagttc ctttattagt attaatcgag ttaatctctt	19081 agcttagaaa ttaacaactt tttttctctt ctttagaaga gaaaaaaaga gaactaaaaa
										34021 acctggcccg agctgtttct ttaggagttc gattattcgc caatattatg gctgggcata	19141 ttattaattt tcgttcctca ataatttctt cgacagaaga aattgttgag gccaagaaaa
										34081 cactaatgaa aatactttct acattcctat tccaaatgtt tagtagtagc atcttagttg	19201 ttgattagat tagttaattt ctttcgatct tgcctccgcg gtattctgaa agaataccgg
										34141 ctgtattaac attaataccg tttgctttat tcactgctat tattggtcta gaaatcgggg	19261 gaggcaaaga tcgaaagtcg gttgtgtctc tcaatcattc gattgagaga ttggatccct
										34201 tatcatttat ccaagcttac gttttctcaa tacttacttg ctcatactta aaagatgcaa	19321 taaggatcca accttttcat gaaatgaaaa ggcacaacct accccagatt aattcgcttt
										34261 tagatttaca ctaattaagt aatgacattc gtaaatcctt ggacaataac cggtatcaca	19381 agcgaattaa tcagcttttt agttcatcaa tagatgaact aaaaagtaag gaaattaaca
										34321 gatagtgacg gttcttttta tatcgcaata tcaaaaagta caaaaaactt aacaggttgg	19441 attgcgaagc agtgtttttt agattccaaa aaatcatttt tcaaatcaga tttttaatag
										34381 tcagttagtc ctccctccgg ctgtgtgcgg ccttagcggc acacagccag agggtgcgtc	19501 aaaatctacg attttctatt taaaaattct ttttgaaaaa tttccttagg aagctgctaa
										34441 aaaattataa tcaacccacc tacggtgggt tgcctacact ttttgatggg ccaacggtcc	19561 cagcagcttc caggaataag attttttgga atttaaaaaa gtttttttat ttcacgttgt
										34501 tcacaaaaag tgtcggtcta atagaaatga aatcaataaa agaagatgaa agtattatta	19621 gaaataaaaa aaggtcgcaa ttctatacgc ccctcactag tgaggggcta acgctggcgg
										34561 aaaatcatca atattttagc cattgagcta ccttctcttc gaatatctcc tctattagcc	19681 gattgtgtta gaagacgttg ggaattaacc tggattaatt aatccaggtt aattaccaac
										34621 tttgtattgc tgggagccgg ggcattatta attaatgtca tgtatattca gtcaattgga	19741 tctatagagt tgtaaatgat gggactcgtc ccatcagttg atgagtggga ctcgttacac
										34681 tccggtttga ctagcttcgg cgatcttttt attttttctt tagttcctat taaacctaaa	19801 catttactgg tggaacaagt tccaccatta acgtctccta atcgattaac tcgaaaaagt
										34741 cggttaacaa agtcggaaag agaaaaaata tctcttactc ctgacttaat tgaaatttta	19861 ttattcagtt ttaaaattat tcccaggcgc cgcatcccat ggatgcggac cataacgtta
										34801 gtaggtcttc ttcttggcga tttacactct caaaaacaag aaaagagtgt aaatcctaga	19921 aacaattttt atacaaaaaa aaaaatattc gaaaaactta gaaaaataaa tagcgaatct
										34861 ttaatttttc aacaaggaat tattcacaaa gagtattttg attacttgta tgaattattt	19981 acgattcgct aatcccaatt tttgatgggc caaaggtcct cacaaaaatt gggatttata
										34921 aaattttatg gtacaatgat gcctaaaata agtattagta agccccaccc aaaaactggg	20041 tttttcaaac taacttttgt ttttttcacc cgccgggcct gagcttcacc tcctcagtga
										34981 aatctctata ctactataag atttagtact ttggcattac cttgctttgc tgaacttcac	20101 cttaagaaaa aaaacagaaa gtaaacaaaa aagtaagttc ccatacgcga gttttcaact
										35041 aattctttct atccggaaga taaaaagatt gttcctgtaa acatagcaga tctgctgaca	20161 cgctaggctt tcttaatttc tatggcctca acaataatat ttttaatatt attgtgtgag
										35101 ccccggggat tgggattttt gatttgcgat gacggaagct ttgataaacc aagtggtaga	20221 gcaagaaatt cagacaagcg aatcgaagat tcgcgtatgc cggaggggtc ccgtgctgct
										35161 atttctataa gtaccaattg tttcagttta gatgatgtta agctgttagt ttcagtatta	20281 tctgaatttc tttagaaatt aagacagcac ggactccgaa ggagccctgc gggtatataa
										35221 acagacaaat tcgatctgaa atgcaccatt agcagagaaa gatctggtca tattattaga	20341 taaggggttt tgataaaaca aatgcgtctt tgacacgtta aattttggac atgcctcgta
										35281 attaccagaa agagtttacc tgctgtacaa gccttattaa aagatatcat gcctcctatg	20401 tgagtctgaa gttttttaat gttctccctt ctgggtcatc ttcgatgtcc agaagtgata
										35341 atgctttata agataggtct ttaatgtttt acctttttgc cgccgaagtg tgggccctgc	20461 aaaaaatctc aatctttgcc ccttaaaatt aaaacaaact gtcgatttgg gctgaattac
										35401 caaagggatc tacctggagg atttccaaaa agtaatataa aaaatctacg attttttacc	20521 caaaaaaaaa caaatataaa ctattctctt agctcaatgg ttagagctac attcttctaa
										35461 tgcaatttgc gatgggcccc agcgaagctg gggagtccta atttttattt atcgtgcgcc	20581 aatgtctatt ttggttcgag tccgaaagag aatatttacc ggtgtgggcg tagcgtaggt
										35521 tatggcgaac gataaataaa atacgcaaat tgtcggttct acaaaccata aatctttggt	20641 ctatctgtcc agatagttcc cgggatccca aaataaaacc cgcagggctc cttcggagcc
										35581 ctctaagctt caaccttcag tggaacaagt gaaactacaa tttccatccc aacccccttt	20701 ggagggaccc ctccgggtaa aatatttgat tttggggagc tctttttctt cttgtcttag
										35641 ctattaatta tcaaattgta gcttcaataa ataatgcaaa tcttgcaatg ttagaacaag	20761 aagacgttgg gaattaacct ggattaatta atccaggtta attaccaact ctgtagagtt
										35701 taagatcatt tttaggtaat attggaaata tttctaaaca tgctaaagat aatactttaa	20821 gttaattaac ttggaccttt aaggtccaag ttaattcaca acgtcttcta actcaatccc
										35761 gatatactgt tagtggtgta gcaaattgca aaataattca gaatcatttt ttaaattatc	20881 gccagcgtta gcccctcact agtgaggggc gtatagaatt gcgaccgttt tttttatttc
										35821 ccttattaac ttacaaatta gtatattttc agttatggtc taatgtttta gacattatgg	20941 acaacgtgaa ataaaaaaac ttttttgaat tccaaaaaat cttattcctg gaagctgctg
										35881 taaaaatgaa cacttaactt tagagggatt actaagaata attgctttta aagcccattt	21001 ttagcagctt cctaaggaaa tttttcaaaa agatttttta aatagaaaat cgtagatttt
										35941 taaaaaaggt ttatcacttt ttttttaaac cgcatccacc gaaggtggat gccgctttta	21061 ctattaaaaa tctgttttga aaaatgattt tttggaatct aaaaaacact gcttcgcaat
										36001 tattcatttt gccacgggcc atagttccta ggcaaaccag aaaataaatt ttttaaataa	21121 tgttaatttc cttacttttt agttcatcta ttgatgaact aaaaagctga ttaattcgct
										36061 atttatttaa aaaaatttat ttaaaaaacg tggctttttg attcttcagt tgtaggaagc	21181 aaagcgaatt aatctggggt aggttgtgcc ttttcatttc atgaaaaggt tggatcctta
										36121 tgtagtatca actacgttgg tactacagct cccaagttta gtgctatagc ccgccgacag	21241 agggatccaa tctctcaatc gaatgattga gagacacaac cgactttcga tctttgcctc
										36181 aggatcatgc ttgcatgatc gtagtcggcg gtggccgcgg cctcctgtca tgctcgcatg	21301 ccggtattct ttcagaatac cgcggaggca agatcgaaag aaattaacta atctaattaa
										36241 accatatagc cgcgggctat agcattaaac ctgaagaatc aaaaagtttt ttgaaattca	21361 ttttcttggc ctcaacaatt tcttctgtcg aagaaattat tgaggaacga aaattaataa
										36301 attgaatttc aaaaaattaa aaaaaaacag aattattgtt gactagtttt cctaatttta	21421 tttttagttc tctttttttt ctcttctaaa gaagagaaaa aaagttgtta atttctaagc
										36361 ttcctgttat taaaccgtct tttgagccta atttatcctt aatgaatatt cactggcttt	21481 tttgcttaga aattaactac cccagttaat ttaacgtacg ttaaattaac aggtttttct
										36421 gtgggttcat gaatggagcc ggttactttg gtttaagatt tagacaaagc ataaaatatg	21541 gtccttattg gacagaaaaa ccaagcgggg agaactaaaa agcaattcta agctggcggt
										36481 ctttgggtgt tggttgtgaa gccgttattt ctatcactca agacggagta agtttaatta	21601 tcattctgaa agaaaccgcc ggctgaaaat cggaaccaac ggtggttccg attttctacg
										36541 ctttagaaca tattattaca tttttaggta tagggagaat tgtcaaagaa tctggtaata	21661 cccagagcgt gctctgggct agcgccggcg ggattgtaga attgaaaaac cgtagttaat
										36601 gaaccactta tctttacttt ataggttcta ttaaagatat taatcttttt attcaaaaat	21721 ttcccatagg ccgcccttgt ttattttagt tcttccacct tgtggaaaaa ctcaaaccca
										36661 ttgaggaagc aaaaatttta ggtgccaaag ctttagatta tgcagatttt tgtcaaggaa	21781 aaaatgacaa aagattgtca ttttcaaggg cggtaatata tgatatataa ccgcctgctg
										36721 ttgaaataat caatagaaaa gaacatttaa ctcaagaagg tttaaataaa cttaaagctc	21841 gaaatcgcga tcgttcctca cacaataata ttaaaaatat tattgttgag gcctcgcgat
										36781 tatctcaaaa tatgaattct aaaagaagta actttgaaaa ttaatttgca atttttaaac	21901 ttcccacgtc cacttactta tgtaagtgga ctaacgcagg cgtaacaacc gtaaatccat
										36841 aaccattttt aatcaaccac ccctccttaa ccacccctcc ttaactcata aattttttct	21961 ctctatggac ttccacgagt acttcgtacg agtggaagcc cgtgagatta ataaaaaaac
										36901 atatgttaag ctaaaagctt aacaatattc aaaaatttct gggctggggt gcccagcgaa	22021 aaaaatcagg gcctcaacaa aatatattat attttgtgtg aggtaagatt aaaaaaaaaa
										36961 gctgggccac ccgttatgtg agcggtcctc aaaaaaatac tgaatatttt tgttgagggt	22081 tttttccggc tttagcaaaa aagaaggatc ctttaaaatt tttacaggaa attttcacgg
										37021 gcttcaaaac tgatgggact tgtcccatca tttaacacct ttagctttag tacctctatt	22141 gatgcgggca atcccgcgtc aacggacgag ttagtcagcg tagctgacat cagcgtccgt
										37081 agttttaatt gaattaattt cttacttagc tcgagctgtt tctttaggag ttcgattatt	22201 tgacgcgggt tgagccaacc ctatgggtgt gtagcagctt gtactccgcc agcgttagtc
										37141 tgctaacata atggcaggtc atactttaat gaaaatttta tcaactttct tattccaaat	22261 cactttttaa actcctctac gaggagttta aaaagtggac gtaggaaatc gggaccgtgc
										37201 gttcagtagc agtattttag ttgcagtatt aacagttgtg ccatttgccc tatttacagc	22321 gaagcactgt tttttagatt ccaaaaaatc atttttcaaa acagattttt aatagaaaat
										37261 aattatcggt ttagaaatag gagtttcaat catccaagct tatgtattta gtattctagt	22381 ctacgatttt ctatttaaaa aatttgtttg aaaaatttcc ttaggaagct gctaacagca
										37321 ttgctcttac ctaaaagatg ctatagactt acactaatta accccttacg tactaaaaga	22441 gcttccagga atcagatttt cttgtgctaa aaattctaaa taaaaaatag attgtttata
										37381 ttataaatta gattaagccc ggaggggtcc ctccggactc cgaaggagcc ctgtttattt	22501 attgaaagca caaagaattt gatgtcgaac tcattcgact aatcgaatga gtcgagcggt
										37441 cccataaggg aaataaaaag ttgtttccga atacgaatcc gctgaatcct tatttggatt	22561 ttggagctat agctccaaat cctcacaaaa ttcgggattt cgtagaagaa gatcaaaatg
										37501 cagggatccg gattcttgga tccagagtcc ccgggacccg agtcctattc aggactcggt	22621 cgaaatttgt tgaggaccgt acagctaaag ctgtacggcc catacaaatt tacgcatcaa
										37561 ggccgggtac tcggaaattt cctttaaggg aaattaacta ctgtagataa tttataatta	22681 aaaatcatag attttttgcc agagcttccg gtcgttaaaa ttaattcacg aagtgaatta
										37621 taaattatca acttttgagt tcatcacaag gtggatgaac taaaagcggc atacattggg	22741 attttaccgt cagtttctac gtcccatttt tcaatttaaa aaaatcttat ttctactaat
										37681 aattagcctg gagtaattac tccaggctaa ttaccaatta cgcgagttgg taattagctt	22801 tacgttgtaa ttagtaagaa aatttaagaa aatctacgat tttctgatcc ctaaattttg
										37741 ggaactttaa gttccaagct aattcccaac gtgatctacg attcgcttgt cttaatttct	22861 atgtcgaact cattcgacta atcgaatgag tcgagaggcc ggagctatag ctccaaactt
										37801 tgtagtttaa tgctatagcc cgcggctata tggtcatgcg agcatgacag gaggccgcgg	22921 gggagctgca gcaccaaccc cagcgctgct gagttgaccg gctgcagctt cctacctaaa
										37861 ccaccgccga ctacgatcat gcaagcatga tcctctgtcg gcgggctata gcactaaact	22981 agtcctcaca aaatttggga ttttgtacga accctatttc atgtctttgt tccgatttct
										37921 tgggagctgt agtaccaacg tagttgatac tacagcttcc tacaaccgat actttttgtg	23041 agtccttcgg ctagtaatcg gaatcaaaga cggcccttag gcgtccaaca tccgacagga
										37981 aggaccgttg gcccatcaaa aagtataggc aacccaccgt aggtgggttg attaagaaag	23101 tgttaggcgc cggcgggagt cagtcattcc agttactcgt ttcacgagta actggaagac
										38041 cttagcgaga gcgtatagga aggaagtgaa aagaatatat ttaacagcac tttcataatt	23161 tgacaaatga aatcccggtt ttgtgtgtta actagcgaat ctacgattcg ctagtcccca
										38101 tctacggacc accacgagta cttcgtacaa gtgggtttta tttcacgttg tgaattaact	23221 cacaaaaaat tttctattta gatttgcttt acaaaaattc ccggagggtt cctccggaaa
										38161 cggaacttaa agttccgagt taattaacgg gtgacccagc ttcgctgggc accccagaac	23281 ttttttacca aatcaaaata aaaattaggg atttcatttc ttgaaaaggg ctttcgctgt
										38221 tcgtagagtt ggtaattagc ctggattaat aaatccaggc taattcccaa cgtgaaataa	23341 ttctgaattc caaaaaatct tattcctgga agctactgtt agcggcttcc taaggaaatt
										38281 aaacttgtta atttccttag ggaaattaac tagggtaatt aattttttta tcaaatttcc	23401 tttcaaaaag atttttttaa atagaaaatc gtagattttc tattaaaaat ctgttttgaa
										38341 gagtacccgg acaccgagtc ctgaatagga ctcgggtccc ggggactctt ggatccaaga	23461 aaatgatttt tttgaatctc aaaaacagtg cttcgcaatt atttttaaaa ataatttccg
										38401 atccggatcc ccgaatccaa ataaggattc ggcggattcg tattcggaaa taacttttta	23521 tacagggcgt agcccgcagc cgcgtagcgc gctgcaaaaa ttatttttta aaatctgaaa
										38461 atctaccaca aggtggaaga ttaaaaagcc cgtgaaatcc tataacctaa gttcatcatc	23581 atatgaaaac gaatgtggac taacgccggc ggactataac actgtgatga agtagtttgg
										38521 aacccacttc cccccaatgt gttccacatt gaggggggct acggtgggtt gcctatactt	23641 gtcacccccg ttttcacaga taggactact tttttaaaaa attccctacc acccgggata
										38581 tttcgggggt gcccagcgaa gctgggtcac ccggggggtg cccaaacaat tgtttgaaca	23701 cccccgggcc acccccctgg ggtgtcaatt ttatgtttga caaatcgata cccctgttta
										38641 attgtttggg tcacccgatg ggtttaaatt tttagcatca actatgttgg tgctaaaaat	23761 ttttcaaaat ccaataaaag agacagaaat atcgcattta agcgtataca atacgacaac
										38701 ccaaactctg aaaatatccc ttaaaaaatg ttcctttgga acattttaaa tggatatttt	23821 ttttttcttt tttgaaaaaa gtatgtttaa taataagaaa gagtttaatt ttacattaac
										38761 caggctgtag caccccgctg gcaggatgct acagcttcct acccaacggt ccttacaaaa	23881 tctttatgtt tctgtcaact tcttaaatct attgttacaa taatcgcgta aaaacttatt
										38821 agtatcggta gtacgattta attctacatt agtttataat gatttaacgt tagaggctcg	23941 tcactagggg aaagtacttt aaaaatttaa tttttattct atcctaaccc cttagtgtat
										38881 ttagaggcta aagtatcatt aaagaaaata aaagatttat taaattacca tttcaacccc	24001 atgaaattag acctgagttc tgattcctac ttgaatgata tgaaagatat aaatacatca
										38941 cttttttgta cgttttccga gttctcaacc ttacgcgtgt ttacaacacg ctaggctttc	24061 aatacttcta caattaagat acgacgtttc accaaacagg aacgattaga atccaaatta
										39001 tgaatcaacc cacctacggt gggttgccta tactttttcg ggctgtagca ccccgctggc	24121 tcggtggaac tgaaaaatat attaataggt cttgcattgg gagacttaaa tattgaaaaa
										39061 aggatgctac agcttcctac ccaacggtcc tcacaaaaag tatcggttgt aggaagctgt	24181 ccaagtcgaa cagggcatgc aagattgaga tttgcacaag gtctagtaca tgaagaatat
										39121 agtatcaact acgttggtac tacagctccc aagtttagtg ctatagcccg ccgacagagg	24241 cttcttcatt tatttgaaaa agttatacca tactgtagag ctgtgcctta ttttccaaaa
										39181 atcatgcttg catgatcgta gtcggcggtg gccgcggcct cctgtcatgc tcgcatgacc	24301 actcttcata atgtgacagg aaaattttat cctagcataa gatttaatac ttgtacgttc
										39241 atatagccgc gggctatagc attaaactat aagaaattaa accaaacgaa tcaaagattc	24361 gcttgctttg atgagttata tgatttattt tatcctgaag gtaaaaaaaa aatattgcca
										39301 gtgtatgctc gaggccctcg agcataacgt tgggaattag ctaattacca actcgcgtaa	24421 ttaaacatag gcgagctgct tacaccagtt ggtttagcgt attttcctca gcccggcggc
										39361 ttggtaatta gcctggagta attactccag gctaattccc aatgtatggt tgtagaatct	24481 tggtctgtgt actgacatag tccgcacaca gaccaaccgg gggcagaaaa atttcaaaat
										39421 agctctgatg tacggacgaa gaccgtacag cagaataacc agattccggt ctgctgtcgg	24541 acggcccaag cgagcttacc cagcttggaa actagcctgg attaattaat ccaggctagt
										39481 ggctatgccc tgacatcggg tgacccaaac aattgttaaa acaattgttt gggcaccccc	24601 tcccaacgtt acaggggcgg tggaccagag gctgaaaata ttacatttca taaaattccc
										39541 agggtgaccc aaacaattgt ttgggcaccc cgacagcaga ccggaatcgg aaaataaata	24661 ttagcttaat agataaagca acatagcagg agggatgtaa ttttggttta aacccaaaag
										39601 tttattggac aaaagttttt actccttttt cgactatttt ttgatataaa aatcgactta	24721 ggaattaaaa aaaaaaaaaa acaaaaaatt tttttttgag tttggcagcg gcaatacatt
										39661 aacctgcaac gttcatgata attatttttt tatttaaaaa tgggcaattt caatgtttgt	24781 tttattttaa tagggttctt aaactactga agtttatgac tgttattaaa ccaaaatgaa
										39721 ttaatcaact ttttaatcgt atacggttaa aaaggtatat aataaggggt tttgataaaa	24841 acaaactata ttattattat ttatatttaa tttattatta acatattttt atggcaccga
										39781 caaatgcgtc tttgacacgt taatttttgg acatgccccg tatgaatccg aaaaaaaaaa	24901 ctcggggtgg tgtagtttaa ctttatccgg tgggggcttc aacagcctca aatggttaac
										39841 atctcaacct ttgcccctta aaattaaaac aagctgtcga tttcgactga attacaaaaa	24961 tgttattcct gttgcagtgt attctaatgc tagcgaatct acgattcgct agtcccaatt
										39901 aaatataaac cattctctta gctcaatggt tagagctaca ttcttctaaa atgtctattt	25021 tttgatgggc caaaggtcct cacaaaaatt gggactgatg ttaaaaaaaa aacaattctt
										39961 tggttcgagt ccgaaagaga atattttata aaaccccgca ctagcactcg aaatcgcgtt	25081 aaagaaaata aatataagtc aggtatatat ctatggacta atttaataaa caataaatcg
										40021 tttagttcat ccactccccg ggtcaccact ttacaagtgg agatcccagg ggttagcttg	25141 tatctaggta gatctatttg tttggataaa agatttagaa attattttaa tgttcttttt
										40081 tcgtttgcct tggacttaca gcccgaggca aagatgaact aaaaagttga taatcaaccc	25201 cttgaaaata ccaatatgat aatttataaa gctcttttaa aatatggtta ttcaaatttt
										40141 acctacggtg ggttgcctac actttttgat gggccaacgg tcctcacaaa aagtgtcggt	25261 aaattagaaa tatctttttt tttaaaccgc gtaaatttcc gaaggaaatt tagttggccc
										40201 tctaattata aattatctac agtagttaat ttcccttaag ggaaattaac aaccccaaaa	25321 ttagggccaa cccattccgc tagcggaatg gcgccgctgt tattttccta agaaaataaa
										40261 taattataaa agagacagaa atatcgcaat atgcgcatac aatacaacaa ttttttttta	25381 agtttatttt cttctttaaa gaagaaaata aattttttaa ataaatccca atttttgtga
										40321 gtgaaaaatt gtttaacaat aagaaagagt ttaattttac attaactttt tatgtttctg	25441 ggacctttgg cccatcaaaa attgggatta gcgaatcgta gattagctaa ttttttaaat
										40381 tcaacttctt aaatctattg ttacaataat cgcgtaaaac ttatttcact aagggaaagt	25501 aaatcaaaaa atccatgatt ttttgatacg taaatttgta tgggtcgcac agctttagct
										40441 actttaaaaa tttacaattt ttattctatc ctaacccctt agtggatatg aaattagacc	25561 gtacggtcct caacaaattt cgtatttatt taaaaaacgt ggctacgcct cacgatctcg
										40501 tgagttctga ttcctacttg aatgatatga aagatataaa tacatcaaat acttctacaa	25621 tgaggcgtag tttttttaat tatctttcag ataattaaaa aaatttaaac aaaaattata
										40561 ttaagatacg acgtttcacc aaacaggaac gattagaatc caaattatcg gttttccttc	25681 atattgcgaa gtgatagata gaggagattt gaaagatata agaagaggat ataaaaatcg
										40621 atctcctttc aggagatgaa ggaaaactta ttaatttata ataattatta taaattaatt	25741 tatcctcaca aaaatcttaa ccatactcct cttacttccc ctttctaagt atatcactac
										40681 agtgtaatta atttccctta aaggaaattt ccgagtaccc ggccaccgag tcctgaatag	25801 cgcgtcaaac cggaagtatt tgcatcaaag atgtaactat ttccattaga tgacttgaag
										40741 gactcgggtc ccggggactc tggatccaag aatccggatc cctgaatcca aataaggatt	25861 ccgtgcttca ggtcagaaag gccctaggtt tcgtcttatg gtggagggct ccgttctcca
										40801 cagcggattc gtattcggaa ataacttttt attcccggag gggtccctcc ggactccgaa	25921 tgcgtagagg atgtaattat atttacgggt tagtccctaa tatgatatac ctttaaaatg
										40861 ggagccctgc gggttctaaa gaaaataaac agcggcacaa agagattcaa tttaattgat	25981 taagtcttat aaatttatta attaatactc atgaaaagaa ataatataac tagagcagaa
										40921 tctgcctgtt tcgcagtaca aataaataat ttatctgccg ggcttaagtt atttagatct	26041 cgattacagt tctctttgcc tcaaaatctg caagacattc ttgtcgggct gatccttggg
										40981 ccttgacctt tagggtccag gagatctcga taattaccag ctcagttaat gataatgaca	26101 gatgtaaaca ttctaaaaca aaaaacaagt gtgaatgtaa atttacaatt ttggcaggga
										41041 aaaatattaa cctctggcag atcaaatcgt actccgtacg atttgattga accagatgct	26161 gtcattcaca aagaatacat tatgcacttg tatgaactgt tccaaattta ttgcggtgcg
										41101 gaaaatatta catttcataa aattccctta gcttaataga taaagcaaca tagcaggaag	26221 gctcctaaca caattagccg ggctccagat ctaagaacag gtaaagtgta tagtgctata
										41161 ggtgtgattt tggtttaaac ccaaaaggga attttcaaaa aaaaccaaaa attttgtttg	26281 tattttagaa cttatgcttt accttgttta actccattat acgaattgtt ttatcctttt
										41221 agtttggctt tttagtccat cttgccctcg ggctgtaagt acgttgggaa ttagcttgga	26341 ggaaaaaaag ttttacccca aaatattgct gaattattaa cacctttagg actagcctac
										41281 acttaaagtt ccaagctaat taccaactcg cgtaattggt aattagcctg gagtaattac	26401 tgaatttgtg atgacggtag tttccataaa tcaaaccggt atgttactct taatacacaa
										41341 tccaggctaa ttcccaatgt gtgcccaggg cagcgaatct tcgattcgct ttgcctagcg	26461 tcttttactt ttgaagaagt aaatcttttg gctaaaactt taaatgataa atggggtctc
										41401 tgtctaagac acgcgtatgg gaaattgggt tctgaaacta cttaagttta tgactgttat	26521 caatgtgctg ttcacaaaaa taaaaatggt tttattgttt atattagcac aaaatcctta
										41461 taaaacaaaa tgatacaaac tatattatta ttatttatat ttaatttatt attaacatat	26581 attattttgc aagagttatt aaaagacata atgccttcta tgatgatgca taaaataggt
										41521 ttttctggta ccgacttggg gtggtggagt ttaactttat ccggtggggg cttcaacagc	26641 ctttaaatat ttgcaggaca cttaagttta tttaactatt aaactattaa actattttaa
										41581 ctcaaatggt tatctgttat tcctgttgca gtgtattcta atgctgatgt tttaaaaaaa	26701 ctattaaact attaaacttt caaccccctt tccgaggtaa actttaccaa tggaacaagt
										41641 acaatcaacc cagcgtattt ttatttatag tgcgccatag gcgcatgata aataaaaagt	26761 tcaatagtta actcctatac cttcctgctg aaagtccagt gaaattattt attaatacac
										41701 catttttagt caacccacca acagtgggtt gattccaaat ttgatttata gtgcgccata	26821 ccctcaaatt ttgtgatgac ccttggccca tcaaaatttg agggcgccgc cgcttaacac
										41761 ggcgcatgat aaataaaaag tcatttttag tcaacccacc aacagtgggt tgattccaaa	26881 cggcggcgat tgtccgaggc tgcgttcgca gcgagccccg ctcccgccag ggtccgcgct
										41821 tttgatttat agtgcgccat aggcgcatga taaataaaaa gtatttttag tcaacccacc	26941 ggaagccgac ctcattcgat taatcgaatg agaccggcgt gcgcggatcg caggcgggta
										41881 aacagtgggt tgattccaaa tttgatttat agtgcgccat aggcgcatga taaataaaca	27001 cggggatttg ttaaaaagag atcccgaaaa tctcatagat agagagcaac attatcttaa
										41941 gtatttttag tcaacccacc aacagtgggt tgatcccaaa tttgatttat agtgcgccat	27061 tttattaaaa cctgaatata atgttttaaa agatgctggt tcgtcgttag ggtttaaaca
										42001 aggcgcatga taaataaaaa gtatttttag taaacccacc tacagtgggt tgattaaaaa	27121 tagcgaagaa tctttagcta aagtaaggtc acacctttcg aaattaaatt ttgaaaaagg
										42061 agccccctca atgtggaaca cattgggggg aagtgggttt gttaagcttg aagcttaaca	27181 tttgaaaatc gaagttactg atactaaaac aaatactttt accagttatg agtctgtacg
										42121 tatagaaaaa attttgggtt aatttataaa gctcttttaa aatatggtta ttcaaatttt	27241 taaagcggct aaagctttaa atagaaaatc tacgattttc taatccctag tctttcaatt
										42181 aaattagaaa tattggaata ctgcgatctg gaaaatatca tagatagaga gcaatattac	27301 taaacaatcc ggttttgtct accacctata ggtggtagac aaaaattttt tatttagtat
										42241 attgatttat taaaacctga atataatgtt ttaaaagatg ctggttcatc tttagggtgc	27361 tttgttcctt cggaaccaaa tactaaatca aaaatagatt atttataatt gaaagcacaa
										42301 gcaaattgag ttaatttgga actcaatggt tcgcaaatta actcgatttg ataaacatag	27421 gaattttgat gtcgaactca ttcgactaat cgaatgagtc gagaggcttt aagctatagc
										42361 cgaagaatct ttagctaaag taagggcaca actttcgaaa ttaaattttg aaaaaggttt	27481 ttaaagtcct cacaaaattt gggatttgtg ctcttgcgaa gcactgtttt ttagattcca
										42421 taaaatcgaa gttactgata ctaaaacaaa tacttttaca acttaagact ctgtacgtaa	27541 aaaaatcatt tttcaaaatg gatttttaat agaaaatcta cgattttcta tttaaaaaaa
										42481 agcggctaaa gctttaaatt gtgttaaaac ttctttatta aattatgaag taaaacaaaa	27601 tctgtttgaa aaatttcctt aggaagctgc taacagcagc ttccaggaac aagatttttt
										42541 gcatttgaat ctttaaatct tgggaatgat aaatctaaat ttaaactttt ccaagataga	27661 ggaattcaaa aaagtttttt taaaaaaccg cgtaaataca ttttttaaaa aaaatgtatt
										42601 tacattcccg ctttttagtt catccactcc ccgggtcacc actttacaag tggagatccc	27721 tagttggccc ttagggccaa cctatttcgt tttgtcagtc ttccagttac tcgtgaaacg
										42661 agggattagc ttgtcgtttg ccttggactt acagcccgag gcaaagatga actaaaaagt	27781 agtaactgga atgactgact cccgccggcg cctaacatcc tgtcggatgt tggacgccta
										42721 tgataatcaa cccacctacg gtgggttgcc tacacttttt gatgggccaa cggtcctcac	27841 agggccgtct ttgattccga ttactagccg aaggactaga aatcggaaca aagacacgaa
										42781 aaaaagtgtc ggttataatt ataaattatc tacagtagtt aatttccctt aaaggaaatt	27901 atagcgcgag cttttatttt ccaaaaaata aaagtttatt ttcttcttaa agaagaaaat
										42841 tccgagtacc cggccaccga gtcctgaata ggactcgggt cccggggact ctggatccaa	27961 aaatttttta aataaagact atttatttaa aaaacgtggc tacgcctcac gatctcgtga
										42901 gaatccggat ccctgaatcc aaataaggat tcagcggatt cgtattcgga aacaactttt	28021 ggcgtagttt ttttaattat ctttcagata attaaaaaaa ttttttaaaa aaatcaaaac
										42961 tatttccctt atgggaaata aacagggctc cttcggagtc cggagggacc cctccgggga	28081 ttctttatta aattatgaag cagaacaaaa agcatttgaa tgtttaaatc ttgggaatga
										43021 taaacataat acgacctgaa taacattata actaaacccc ttttcgacgg acattggaca	28141 taaatctaaa tttaaacttt tccgagatag atacattata aacataatac gacctgaata
										43081 ggccatggga taacattggc tttttagttc atccacctag ggccccatac gaaattttga	28201 atattataac taaacccctt ttcgacggac attggacagg ccaagggaca acattggcaa
										43141 tataaattct taatttaacc gctagcggaa tttgtctgtg tacgcgttta gccgtacaca	28261 caaataattt tactaaatct gaagtagaac ttctagctca ggttttagaa gataatttcc
										43201 gacaaattat attttggccc gtgccaaaat cacctcaggg tgtcaatttt atgtttgaca	28321 ggaggaaccc tccgggctat ccctccggga tagtcccaga gggtttgatt taaaatgcaa
										43261 aatcgacacc cctctttatt ttccaaaatc cgataaaaga gacagaaata tcgcaataag	28381 tgtccgaaaa gataaaaatg tatatttaat atatattagt gctaagtcaa tacctcaatt
										43321 cgtatacaat acaacaactt ttttctttac tgaaaaaagt atgtttaaca taaagtaaga	28441 acgaatttta attaaagact ttatgcatcc aactatgctt tataagctag gtctttagcc
										43381 gtttaatttt tgctccgact gaacgttttc cagtggtttc ttaaggcatg caaatcgtta	28501 cgcgccagca gccccaacgt ttagttgggg ctagtttttt atttcagaat aaatctgaaa
										43441 ttaatttcgg ttaataaggt gtacgggtga gtaataataa ataagatacc ctacagactt	28561 taaaaaaact ttttttaatt ccaagtcttt caatttaaac aatccggttt tgtctaccac
										43501 cggtaataga ggatagttct gttttttttt gtaaagaaat taagaataaa gggacttcat	28621 ctataggtgg tagacaaaaa ttttttattt ataattttct taacgaagaa tattttttta
										43561 ttatgttatc taaaattttt ttaaaatatt tagaaatata attcctactg taggattcta	28681 atataaaaaa atattcttga gtgtacggct aaagccgtac actcctaaaa attctaaata
										43621 tttatcttga ataggtagtt gatagggtaa tggcctacca agcctacgat caatagccag	28741 aaaaatagat tgtttataat tgaaagcaca agaaaatctt attcctggaa gctgctgtta
										43681 cttgaaagag ggattggcca cattgggtct gaaatttacc caagtagtgc ataactacca	28801 gcagctaaaa aacagtgctt cgcaacatcc cgaacgatcg ggatgttcag gcgcggtaat
										43741 gcagccgaga atatttgtca atgctcgcaa gagtgaacaa gccaactgga atcacaacaa	28861 atatgaaaaa taacccctaa tttttttcta taacttaaat cccaattttt gtgaggacct
										43801 cttgtgataa agtaagggag gataatgacg ttaccttatt attagtgtcg tctaaaattg	28921 ttggcccatc aaaaattggg attagcgaat cgtagattcg ctagctaaaa gcttaagttt
										43861 gtgccagaag actcggtaat accaaataca caaacgttag tcatcataaa taggcgtaaa	28981 attaaaaaaa ttcgggctag caatcgcgat cggtcgcgat tgcttacgat ccatctacga
										43921 gggtttgtag gctgctcaaa aaaaaattat aaaataagag ctagaatcaa atagaggtca	29041 agtctcatat tcatgagact tgacagatgg atctaacgcc ggcggactat taatataaag
										43981 atatcatacc tagtgaaaga attaaatctg taaatattag ggggaatact agaagcgaag	29101 ttataaaatt tttatgaata tattttggcc cgtgccaaaa tcacaatttt ttgtttgcca
										44041 gcgattttcc atttaatgat tgacgctgag acacgaaggt tggggcagga aataggatta	29161 aatttacacc cctttttatt ttcaaaatcc tataaaagag acagaaatat cgcaataagc
										44101 gataccctag cactcccaac tgtaaacgat gaatggtagg tgttaattat attaaaatta	29221 gtatacaata caacaacttt tttctttact gaaaaaagta tgtttaacat aaagaaagag
										44161 gcaccgatgt gaacacgtta accattccgc cttgtgagta tacttgcaaa agtgaaaaca	29281 tttaattttt gctccgactg aacgttatcc agaggtctta aggcatgcaa atcgttatta
										44221 aaaaaattag tcggccccga agcaaacgaa gtgaagcatg ttgtttaata cgataatccg	29341 atttcggtta ataaggtgta cgggtgagta ataataaata agatacccta cagacttcgg
										44281 cgtaaaatct taccatggct tgaatataac ttttctaaga atatttcacg taaaaatatt	29401 taatagagga tagttctttt ttttacacaa attaagaata aagggacttc atttatgtta
										44341 catttgttaa aaataattaa cggagaaaag gaataattac tattattcat ttacaggtgt	29461 tctaaaaatt ttttaaaata tttagaaata taattcctac tgtaggattc tatttatctt
										44401 tgcatggctg tcgtcggttc gtatcgtgag atgtttggtt aattccgcta acgaacgcaa	29521 gaataggtag ttgatagggt aatggcctac caagcctacg atcaatagcc agcttgaaag
										44461 tccctattgt taatttatac ttaacacagg cttaccctaa aaaagggaag ttgtttgggg	29581 agggattggc cacattgggt ctgaaattta cccaagtagt gcataactac cagcagccga
										44521 ctatgacaag ccgttatgac ccttatgccg tgggctatag acgtgccaca aaaactttaa	29641 gaatatttgt caatgctcgc aagagtgaac aagccaactg gaatcacaac aacttgtgat
										44581 caatatgaag caatccatcg ccaagtctcg agtaatttgg gaaaatttag ttggagaata	29701 aaagtaaggg aggataatga cgttacctta ctattagtgt cgtctaaaat tggtgccaga
										44641 tgaggagcta atcatcaaaa taagttatag ccggattgtt gcctgaaact cggcaacatg	29761 agactcggta ataccaaata cacaaacgtt agtcatcata aataggcgta aagggtttgt
										44701 aagaaggaat ttcgagtaat cgttgatcac cagcgcaacg gtgaagacat aattcggggt	29821 aggctgctca taattatata ttaagagcta gaatcaaata gaggtcaata tcatacctag
										44761 ttttagttaa aagccccttt cagatctaag gtgctctatc caatggtagg ggacttgcag	29881 tgaaagaatt aaatctgtaa atattagggg gaatactaga agcgaaggcg attttccatt
										44821 atctgaaaga aaactggata aattgcaaga aagattttaa gtatttcccc ttggaaagtt	29941 taatgattga cgctgagaca cgaaggttgg ggcaggaaat aggatgtgcg accagctaag
										44881 aaagttaatt tgcagccgag tgtatttaag tggtatttaa tttatcttgt ggtttaatta	30001 cctttttaag tattgcggat taagtccgtc ttgtattcta tcttacacga gttcgtcttg
										44941 actcacaggt agtttaaatt taagtacaaa ggttcaacga ctaacgggtg aatgatcaca	30061 ataggcatta ttggtaacga ttttgtctaa agctcaagat ataaattaaa gtattaaaac
										45001 aataataatc ccgacacgaa catccagcac cggtaattta ccggtgatga catagtctga	30121 tctttaattt gaactgtttt ctatggttag agaaatcgaa tctatgtaac taaaattttt
										45061 acagtaacgt aagttactga agtaaaggtt aaattccgtt acgttaacaa aattggaact	30181 aaaattagga ccttagcgtg tccttggtta aggtcagata gacagaaagt tttaagaata
										45121 aactgtccat caagggaaag aagtgcgaaa gtaggaagaa gtgaagagta aacttgttat	30241 aagtaggaac ctaaggaaaa ctatcgtact taaaaaggaa ctgggtaaca cctataatct
										45181 gttttattta gttaaatctt tttttaaagt tttaagaata ttatgttgag tttataatta	30301 gctaatccaa attagccagg atgactgtaa agtcttccgc aagattagag gtaataagac
										45241 gtttccagta ctgtagcata acattttcta agttgtagca aggtagctgt actggaaagt	30361 agcgttaaaa gcgaatgcct caatgtaatg ttgaggatag gctacaatat tttatattct
										45301 gcagctgaaa aataaaacac ataaaccccc tctttatctt tacaatatta aggtttaata	30421 ttaaagtata taagccaatc cgaaaggatg cagactaacg catgggtgat tctatagcaa
										45361 aggagggatg ctaatttcaa gataattagc tctgatgtac ggcaacccga caaggttgcc	30481 taaaataaaa gttcaatgga catgcgaaga gcttttaaca atactatcaa tagaaattgg
										45421 atacagcaga acaagaaaat taatttaagt agttttgtgg attaaatttt taaggcttgt	30541 atagaatggt ttataggttt ttgcgatgct gacgctaact ttcaagtttt tcccaaagta
										45481 tttgaaataa aagtaatggt agaaaaattt atctgcctat ttttttaatt gttacaatat	30601 cgatcttatt taaaaaaaga cggtacacct tctaattatt acaatattgg ttatgggttt
										45541 tcaagtactt tttatagtta gttataacgc taattgtgaa aagattggtg cgaaattaat	30661 catatcagtt taagttctaa agatttacct ctgttgcaat ctatacaaaa tgttttaaat
										45601 ttcgctagta ctcttttgag tataattccg acttagaatt taaatctcac taacgtctat	30721 ggtataggtc acatctatga atatccttca cgagatgagg cacgactttc tgttacaaaa
										45661 gctttttaat tctgttatag tacaaatgaa aactacttat tttagtgctt taaaatattc	30781 ttagcagatt taaaatattt aattgaaaat gttttcgatg ttagtccttt aattactaac
										45721 tacggccgtg cctagcgctc tgggtcttac tgaggaagta aaaccagaag gggtgggttc	30841 catcaagcaa gcagatatgc aatactcaga tatggtgttt taaataacat taaaagagtt
										45781 attggaaaaa attaaaagcc aagcggttaa agtttttgac aacccagtta aagatagaaa	30901 gaaacattgg atgaatttaa agagttttta aattctgata ttgaacaagc cccaatactg
										45841 agaaatttct tcttatctga aagacaaaag tggaatctac ctgtggtaca ataaattaaa	30961 gaaaattttt ataaagaagg aacagctttt gataattgga ttgtaggatt tatcaatggt
										45901 tggaaaattt tatgttggaa gcagtgtgga tttgagatat cgtttttacg attactttag	31021 gaaggttgtt tccatctaca taaagatgga cataaagttt tctacataga gcatacggat
										45961 taaatcttat ttctataaga gtggcaactc aataatggcc aatgctatct ataaatacgg	31081 gaaaattcac tagatttaat taaagaaaga ttaaatttag gtccgaatgt tttagacaga
										46021 attggcagca tttggatttg ccatcttaga gtttactgaa aaatcagagg ctttatctcg	31141 ggaactagaa ataacacacg aaaaaatacc ttttcattgg ccatatcttc gaaaaaagat
										46081 agaacaattt ttcatcgata ctttaaatcc tgattataat actttgaaaa ttgcagggtg	31201 ttactttctt tgaaggaatt aatagaaaat cctttattaa atggattgga aggttataaa
										46141 tacattgggg tatagcccta cagatgaaac taaaaaaaag ttaagtcttg cagctttagg	31261 ttagtgcaat acaacaactg gaatcttggt aaagagttac ttaccgagga aaaataagtt
										46201 gcgtaaacat acttcagata ctatcgcaaa aatatcggag tctcaaaaaa ataacaaaaa	31321 ggtaggcaat tgagcatcat gaatatctaa aattcataga aaatctacga ttttctaatc
										46261 taatccaggt ttagcattgt ctgtcgtaga tttgaccact aatgttacga cagaatttga	31381 cctagtcttt caatttaaac aatccggttt tgtctaccac ctataggtgg tagacaaaaa
										46321 aaatttaaca caggcagcta aaacattagg ttttagtcgg actactttgt ctatgggttt	31441 ttttttattt agtattttgt tccttctcct ttaactttct tagaaagttg aaggatcgga
										46381 aaaaaaatat aatacggctc cttttgtggt gaaaggtcgg taccaaatat tagttaagct	31501 accaaatact aaatcaaaaa tagattattt ataattgaaa gcacaagaat tttgatgggc
										46441 ttaataacta aataagtggc aatttacatt gattctttat tttggcttat ggttaaaaca	31561 tttaagctat agcttaaagt cctcacaaaa tttgggattt tgtttaattt ttaaagttta
										46501 taagtacaat cgggctaagc ctaacctcaa gccttctttg gctgtggtta gatttagtct	31621 attttagcca gtgtgctacc ttctcttaga atatctcctc ccttaaatag cgcatgggtg
										46561 gcttttttta atttagtcca ggggtcggac ttttaaaagt ctgtacccct tttaaaaatt	31681 gttaccatgg gaatatagct aagttttata ccatgccgcg attattatcg tgatattcag
										46621 ttaactaact gtctgtcaat tggaagaagc tttacataca ggaaggtgtg ataaatgaac	31741 tcaattggat tggtgtggat agatcttagt gagctattca agtctaagga ctagctgtaa
										46681 cattttaata aaaagttatt gtgttagaat aaattttttt gttctaagtt tttatttaaa	31801 tccttatagg attacagctt gtccttaaaa ttttattgtt caaatttaaa ttgctatagc
										46741 gttcaggagt tgtatccaat gtatgaaagt aacatctaat aagtcatagc aaggtagctg	31861 attgcttgag ccgtatgcga tgaaagtcgc acgtacggtt cttagtgggg gaaaggctta
										46801 tactggaaag tgccgctgta ttatacaaaa cttaaacccc ctctttgcca gatagtaagg	31921 gaggccctac ctatcacaat tagataccct agcactccca actgtaaacg atgaatggta
										46861 ggatgaacaa aaatcggggc agctttttaa tcgtatgcga ttaaaaaggt tttatcaaaa	31981 ggtgttaatt atattaaaat tagtaccgat gtgaacacgt taaccattcc gccttgtgag
										46921 tatttgtata cgaatgaagt tacccttccg cttcgcgcgg gaaccctccg gggattatgt	32041 tatacttgca aaagtgaaaa caaaaaaatt agtcggcccc gaagcaaacg aagtgaagca
										46981 caaagggtgc ccttgccgac ttgcgttaaa gctcaaggct cggctatgcc gtccatactc	32101 tgttgtttaa tacgataatc cgcgtaaaat cttaccatgg cttgaatatg acttttctaa
										47041 ggtcggataa atttcgcgac cgaaaaaaat tttttaagaa attttataag aaattttata	32161 gaatatttca cgaaaaaatg ttcatttgtt aaaaataatt ctaattttga taaagatcaa
										47101 agaaattaac attaaataag tacgagctcg aaattaagca aagcaaaaaa atagtgaata	32221 tgaagaattt ttaacagaga aaaggaataa ttactattat tcatttacag gtgttgcatg
										47161 aaggagttag ctgagtggtt tagcagtaaa tttacacttt acagacagag tttcgattac	32281 gctgtcgtcg gttcgtatcg tgagatgttt ggttaattcc gctaacgaac gcaatcccta
										47221 tctactcttt agattctatt ataatttcat tctcaaattt caatttgaaa tttgagaatg	32341 ttgttaattt atacttaaca ctggcttacc ctaaaaaagg gaagttgttt ggggctatga
										47281 actcgtgcaa aggcaactga agagtgcttt cagctgctag tcaacgagtc tttgactcac	32401 caagccgtta tgacccttat gccgtgggct atagacgtgc cacaaaaact ttaacaatat
										47341 gcaaaagttg attaattcgc tattcgcgaa ttaatctacc gtagccgtgc ctgaataatt	32461 gaagcaatcc atcgccaact ctcgagtaat ttgggaaaat tagtaggaga acatgaggag
										47401 ctaatcgaat tattaaggtt cgggggtgcc caaacaattg ttttaacaat tgtttgggtc	32521 ctaatcatca aaataagtta tagccggatt gttgcctgaa actcggcaac atgaagaagg
										47461 acccgacagg taaactgtcg aatccctcag gcaaatgaca cggcaacttt ttctcccttt	32581 aatttcgagt aatcgttgat caccagcgca acggtgaaga cataattcgg ggtttatggt
										47521 ggggagaaaa agcgcagcgt gctggcaaaa tgatatgaaa atattattta tataatatga	32641 taagagcccc tttctgattt aaaatatcag aaaaaaaact ggataaattg caagaaaaac
										47581 agaaataaat aagccgtgtc ttttgacaaa ctttttttaa tactaatttt atttcggtaa	32701 tttaataaaa gtcaatttgc agccaagtac gttaagtgaa atttattttt tattataaag
										47641 aaaataaaat actttatacc ttattgtgga atttgtttaa cccggagggg tccctccgga	32761 tgtaacgtaa aggttcaacg actaatgggt gagtattcac aacgataatc ccaacacgaa
										47701 ctccgaagga gccctgttta tttcccataa gggaaataaa aagttgtttc cgaatacgaa	32821 catccagcag tagtcagtat tcccatggga atgttttcta atgatgacat agtctgaaca
										47761 tccgctgaat ccttatttgg attcagggat ccggattctt ggatccagag tccccgggac	32881 gtagtgtgaa ctactgaagt agtggttaaa tttcctctac ggtaacaata ttggaactaa
										47821 ccgagtccta ttcaggactc ggtggccggg tactcggaaa tttcctttaa gggaaattaa	32941 ccgtccatca agaggaagaa gtgttacagc aggaagaggt ggcgattgaa cctctttgat
										47881 ctactgtaga taatttataa ttataaatta tcaacttttg agttcatcac aaggtggatg	33001 aagctatgaa attagattta ttttataatt ctaagttctt atttaaagtt catggactgt
										47941 aactaaaaag cggcatacat tgggaattag cctggagtaa ttactccagg ctaattacca	33061 ttccaatgta ttaacataac atcttctaag ttgtagcaag gtagtggtac tggaaagtgc
										48001 attacgcgag ttggtaatta gcttggaact ttaagttcca agctaattcc caacgtaatc	33121 cgctgtatta taaaaatcat aaaccccctc ccctctttat ttctagcatt ttacaattcg
										48061 ttcgattcgc ttgtcttaat ttcttgtagt ttaatgctat agcccgccga cagaggatca	33181 tcctgtgtaa tgcttcagcc ttacacagta cgaatgacga aattgctaga acggaaaccc
										48121 tgcttgcatg atcgtagtcg gcggtggccg cggcctcctg tcatgctcgc atgaccatat	33241 tgatctgtgt acgggtttac cgtaaatctt tacagagaca tagggaggtc ttaaaattgt
										48181 agccgcgggc tatagcacta aacttgggag ctgtagtacc aacgtagttg atactacagc	33301 atgagaaaag tgtaaaatgg aaataaaaat ataaaagaga tgcaaacatc attttttttc
										48241 ttcctacaac cgatactttt tgtgaggacc gttggcccat caaaaagtat aggcaaccca	33361 ataaatttag ccattgagct accttctctt cgaatatctt ctctattagc ctttgtattg
										48301 ccgtaggtgg gttgattaag aaagcctagc gagttgaaaa ctcgcgtatg ggaaagatat	33421 gtaggaatcg gaacattctt cgcgaatgtt atgtatattc agtcaattgg atccgattta
										48361 cgattatctg caaaaaaaat gaatatttta tacatgccaa atttttttaa gttaagaaaa	33481 actagcttcg gcgatcaatt caacaatttc ctctttacca attcttctat tgggttggag
										48421 gatttagaga caatcacaat taaaaaaaaa atatctatga gtttattatt cacattttta	33541 gatatgtctc ttctactttt gtctttgcct ccaattaagc cgagtggagt gctttctatt
										48481 caaccaattt ataatgatgc gccagaacca tggcaaatcg gattccaaga tggtgcttca	33601 gatgaaatca agagccaggc tgtcaaagtt ttcgaaaatc ctgttagaga ccgaaaagaa
										48541 ccaggattcg aagggattac agaattacac gattcaattt tcttcttctt agttattatc	33661 atttcctctt tccttaaagg gaaaagcggg gtttaccttt ggtatcttga atccagtggt
										48601 tcagtaggag tattctgggc tttagggtca gtaatgatca actttaactc aactagttcg	33721 aaatattacg taggaagtag tgttgatttg agatatcgat tttatgatta tttcagtgag
										48661 cctattgtat acaaatacgc aaatcacggt acataatgtg cctacatgct aaattaaatt	33781 tcttatttct ataagagtgg aagctcagca ataattgcca atgctatcgc taaatacgga
										48721 atttaataac caaataaagg tattggacta aagagaaata aaggtattgg acttaaagag	33841 ttagacgcct ttcaattttt aattttggag ttcactgaga aatctgaaac attgtcccga
										48781 aaataagggt attggactaa aaattttact gtagtccaat aaaaaaaaca tcaataatgc	33901 gaacagtttt tcatagacac tctggaacct gaatacaata ttcttaaaaa agcagggagc
										48841 tctttgcttg tataattttt tacccattgc ggaaccttct cttcgaatat cttctcaaac	33961 actttaggtt ttaaacctac aggtgaaact aaagataaat tgagcagggc tgccatgggt
										48901 acgaatagta actatcgtat tattttatgc cgcggcatta tcattttatg ccgtctatat	34021 cgaatacatt ctttagaaac tagggccaaa atttcagaat ctcaaaaaaa caataaaaac
										48961 tcagtcaatt ggatcaggta tagataactt tagtgggcta ttagaaccaa ccctatgtgt	34081 aaccccggcc ttgctttatc agtaaaggac ttggaaacta atattacaat tgagtattca
										49021 tggactttct tctttaccat taattaaacc tgaaaaaagt tatgatgacg cttatgcttt	34141 aatttcacgc aagcagctag tgagttaggt tttagccgga ctactatatc aatggggttt
										49081 aaaattactt attttaaagg aaaataaaaa taaatctgga atatatagat ttattaataa	34201 aaacagaata atgggactcc atttgtggtt aaaggtcgat acgaaataac agtaaaacct
										49141 attaaattat aactttaatg ttggaagttc aaaaaattta agtaatagat ttactcagta	34261 tcttaaggtt ttctaccagt ttctacttcg tcccccattc taactaactg tctgtcaatt
										49201 ttttaattta tcctacattt caactgtaaa aaacgattta accatttctc gagctttaat	34321 ggaagaagct ttacatacag gaaggtgtga taaatgaacc atttttttaa aaagttattg
										49261 taaatacggt tattctaatt ttattattga gatattagag tactgtgatg ttcctgtatt	34381 tgttagaata aattcttttg ttctaagttt ttatttaaag ttcaggagtt gtatccaatg
										49321 attagaaaga gagcaacatt actttgatct tttaaagcct agttataata tcgcttttta	34441 tatgaaagta acatctaata agtggtgccc gctgccgctt tattattaat agataaaccc
										49381 gttcatccac tccccgggtc accactttac aagtggagat cccagggatt agcttgtgat	34501 ttttcgttct tagggtactt gtaacttgtc ctattaggtt ttgacaagct agttttaaat
										49441 ggactaaaaa gtaatgtttc aagatatatg caatcaggtg ctctatattt ttcaaataat	34561 ttaatttaat acactaactc tatttcaatt ggaaaaagct ttacacacgg taaggtttta
										49501 atttattata aattttctct tactccatta aataaataat ttattctttc tattaatttt	34621 caaatggttt ccgtcaagct gttttgacgg gccgcaggtc cttacaaaac agccattcgg
										49561 ttatagaaag ctaaaccgca tgttaaattt cactaattgc tggcaaattc aaattacttt	34681 gtaaccttgc tgttgaactc attcgagatc aagtaaactt ggtcttgaat gagtcgagtg
										49621 ttgtactatc gatattctga cccctttcac caaggtgtgt caaattagta gtaaaaatct	34741 acccgttttt tgtcccaggt tttcttactt tgtgcagggt gcatccgaag gtggtctggg
										49681 aaaagttgga tatatgaatc aatcagcagg agctgtatgt ataataaaat acatagtttc	34801 tctatcaagg ttccggctgc ctctcaacca tggtcgtcca tgggtggggg caaatttgat
										49741 ctcatcgact atacgtgaaa acactattct aaaattattc aatagtgtaa gatatagtca	34861 gggggcttaa aattcaataa aagagataca aacacccaat aagacaattg gttgtttgtt
										49801 gccccctagc gggtagctcc gttgtggggt gacccgaaaa tggttatcat tacaatctga	34921 tcctatctct atttggggta tgggtggaca tgttgtagca gctggttgat tgctcgccat
										49861 taaccgggta aaaaaaatag gtattagaaa ctactctacc caagaagata caaccaatgt	34981 tcttgtaaaa atgggaagag ttgtcaactg tctacagtat tttaaccttt tacctcaaca
										49921 tatcggtaga gaatctaata ctgcagatat caaacctgta aaatattatg aagatattta	35041 tagagcatct ttgttgagtg ttcttctttt tgttgtccct ctggggggtt aaataggttt
										49981 tactatgaaa ccgcagattt tgaaagaaaa caaaaacaaa tcgggcattt ataagtttgt	35101 cattaatgtc ccaactggtt tccaaaacta gaggggttaa tggcggttta acctaagttg
										50041 taataaatta agtggtagct tttacatagg aagtgctaaa aatcttagaa ccctaattta	35161 ccacacaggg tgtgcattag ctgtccgatt gtcggtcgca cacacccaat aaggtagata
										50101 ttcttattta caattatcga ttttattaaa gggtaaaaat aattcaatta ttactagagc	35221 acaacagata agacccattt ttcaaatgtt caaaatcaag acaatggggc atgctccatt
										50161 tttaataaaa tacggttatt ctaatttttc tttggaaata ttagaatatt gcgatgtttc	35281 gttaccaccc aagtataaca agtttccggg ggtttcccta ctcatttatg ttaaataaat
										50221 taaattatta gaaagagagc agtattattt tgatttgtta gaacctgatt ataacatagc	35341 gaattcagcc tttttccagt acaataatag ttaataatca attgtacaga aatgcgtgag
										50281 gaaagtagct ggttatacaa ttggaattcc tcgatcagaa gaatttaaaa ataaattaag	35401 cataggcaaa atctatcaaa tcaatatgcc actatcaaat tcaaataaca aaaacctttc
										50341 tgaactacga aaaggaaaag ttcacaaaga agaaacaaaa cttttaatga gtcaaatcca	35461 aagtgtaaac actgtaagta caaatacaaa tactacagtt tccaatttaa ataatgcgga
										50401 cttaggagct aataattcta tgtttggtaa aaaacataca gatcaaacta aagaattaat	35521 tacaaatact acagctaaac aagctatgcc agcctttctt tcacaagcag ttcaagtatt
										50461 aagactctct aaagtaggaa aagttctaga tactaaaaca aaaaatgcaa tttctgcttc	35581 cacaacccct ggaagtaatc gaaaaacaat atctagtttt ttgagaggga agtcaggtgt
										50521 taatggtact ccaatatttt tatatgcttt atgttccgat tgttctacgg acaaatattg	35641 ttattgcttt tttaataatg ttaatggtaa attctacata ggtagtggag tggagttgag
										50581 tctagtaaaa caatttgttt cgtttagaga agcaggaaaa tatttaaata tgagtcatag	35701 tcgacgaatt aatctgtatt tacaaaattc ttggttagat aaacacacta acatgcttat
										50641 taatgtatct agatatttaa aatcaggtaa tttaatttct cgaagagatg gaaaatacaa	35761 tgttaaggca attaacaaat acggaataga caatttttct ttgtttatag tagaattttg
										50701 attaactatt tcttcattag aaaattaacc caacccactt ccccccaatg tgttccacat	35821 tgatgtagat gatctactga gtcgagaaac cttctttatt acaacaacaa gtcctgatta
										50761 tgagggggct acggtgggtt gcctctactt tttcgggggt gcccagcgaa gctgggtcac	35881 taatattttt aaaatagcag ggagtccttt aggctttaag catgctccag aaagcatttt
										50821 ccgggtttaa tgctatagcc cgcggctata tggtcatgcg agcatgacag gaggccgcgg	35941 aaaaataaga gaagcagctt tgggtcgaac attctcacaa gaaacattgg aaagaatgag
										50881 ccaccgccga ctacgatcat gcaagcatga tcctctgtcg gcgggctata gcactaaact	36001 cgaagctgca aaaaacagat ttcaatctgg gcaacctgga tcttccttgt cagttcttga
										50941 tgggagctgt agtaccaacg tagttgatac tacagcttcc tacccaacgg tcctcacaaa	36061 tttacaaact ggcactacaa ccgagttcca atcaatagcg gaagccgcaa gaagattggg
										51001 aagtagcggt tagatatctg ccaaattttt tttatttata aaatcacctc gatttttcct	36121 tttaaaccgg tgtgctgtca ccaatagact gaacaaggaa aatacaaata catttaagta
										51061 tttgtgtaat ccatgtctac aagactggac tattttaaaa gatgttccgc taacttggaa	36181 taaaggccga tatgtaataa cagtaggtaa gtagatggca accctgtggc tgcacggttc
										51121 ccctccagag atctctggtg ggttgccaaa tggcccgata cggatattca aaagggaccg	36241 agtgcacgct gcaacagggc aactgttctt tatctgatcc tcccaaaatg taaacccatt
										51181 acattaatag agttaatctg gactattact cctgctttag ttttaatagc tatcgctttc	36301 aaggctataa gtcatagcaa ggtagctgta ctggaaagtg ccgctgtatt atacaaaact
										51241 cctagtttca aattattata catgctagat gaagtaattt caccaactat gactattaaa	36361 taaaccccct ctttgccgga taataatggg atgaaccaaa atcggggcag cagctagctt
										51301 gtagcagggc accaatggta ttggtcatac gaatattctg attttattaa cgaagacgga	36421 gcttttgttt ttttcttaag aaatccgtta gaaatcccaa attttgtgag gactttaagc
										51361 gaagccattg aatacgattc atatatggtt ccggatagcg acctagaaga tgggcaatta	36481 tatagcttaa agcctctcga ctcattcgat tagtcgaatg agttcgacat caaaattctt
										51421 agattacttg atgtcgataa cagagttatc gttcccgtgg acacacatat tcgattcata	36541 gtgctttcaa ttataaataa tctatttttg atttagtatt tggttccgaa ggaacaaaat
										51481 gtaacggcta ctgatgtaat ccatgatttt gcagtgccgt ctcttggatt gaaaattgat	36601 actaaataaa aaatttttgt ctaccaccta taggtggtag acaaaaccgg attgtttaaa
										51541 gctgttcctg gttttactta aaaggccagg taacactact atatgcaaga aactgtagaa	36661 ttgaaagact agggattaga aaatcgtaga ttttctagct ttttaaaccc actttttagt
										51601 aaaaaaatat tacacactag aattttctaa gtaaaagatg taataatata caaaacttgc	36721 tcatctattg atgaactaaa aagctgatta atcctgtgct ttcaattata aataatctat
										51661 aggttataaa ccccagagac taaacgtagt gaatgtaagt tagtttataa gtggttttaa	36781 ttttgattta gtatttttgg ttccggagga acaaaatact aaataaaaaa tttttgtcta
										51721 agtttttgtt ctcaaatttc tggggacaaa gtatggctct gttttgaacc gctgtaaaaa	36841 ccacctgtgg gtggtagaca aaaccggatt gtttaaattg aaagactcgc taaagcgaat
										51781 taaaatacat aaagacatag tccagataat atatagcaca tcctctcagc atatggggtg	36901 taatctggag taggttgtgc cttttcatta aaaatgaaaa ggttggatcc ttaaaggatc
										51841 agttttcctt ctgtagggga aagagtttaa agattttgtt ccctttgaaa gactagttat	36961 caatctctca atcgaatgat tgagagacac aaccaacttt cgacctttcc agcttcagta
										51901 aaaaactaat aattcataaa ttccttatca taattgggtt tccgcttttg tatctggtga	37021 aactgaagct ggaagatcga aagggtttaa aaagttgatt aattcgctat tcgcgaatta
										51961 ataccgagtt aaagctttat agcttaaata ttggagaata ttcgataaaa gagatgctta	37081 atctactgca ggttatgcct tttcatttta aatgaaaagg ttggatccct aagggatcca
										52021 ttgcttgtgt tatcaaatat gttttagcca ttgcgctacc ttctcttcga atatctcctc	37141 atctctcaat cgaacgattg agagacataa ccagcttttt cattttgcag ggcaaaatga
										52081 tatttcgaat agcaactatt gtattaatct atatcgcttt ttagttcatc caccgtgtga	37201 aaaagtagct ccccgcccac gttagctgcc tgctaagcag gcagcgtaag caatcgcgat
										52141 tgaactaaaa agttgataat ttataattct taattataaa ttatctactg taattaattt	37261 gcctcaacaa tgcctgcttg caggcattgt tgaggcatcc tggctttcca cgtccactcc
										52201 cccttaaggg aaattaacaa ctttttattt tttttagaaa aataaaaagc attatcattt	37321 tttagagtgg actaacgccc gcggattaaa ataattaggg ctaacgacgg cggagcttta
										52261 aatgtcgttt atattcagtc aattggatca gatatagtaa tctttagtga gctattcatt	37381 gattattgcc cgcagggctc ctccggagtc cgaagggacc cctccgggga ttatgtcaaa
										52321 ttttctttat tgcccattaa actcgatgat gaaaaaaaat cacaacgttt aactaaggcg	37441 gggttccctt gccgacttgc gttaaagctc aaggctcggc tatgccgtcc atactcgggc
										52381 gaaagatcaa aaatcatttt atctagtgaa ttaaaggaag tcttaattgg cttactccta	37501 ggataaattt cgcgaccgta agaaatttta taaaaaatta acccgcccta gtagtcccaa
										52441 ggagatctgc acgctgctaa acaaaaaaaa agcataaatg ttagattaga ttttgaacaa	37561 ggtttttagt tcatccacat gctgtggatg aactaaaaac ttgattaata aaaaatctac
										52501 ggatttgttc acaaagatta cctttatcat ttgtttgatc tatttaaaag ttattgctta	37621 gatttttttt aatctacttt tggttatgcc ttttcattac atgaaaaggt tggatcctta
										52561 gcggcaccta aaatagctaa tcggcttcct gataaacgaa cgggtaaaat ctatactcga	37681 agggacccaa tctctcaatc gaatgattga gagacataac caactttaga gctggaagct
										52621 atcacattta gaacaattgc gttgccttgt tttaatgaat tatatgacat tttttacctt	37741 ctaaagtgct tgggacgtca agggtagcgc tagtcccaat ttttgatggg ccaaaggtcc
										52681 gagggaaaaa aaatcattcc gaaaaacata ggagaacttc taacaccttt agggttagcc	37801 tcacaaaaat tgggaccggt attataagaa ttataaccgc cagctggaaa tcgggaacgg
										52741 tactggctgt gtgacgacgg aactttttgt aaatcaacac acagagttca tctttgtacg	37861 tcccaatttc ctacgtccac taccagatgg aagtggacta atgctggcgg agtatgagct
										52801 gaatcattta ctttagcaga agtaaactta ttagtcaaaa ctataaatga caaatggaat	37921 cgaatttaag caaagcaaaa aaaaacaaaa atagtgaata aaggagttag ctgagtggtt
										52861 ttaaattgcc acaaagttac tagaggcagt ggttatagag ttgtaatctc gcgaaaatca	37981 tagcagtaaa tttacacttt acagacttat ccaagttagt taacatctcc aggctagctt
										52921 ttgcctattt tacaatctct gttaaaggat ataatgcctt caatgatgct tcataaaatt	38041 tcaagagtgt acggctttag ccgtacactc atgaaagcct tccgtggggt acacaaacta
										52981 ggtctttaaa ttctaccccc gatattgagt tttgaaatgt tgggttgtgc atgcattatt	38101 agggagggtg taaacacaca aattccgata actagccttc cctctcagta ctgttctaca
										53041 agcgattgaa ccaaacttca gtattagtac aaagagaagg tgtgttctac ggtcaatgtt	38161 gtactgtaga ggggaggcta aaatcgtaag aaatacaata aaagaaacgc aaacaatttt
										53101 ctgaaatctg tggagtatat cacggattca tgcctgttgt tatagaagcc gtatcattag	38221 tctgatgtgg gttttgcttt tcaaattgaa aagcatacac ccaataaaaa aattggttgt
										53161 aaaaatactt agtatggtta gatagccaat actaattatt tctaaagtat aataaattaa	38281 ttgttttaat ctctctttat gttgtctttg ttccgatttc tagtccttcg gctagtaatc
										53221 atatataaac cccctctcct ttttatgtgt cgggggtaaa cttttcatca atatatggat	38341 ggaatcaaag acggccctta ggcgtccaac atccgacagg atgttaggcg ccggcgggag
										53281 tatttacccc ttttgaagct aaacataaat atataaataa aagagattgt atttaacaat	38401 tcagtcattc cagttactcg tttcacgagt aactggaaga ctgacaaagg caaacatgtt
										53341 attttttttc tttacaaaag tatagaatat tgtagaatcg ctttttagtt catccactcc	38461 gtggctgcta gctgattgct taccattctt ctcagaatgg gggtttgtca actgtctaca
										53401 ccgggtcacc actttacaag tggagatccc agggattagc ttgtcgtttg ccttggactt	38521 ctatctgagt ctttttacct ctgtctttct tccgatttct agccttcggc tagtaatcgg
										53461 acagcccgag gcaaagatga actaaaaagt tgataatcaa cccacctacg gtgggttgcc	38581 aacgaaagac gctctacggg tgtcaatcat tccggttatc tcggaacgag aaaaccgaaa
										53521 ttcacttttt gatgggccaa cggtcctcac aaaaagtgtc ggttataatt cttaattata	38641 gattgataaa tggagtaacc ttgttgggcg ttcttttttt ttttgttcct tggggtttaa
										53581 aattgccccc cactcacgtg ggggtctaca gtaattaatt tcccttaagg gaaattaata	38701 atgggtttca ttattatctt aaactgtttt tgtctttctt ccgatttcta gccttcggct
										53641 actttttaat tttcccggcc acagggtaag gctaaagcct accaccctgt gccgggtacc	38761 agtaatcgga acgaaagacg ccctacgggt gtcaatcatt ccggttatct cggaacgaga
										53701 cgtccagggt tggtggttta taaataaacc atccgaccct tgacgggaaa ataaaaagca	38821 aaaccgaaag attgacttaa actagcggga ttattgataa tttaacctga acagcaacaa
										53761 tgtatctaaa gatacatgct tcgattttgg gaaaattttg aggtctgcca acctgtaaag	38881 ataaaatccg cttttcaatg gatcaaaaag taaaaggact agtattaatc atgtctttct
										53821 tactttgaag atccgattct aagtatcccc catttaaata tcaagaaata actaagccga	38941 tccgatttct agccttcggc tagtaatcgg aacgaaagac gccctacggg ggtcactcat
										53881 gtcttttgac atactgtcgt gtcttaattt ctagccctta agggagagat attaaggtcg	39001 tccagttatt cgttccgaga aactggaaga gtgacataag gattacagct agtcctttga
										53941 aatttacaat ttgcgtaacc tgccacataa attttcattt atgtggaagg gacttctagc	39061 cttggattaa catccaagta tagaagtttc agggggatta acctactcat ttatgtcttt
										54001 taagctagtg gtggtattag agactatcaa aatatcttta attaaaaata tgtttttttt	39121 cttccaattt cttgtctttc ttccgatttc tagccttcgg ctagtaatcg gaagagtgta
										54061 atcttattac acaaatttct ggaaactttg tttcctgagc ctgaacatac aggctgttta	39181 cggctaaagc cgtacactca tgaaagacgc cctacggaag atttactaaa aaataaatga
										54121 tgcgctaaat attcttcgaa tatttacttc tttatttata gtgattatat taattcttta	39241 attcagcctt tttctatctg gctatttgta gttcaaccgt atgttgaaca acagatagtt
										54181 tgccccaaca ttctgggatg ttggttatag ttattgagaa atcctggacc ccagaggtcc	39301 acaacaataa tagttcacaa ctaattagac agaattgcgt gagcaaaggc aaaattacaa
										54241 aggagttctc gataaattca gttaaatgaa tcaggcatgg taaatagttt attactttcg	39361 caaattaaaa tgccattatc aaatacaaat aacaaaaagc tttcaaatgt aaacactgtt
										54301 tttagcggtt ttaaagtatc tttaaaatct aaagaagggt atattccttg ggctgattct	39421 gttacaaata atacaaattt atattctccg gctaaaccag cgcttccaat ttctaacccc
										54361 gaccaattga aagctgctcg acgagtattg aaagatatgt atgatagtta tccagaagga	39481 aatttaccgg cttttgcaaa aacagcagcc aaagttttct caaatccttt attggagcga
										54421 caccctgtaa aactatttct gcagaaaaga gcaatacaca atttaactca gccttcaggt	39541 agagaaatat cttctttcct caaggggaaa actggaattt acatgttttt aaataagcag
										54481 catacaaata taccatattc tttttttgat ataaattaac tcaacccacc tacggtgggt	39601 aatggaaagt tttatatagg gagcggagtt aatatgagcc gccgattaaa ttattatttt
										54541 tgcctatact ttttcggggg tgcccagcga agctgggtca cccggggggt gcccaaacaa	39661 caaaattgct tttttaaata taaccctaat tcaattatag gtaaagctat tcttaaatac
										54601 ttgtttgaac aattgtttgg gtcacccgat gggtttaaat ttttagcatc aactatgttg	39721 ggaatggaga atttttgttt agtaatacta gaattttgcg acaaagaaaa tcttctatcc
										54661 gtgctaaaaa tccaaactct gaaaatatcc cttaaaaaat gttcctttgg aacattttaa	39781 cgagaaactc actttatctc aacttcagat cctgcttata atattcttaa aatagctggg
										54721 atggatattt tcaggctgta gcaccccgct ggcaggatgc tacagcttcc tacccaacgg	39841 aaccttttag gttttaagca taaacatgag agtattttaa aaataggaaa atcgtccttg
										54781 tccttacaaa aagtatcggt agtacgattt aattctacat tagtttataa tgatttaacg	39901 ggtcgaatac actcggctga gattagagcg aaaatctcgg aatcccaaaa aacccgattt
										54841 ttagaggctc gttagaggct aaagtatcat taaagaaaat aaaagattta ttaaattacc	39961 caatttttca gaccattggg gtttgccgta tctgttctgg acttagtaaa taatagtaca
										54901 atttcaaccc ccttttttgt acgttttccg agttctcaac cttacgcgtg tttacaacac	40021 actgattacc tgtcaatagc tcaagctgca aaagaattag gtttaaatcc gtcttcaatc
										54961 gctaggcttt ctgaatcaac ccacctacgg tgggttgcct atactttttc gggctgtagc	40081 tctcagagaa tgaagaaagg aattacgagt gcatttaaag gccgatacgt aataacagta
										55021 accccgctgg caggatgcta cagcttccta cccaacggtc ctcacaaaaa gtatcggttg	40141 aaacggtcgg agtttgacta accctcgtct gaaaggccct cacggtgggg cccttgaaac
										55081 ttctaataag gaaacgctaa ccctaaataa taaatttact ccatcccagt tctctcagaa	40201 agccgatagg gcgtgctttg cccctccagg cccatgggcc aggaggggcg ggccaaagcc
										55141 agctggtgta tacctttgtt actccaaatt tttaaatctg tcttatgtag ggagtgcaac	40261 tttcccggtt tcttctacgc gcacgagacg gtgcgtaaat atttatagca ttatattaaa
										55201 aaattttctg actcgatggt caaatcatta ttcatatata aataagccgc acataaatag	40321 ttttaaaaat taaactttca accccctttt gttaattcct ctccttttat taatatctat
										55261 tttattttat caaagtcttt tcataaacaa acctgagaat tttaactgga ctcctgttat	40381 aaaagagatg ataacttaaa gagagttagc ttattggtaa agcggtaatt ttacacatta
										55321 taaattgcct aattatttta ctttttagtt tatcttgccc tcgggctgta agtacgttgg	40441 cataaagagt ttcgattact ctactcttta gattctatta taatttcaga tttaatttat
										55381 gaattagcct ggattaatta atccaggcta attaccaact ccaagagttc tggggtgccc	40501 ccaatataca gaacaaaatt aaccctgaaa atttgtgcag ctttttaatc gtatacgatt
										55441 agcgaagctg ggtcacccgt taattaactt ggaactttaa gttccgagtt aattcatcca	40561 aaaaagttga ttaattcgct attcgcgaat taatctaccg tagccgtgcc tgccgccagc
										55501 aaaaatctac gattttttgc ctgcaatttg cgatgggccc cagcgaagct ggggagtcct	40621 cttagtccac ttccctccgg aagtggacgt agaaaaccag gaccgatcct ggttttcagc
										55561 aatttttatt tatcgtgcgc ctatggcgaa cgataaataa aatacgcaaa ttgtcggaac	40681 tggcggcaat cattcaatta taaccgccca ctagcaatcg cgatcgttcc tcacacaata
										55621 gtggcaacgc actttgtgga taaactcaaa agtttattat ttatcgatcc cgaaggggtc	40741 atattaaaaa tattattgtt gaggcatcgc gattgcttac gctgcctgct tgcaggcagc
										55681 cctccggact ccgaaggagc cctttttatt ttccccggcc acagggtaag gctaaagcct	40801 taacgtgggc ggctaatcgg attattcagg ttcgacagat aaactgtcga atccctcagg
										55741 accaccctgt gccgggtacc cgtccagggt tgtccgaccc ttgacgggaa aataaaaagc	40861 caaatgcctg acctggccca gtcctaacgg acagggccgt atggtcccta tatataggga
										55801 tagtgtttta ggtttggata cacgatccat acaaaaaatt ctaaattatc aagattatac	40921 ccatacggtc cccaggaggg acacggcaac tttttctccc tttggagaga aaaagcgcag
										55861 taaatactca tctgctctag gagagctagt tacatttaga gatgattctg gtttgtttaa	40981 cgtgctggca aaatgatatg aaaatattat ttatgtaata tgaagaaata aataagccgt
										55921 agaaggttct ccttacacaa gagataataa taagccttat ccaggagtag accacagttt	41041 gtcttttgac aaactttttt taatactaat tttatttcgg taaaaaataa aatactttat
										55981 aattccggat cgtaccccct cgacagactg tttcagtctg tcgagggggt acgaaatggg	41101 accttagtgt ggaatttgtt taattaaaca taaaaaatcc ctccgacccc aagggtcggc
										56041 tgagatatgg gttctagatg aaaatctaca atcaacccac ctacggtggg ttgccttcac	41161 tcgatgttga accgcatccc atggatgcgg ataacttaat ttttaataaa aatcaaatta
										56101 tttttgatgg gccaacggtc ctcacaaaaa gtgtcggttg tagataaatt ttctagtgca	41221 gtttcacaat tttctttttc tagttaaaaa ccagaccatt ctgaaccgca tccttcggat
										56161 aataaagcaa gtgaagcttg tggggtaagt aaaaaaacag tattacataa tgttaattat	41281 gcggaagttg tcttatttga tttttagcga aataaaatag aaaaaatttt catttttcca
										56221 agttttacta agtgtgttta tttaggtgtc gccagacctt tattgtttgt acgaaatact	41341 gatcgatcct gcctgaactg tctagttcag gctgcatcga tcttgttttt tgacttgagt
										56281 aatgcgccta tccttagtca tgtacctgtt attttaacag atactttgaa taatgttgct	41401 tggtctagtc ataccaactc aggtcaaaga aataagagct ttagctcggg gaaattagca
										56341 tacagttacc caagcatagc taagggatta ttttttgtga acgttcgtgc acaataaata	41461 gaatttttat ttatcccgga agggtccctt cggactctgg aggagccctc cggcatacgc
										56401 atcctacatt ttttaatttt ataaccgaca ctttttgtga ggaccgttgg cccatcaaaa	41521 gaatcttcga ttcgcttgtc ttaatttctt gcctcacaca ataatattaa aaatattatt
										56461 agtgtaggca acccaccgta ggtgggttga ttaaaaaata ctttttattt atcatgcgcc	41581 gttgaggtca taaattcaga aagcctagcg agttgaaaac ttgcgtatgg gaaagatatc
										56521 tatggcgcac tataaataaa ataacgctat gaaagcactt gatgttccta catcaactag	41641 atttatctgc aaaaattgaa tattttatac atgccaattt ttttaagtta agaaaagatt
										56581 atcttcaaat atacgatctc ggtacatgga tacaggatta ctttataaag accagtgggc	41701 tagagacaat cacaattaaa aaaaaaatat ctatgaaatt attattcaca tttttacaac
										56641 attttcctat gctgactctt atgagggatc tttaattccc attgaaggtc cttctacttt	41761 caatttataa tgatgcgcca gaaccatggc aaatcggatt ccaagatggt gcttcaccag
										56701 accaaattct aattcttaat tgtcatttag tggtcaacaa aaatcaatag ttttagtgga	41821 gattcgaagg gattacagaa ttacacgatt caattttctt cttcttagta gttatctcag
										56761 cacaatagaa aatacagcta cttgcttcag aactgttggg gatttacttg aagctataaa	41881 taggagtatt ctgggcttta ggttcagtaa tgatcaactt taactcaact agttcaccta
										56821 tgtaaataga gctgccactt cttttgtcaa acgttatatg aaccctgtca ctttatataa	41941 ttgtatacaa atacgcaaat cacggtacat aatgtgccta catgctaaat taaattattt
										56881 aggtcgatac gatttccatt atgctaaaga atttaaaggg gcaattacaa attataagta	42001 aataaccccg cgccagcagc cccaacgtgc agttggggct agtttttatt tatctctgga
										56941 ataccgctgt tttacaaaag ggtgcgccag ctgttcctgg tcgattaaat caatcttcag	42061 gagataaata aaaaaacatt ccgaccgatc ggaatgttct ggcgcggtaa aataagaatt
										57001 ttctagcccg gaggggtccc tccggactcc gaaggagccc tgctttttct ccccaaaggg	42121 ataaccgccg gctagcaatc gcgatcggtc gcgattgctt acgctctcag tcccataggg
										57061 agaaaaagtt gccgtgtccc tcaggcattt gcctgaggga ttcgacagtt tacctgtcgg	42181 ctgagagcta acaccggcgg ggtaaaactc atactgatga gacaaaaatt ttaatgagtc
										57121 gtgacccaaa caattgttaa aacaattgtt tgggcacccc cgaaccttaa taattcgatt	42241 aggctcaact tggaactaaa aattccatgt ttgggaaatt tcatactgaa cagtcaaaat
										57181 agaattattc aggcgcggct acggtagatt aattcgctac agcgaattaa tctgcagtaa	42301 cattaatgaa tcttgttaaa aaagggaaag ttcatgataa taaaacaaaa gaagcaattt
										57241 tgaatttatc cttcggataa attaataact ttttcttggt ctttttattt cccttatggg	42361 ctgtggcaaa tgggactgca gtataccttt atgcagcttg tttaggtaat tctacagatt
										57301 aaaataaaca gccaatttgg gcttgttgat ggtcggtaaa atccaccatc aagaccaaaa	42421 ctttctgttt aatacaaaaa ttctcttcaa ttagagaagc aggaaaatat tcctattttt
										57361 attggctggc tgttgatcct aaattttctg ttttttttta ccataacgtt gggaattagc	42481 taattacaaa aaatctattt tttggaagag ctatttttta ttgtctttgt tccgatttct
										57421 taattaccaa ctcgcgtaat tggtaattag cctggagtaa ttactccagg ctaattccca	42541 agtccttcgg ctagtaatcg gaatcaaaga cggcccttag gcgtccaaca tccgacagga
										57481 atgtatacca aaaattttat ttaaccatac tcctcttact tacccttttc ttgtcatata	42601 tgttaggcgc cggcgggagt cactcattcc agttactcgt ttcacgagta actggaagag
										57541 acaatatgtg gaatcaaatt agttcatttt attttgatac ctaaacactc ttcctcggaa	42661 tgacaaaaat agctcgtaca aaaaattttt atagatctga gaagatctat aaaactggat
										57601 taagaggctt agattaagtc cacaaaataa attgttagaa cccggagggg tccctccgga	42721 catccaagta ggaagctctg gttttatctt cttctacgaa gaagataaaa atttttctgt
										57661 ctccgaagga gccctgcggg tatgataaat gtttctttaa aattataaat tttatttttc	42781 aggattattt aatttattaa attaatccgt acagaaaaat agagcttcca ctacttggag
										57721 aaatttaaat gattaaatac aacagtcgat ttgtttcatt aaatttattt aatttattta	42841 gaaggttttt tcattacaaa attttgcatt agtcacagta atgtttcaag atatatgaaa
										57781 atttatttaa taaaaccgat ttgttctcaa ataggtatca aatcgacagc ttttcgtaca	42901 tcaggtgctc tatatttttc aaataatccg cccctgtagc ccaaagctcg ctttgggcgt
										57841 attattaatt aaattttccc tttctttttt gcatttttga tgcctcttct aaagaagaga	42961 atttttgatt tatttttaat aaatcaaaaa aaaaaatcag ggctatgttt agtgcaccaa
										57901 aaaacgcctt cacgggctcc gggctatctg tcgagcgata aatctcttga cagataaccc	43021 aggtgcatta tacataaccc accggaacca aagatggttc cggtaggtta tctttcatgc
										57961 ccggaaccaa aatagaatta ttttgggatc ccggggacta cctttttatt ttcacgttgg	43081 gcccatcgaa gatgggctca ctaaagataa ccttgatttt caggggcggt aatcatagaa
										58021 gaattagcct ggatttatta atccaggcta attaccatct ttaaaagttg ttaatttcct	43141 ttattaccgc cagctgaaac acagttttta gttctccccg cttggttttt ctgtccaata
										58081 ttaagggaaa ttaactactg tagataattg ataattttaa aattataaat tatcaacttt	43201 aggacagaaa aacctgttaa tttaacgtac gttaaattaa ctggggtagt taatttctaa
										58141 ttagttcatc acaaggtgga tgaactaaaa agtcgatcga aagatagacc agagctaagg	43261 gcaaagctta gaaattaaca actttttttc tcttctttag aagagaaaaa aatagaactt
										58201 ggaaacttaa caataacgat gtccgaaaat aattttataa gaagcgttgg aaaggcccta	43321 ttatttcacg ttgtgaaata aaaaaacttt tttgaattcc aaaaaatctt attcctggaa
										58261 ggtttcgtct tatgttatta ggctatgttt ttttcttttt tttttgtttt gttttaatta	43381 gctgctgtta gcagctaaaa aacagtgctt cgcaacggtc ctgtgtttct acggattgat
										58321 aattttttta ataaaaaaaa aataacatga aaatcttact aaaccagtaa caaatttttc	43441 tctactgaat caatcctaac gctggcggat aaattttctc ttactccatt aaataaataa
										58381 ctcttcctta aaaaggaaaa ggggaaatac ttaatttagt ctggtacaaa cccgcggaga	43501 tttattcttt ctattaatcc cggaagggtc cctacggact ctggaggagc cctacaggtt
										58441 ggccattcaa gggttttatt ttcacttaaa aatttttagc ccataatttg attaaaacca	43561 tttatagaaa gctaaaccta gcgaatctac gattcgctag tcccaatttt tgatgggcca
										58501 acaataaaat catttctatg gaccaccacg agtacttcgt acgagtgggg tcccatgaaa	43621 aaggtcctca caaaaattgg gacgcatgtt aaatttcact aattgctggc aaattcaaat
										58561 ttaagaaaat agaatttacc ccttcccgcg cgtagcgcgg ctaaacattc ccttttgata	43681 tactttttgt actatcgata tctgacccct ttcaccaagg tgtgtcaaat tagtagtaaa
										58621 attggacaac acaatgtgtg atgaaaattc tcaaaagaaa gataaccgcc cttcgggcgg	43741 aatctaaaag ttggatatat gaatcaatca gcaggagctg tatgtataat agtatacata
										58681 gcatttatgg tgcctcttct aaagaagaga aaaacgcctt cagggggaaa aacactacat	43801 gtttcctcat cgactatacg tgaaaacact attctaaaat tattggcaaa tttaatgatc
										58741 tagtttaata ttcatagagg atgtgattat attatcaggt catactagca ttttattgtt	43861 tatattattc aatagtgtaa gatatagtca gccccctaac gggtagctcc gttgtgggga
										58801 ttgttcttat ttttacctaa aaagaaatag tgaacctata cgcgagtttt cagaaaactc	43921 cgacattaat cgagttaatc tggactatta ctcctgcttt agttttaata gctatcgctt
										58861 gctaagcttt cttaatcaac ccacctacgg tgggttgcct atactttttc gggggtgccc	43981 tccctagttt caaattatta tacatgctag attattttat tcaaaatata gaaaataatg
										58921 aaacaattgt ttgaacaatt gtttgggtca cccgatgggt ttaaattttt agcatcaact	44041 tttacctttg cggggcagta tctttaaata ttagcaaaaa atctattact aaattacaaa
										58981 atgttggtgc taaaaatcca aactctgaaa atatccctta aaaaatgttc ctttggaaca	44101 ctaattgtca atctataatt ccttatggtt ccgtttattc tgccttaggg ataagattaa
										59041 ttttaaatgg atattttccc caagtttagt gctatagccg cgggctatag cattaaacta	44161 attcccactg tagaaatatt actgaactat tttcgtactc aagagaacaa atcataggcc
										59101 caagaaatta agacaagcga atcgaagatt acgttgggaa ttagcttgga acttaaagtt	44221 acctcttggg agatggtagt ttatttattt caaaaacctc tacaatgcct tgtttttatt
										59161 ccaagctaat taccaactcg cgtaattggt aattagcctg gagtaattac tccaggctaa	44281 ttactcagac tatggcacga atagagtata tttggtttgt attcaatcat ttatctcacc
										59221 ttcccaatgt aagccgaagg gctccttcgg agtccggagg gaccccttcg gggattctgg	44341 tatgtgaagt aaaacctgat tttaacatgt ctgttagaaa aggaactgtt tctcatagtt
										59281 caacttacaa atttaattcc aaaaaaaaaa ttagtaagcc gcactttttt tttaatcaac	44401 taagagtacg aacaagaagt tatccttttt ttaatgagct acatgaacta ttttatatta
										59341 gggtggccca gcttcgctgg gcaccccagc caaactagaa cagtgctaag caaggataaa	44461 aagaaaatgg taaatggaaa aaaataatat ctaatgatat tattagctat ttaacgcccc
										59401 atcacttact tttttttttc agtcacaaaa aaaaagttac ttcaacatcc aaaataaaca	44521 gtgcgctcgc cttttggcta atggatgatg gtgcagccac agcttcagga ctatatcttc
										59461 aaattttaaa tatagcatga ttctgtaata tgatatacct ttaaaatgta agtcttataa	44581 atactgaggg ttttgagtat aaagatgttt ataaattagc aggtatttta aattataatt
										59521 atatttccaa ttttacaaat caatgtcatc cacaggattt aattttttaa acgtccttat	44641 ttaatttaaa tgttacggta caaaatcata gcaataaacc aatgatttat ataaaatcta
										59581 tgttcttgta cctatgttat tagctgttgc tttcatgacc ataattgaaa gaaaagtatt	44701 aatctatgcc tcttcttaga tctttagtcc tgccgcacat gcacccaact atgttttaca
										59641 agcggctatg caaagaagag taggtccaga tacagttggt atctatggta tagctcaacc	44761 aattaggttt gtagaatttt gcccccttaa ttaaacttat taatttctat atataactga
										59701 atttgcagat gcagctaaat tagtgcttaa agaaacaatt ataccagcac aagcaaataa	44821 gtctagctta aaatttacta tatgcaagga gatactaaga taatttattg tactttttaa
										59761 agtacttttt tatttagcac ctgttgctac tttaatcttt agtctattag ggtgggctgt	44881 aagttaaaaa catgaattat gttattactt gcaggatatt taaataaaaa attgttgtta
										59821 aattcctttc ggggatggtt tagtactttt cgatttctct ttaggaatct tgtatacatt	44941 cccctttttt ttattaattt cttcagagac tttacgtaaa ttaaattttc actcccctcc
										59881 agctctatcc tctttaggaa tctatggagt gctatttgcg ggttggtccg ctaactctaa	45001 ccttcgcctg tgtacgggtt tagccgcaca caggctaagg gtgcggcaga ttgttgaaaa
										59941 atacgccttt ttagggtctt taagaagtac agctgctatg attagttacg aattaatttt	45061 gattaaagac aaagtccatc tatactaaat cttttaaaat tttaaaccga taattgtgct
										60001 aagtactgcc ataataatta taatacttct tacaggttca tttaatatta ctaaaataat	45121 tttcaaactt tataaaggat tgtgctagat agaatggaag taatttcacc aactatgact
										60061 agaatgccaa caatcagtat ggcacatagt tccattattg ccagtattct ttttcttctt	45181 attaaagtag caggtcttaa attatttggc cttaaatcaa atatacacag taaaataaat
										60121 tatatcaata ttagctgaaa catctagaac accatttgat ctacaagagg ctgtgttaaa	45241 aaaatcttgt cacaattata tgctatatta tgtgttatta aattttctat tgtaaatatt
										60181 aaaaatatta tcccaatact aattcaaaga ttcggtctct ataaagatcg ccatatgctg	45301 ttttataaat acgttaatca gttgttttta ttttttctta tttgtttatt cttttttgat
										60241 gaaagaccta aagctttaat tccaaaagta tagttatgga aaaattataa agatgttaca	45361 agaaatgata attctacatt tatgtcacat tcaaaacatg gaattagaca aaatgaatta
										60301 atggtcaatc agcaggaaat attaaaatcg tcttaatact ggatctttag atctactgtt	45421 aaaacacaaa aaagatcttt tcatacttct tgtagggcta ttaaccgtat aggtccccac
										60361 agagcgactc attatcctca gagaataaac gcggtcattg aaatttataa attcaaatta	45481 aatgaagatg ttatagcagt tttaataggt ttacttcttg gagacggtta tgctgcaaat
										60421 attattcaac ccacttcccc ccaatgtgtt ccacattgag ggggctacgg tgggttgcct	45541 cgaagcggag aaggtgttcg tttttcgatt aaacaaagta taacacataa ggattattta
										60481 atactttttc gggggtgccc agcgaagctg ggtcacccgg ggggtgccca aacaattgtt	45601 tttagtttat acgaattttt tttaacaaga ggctactgta gtaaacttga acctagaaaa
										60541 tgaacaattg tttgggtcac ccgatgggtt taaattttta gcatcaacta tgttggtgct	45661 tatactagaa ctattaaagg tgttgataaa gaatattatg gttatgaatt taacactttt
										60601 aaaaatccaa actctgaaaa tatcccttaa aaaatgttcc tttggaacat tttaaatgga	45721 acatttagaa gtttttattg gttatattca tctttttaca agaatggaaa aaaaatagta
										60661 tattttcagg ctgtagcacc ccgctggcag gatgctacag cttcctaccc aacggtcctc	45781 ccgcaaattt tagaaaaata tatgactgct ttaacattag caatttggat cgaaatgaat
										60721 acaaaaagta tcggtttaat tgatatttca atatggtata ttcctttttt gtctaaaaat	45841 ggatcttggg ttcaaggaaa gttagtatta aatacttgtt tttcttcaaa aaaagatatt
										60781 tgtttccccc agcaactaat taatcttagg gctttttaat taagggaaat aaatcagcaa	45901 gaaattttag ttaaagtttt acaaaattct tttggtataa aaagttatct aaaaatgagt
										60841 ctaatttaaa tcttaaaaga gattccatac attgggaatt cccaatgtat gctggttaaa	45961 aaaaagggaa aatatcgaat agagatatct tcagagtcaa taaacctaat taaacgcctg
										60901 aatattgttt tgaaatccgg gttttataga accctccgga aattctataa aaagtttatt	46021 gagtgtccta agatattcta gcgaatctac gattcgctag tcccaatttt tgatgggcca
										60961 ttcttctggg aaggaaagaa acgccggttg ccttaatttt tttggtctga agttagataa	46081 aaggtcctca caaaaattgg gaccagggtt atacaggagg actaacatta gtttttttta
										61021 aaagggccat aaaaataagt tgttggcatc ttctgtttaa ctatgaagaa ataaataagc	46141 atctagaaga tccggtttta tcttctaaaa aatctacgat tttttaatcc ctggtctttc
										61081 cgagtctttt gacattttct tcctacttta atagaagacg ttgggagttc ccaacgtctt	46201 aatttaaaca atccggtttt gtctaccacc tataggtggt agacaaaaat tttttattta
										61141 cctacaaagt aggggtccct agtaaagttt aaagttgatg aattaacttt ggaacattaa	46261 taattttctt aacgaagaat atttttttaa tataaaaaaa tattcttcta aaaattctaa
										61201 gttccaagtt aattcccaac gtttcctaat gtttgcactg ttattcggtc tacagctagg	46321 ataaaaaata gattgtttat aattgaaagc acaaagattt tgatgtcgaa ctcattcgac
										61261 gaaaagatta ttagagacta tcatatgaaa gatttacaga ccacatcaaa ggagttagtt	46381 taatcgaatg agtcgagcgg tttggagcta tagctccaaa tcctcacaaa attcgggatt
										61321 caaatatctg gttactgtta ttgagaaatc ctggacccca gaggtccagg agttctcgat	46441 tcgtagaaga agataaaacc ggagcttcca attacttgta ggataaataa acaaacatcc
										61381 aaaagaagta ttttgaaaca tggtataact agctttaatt ttgtaattta ttattatcac	46501 cgaccgatcg tgatgttcag gcgcggtaat atttgaaaaa taacccctaa tttttttcta
										61441 gaggatcctg ctgtaatatt aactttttag ttcatctgcc ttcagtttct cctttatcct	46561 taacttaaat cccaattttt gtgaggacct ttggcccatc aaaaattggg attagcgaat
										61501 atatggataa aggagataca gctgtacctg gatgcttatt aataagcatc caggaactga	46621 cgtagattcg ctagctaaaa gcttaagttt attaaaaaaa ttcgggctag caatcgcgat
										61561 agcagatgaa ctcaaaagtt ggttatgtct ctcaatcatt cgattgagag attggacccc	46681 cggtcgcgat tgcttacgct ctcagcgtgg gtctattctt tgtgcacttt agtgcacaat
										61621 tttttaatct tccaccccaa aaatcttatg ggccatgggt cctattttta tttatcgtgc	46741 gaatagtccg cccgattctg agagctaacg ccggcggact cagatcttat caaacaaaag
										61681 gcctatggcg aacgataaat aaaatacgca aattgtcggt tgtggaagat taaaaagtta	46801 tctcaaatct ttttagaaaa taaacaaaaa tcaggtattt actgttttat aaataatatt
										61741 ttaatttgtt aaaacaaatt aattactcta agttaatttc cctaaggaaa ttaacaagtt	46861 actggcttta gatatatagg aagctcaaca aacttgtcta gaagatttgt aatttatttt
										61801 tttattcaac ccacttcccc ccaatgtgtt ccacattgag ggggctacgg tgggttgaaa	46921 tctaaaaatc tttcctcaca caataatatt aaaaatatta ttgttgaggc attcaaaaat
										61861 ataaaaaccg ggatccaacc ttttcatccg gggtgcccag cgaagctggg tcacccgggt	46981 ctattcaaaa atctatataa aatttcctta aaatagtatc tgaatactgc cttagatctt
										61921 ataacctaca gtaattaatt tgcctcaacc cacctacggt gggttgccta tagtttttga	47041 taactgatta tttttttttc cagttggtcg gttataagcg atgacggggg ttacacccaa
										61981 tgggccaacg gtcctcacaa aaagtatcgg tatgggaaat taataacttt ttattttcct	47101 tatggagtga gaatagcaac taatagcttt actttatctg aagtagaata tttaaacagc
										62041 taggaaaata aaaagatgtg gagacaaaag tcattcaaag ctttcctttt gaagaactat	47161 cccccaacag gtggcagaac gattttaatt ttattatttt tagaataaaa ataaaaaatt
										62101 ataattttaa aaaggaggca gattctatgc taggctatca aatcgagtta atttgtgaag	47221 aaaagttttt tttttcaccg cccttaacga gggcggttac aaaaaaacgt tctggcactt
										62161 cacacagctt tttattttcc cgtcaagggt cggatggttt atttataaac caccaaccct	47281 tttctcccaa agggagacaa agttggttat gtctctcaat cattcgattg agagattggg
										62221 ggacgggtac ccggcacagg gtggtaggct ttagccttac cctgtggccg gggaaaataa	47341 tcccttaggg atccaacctc cggtttttca attataaata attgaaagca caagaaaatc
										62281 aaagttaatt aattcgcttt aaagcgaatt aatttactgt agattattta tcgataattt	47401 ttattcctgg aagctgctgt tagcggcttc ctaaggaaat ttttttgaat ctcaaaaact
										62341 atcgatcccc ggaggggtcc ctccggactc cgaaggagcc cgagggcaaa gataaactaa	47461 gtgcttcgca ttgcaggact gaggcataac ctacggtaga ttaattcgcg aatagcgaat
										62401 aaagaagcaa tagaaaaaat gaaacttaga ttcgtagata aaactaataa aagaaaccct	47521 taatcaactt tttaatcgta tacgattaaa aagcttgggg ggcattaatt aataaatttg
										62461 actcctatgt atctttttcc aaccaggagt agtgcgccaa gaaggttttt aaccaccctt	47581 ggttggattg tactgtacaa aaaatatatt tggataataa atattctata tatcttaaaa
										62521 ctgattaatc aaatgggcgg ttttgaagct agattttaac catactcctc ttacttcccc	47641 aggaatctat gggcataata ttctgcacct tgaaaaattt ataaaagaag aggttagttt
										62581 tttctcacat ccggttgcgc tgaggaccga aggcccatgc acaataaaga aagaaaggcc	47701 ttctattctt tagaagagaa gaacttttgt tctcccattc atttcatgaa tggcggggct
										62641 ttaggtttcg tcttatggtg aagggctacg ttcttcgttc atagaggatg tgattatgtt	47761 gcttcggaaa tttaacgtaa gttgaatact tgaataaatt gctattaacc ccagggataa
										62701 agttggtcag gggatcgaag atccctagca agctttgctt gctaaggtca ctctctaata	47821 aattgttgtt gacaattttt accctctcct ggctgcccaa ttttgttttt gtcactcttc
										62761 tgatatacct ttaaaatgta agtcttataa atatttcaat taccatttat gaaaaaaaat	47881 cagttactcg tgaaacgagt aactggaatg agtgactccc gccggcgcct aacatcctgt
										62821 aatataacta gagcagaacg attacagttc tctttacctc aaaatctgca agacattctt	47941 cggatgttgg acgcctaagg gccgtctttg attccgatta ctagccgaag gactagaaat
										62881 gtcgggctta tcctggggga tctatgcgtt agaaaaccca aaacatgtgt gaatgtaaaa	48001 cggaacaaag acattaacat ataaattaaa attcttcggt taaggaattt tgacgggagt
										62941 ttacaatttt gtcaaggact tcttcataaa gaatacctta tgcaccttta tgatttgttt	48061 cactcttctt ggaatccctc gctcgaggtt ggtggttaat taaccaccat cagagggtaa
										63001 aaaatcaaaa aatctgcgat tttttgcctg caatttgctc ggggctccca gcgaagctgg	48121 ggctatacag ccttccaccc tcggatgggg aaaaactcac acctgaaacc cgagttttaa
										63061 gcagcccggt ccccgatatt aattctacga attaatatgc gggggatggg ccatgggtcc	48181 agcattctag ttacgtcatt cgacgaaact ggaagagtga catgagtgta cggctactcc
										63121 tcacgcaaat tgtcggttat tgcggtaccg ctcctaaaat aaatagcccg gctccagata	48241 caggaggggg cagccgtaca ttaataagtc cgtacaaaat tagaaatatt tcttcgaatt
										63181 aaagaacggg caaaatttat gaaactatca gattttatac tttttcttta ccttgttttg	48301 agtcttattt tttttctttt ctttttcccc atccgggggt gggaaggctg tacagcctta
										63241 ataacctgtt aaatctgttt tacctcgaag gtaaaaagct aattccgggc aacattggtg	48361 ccccctgatg gctgaggaaa ggaaagtaac caataaccgc gaaattgcga tgggctgtaa
										63301 atttattaac gcctttaggg ctcgcttact ggatctgcga tgatggctgt ttttgccaga	48421 gcctcacgca atttggtgtg gttagtaaaa ttaattcgat gacgcacata caaagttgtt
										63361 aaagccgtgc aatttttctt tctacaaatt cctttacttt atcagaagta aatgttctgg	48481 ttgtgttaac cgcagattag tctgtgtacg gatttatccg tacacagact aatcgaggaa
										63421 tggatgtatt gaaaaataag ttcggtttaa tatgtactat taatagccaa aatggtaaac	48541 ccgaaaacac tccgtattcc cactaccaca ttgtgtgctg ccacacaatg tggatactgg
										63481 ccagaattcg aatttctcct aaatcattgc cggtaataca aagcttacta gaaccggtga	48601 agcatacgaa tactgtgtta ccgtatctta tcctttaata acaaaaataa atgaaaaata
										63541 tgcctagcat gatgagattt aaattaggtt tataattttt attcaaccca cctacggtgg	48661 tctcaaactt agttaactgc tttagccatg aaagagcagt accaaatcct aattttggct
										63601 gttgcctaca ctttttcggg ggtgcccaaa caattgtttg aacaattgtt tgggtcaccc	48721 ctataaattt cttttctaaa atgctttttg gttgtatcat atcaaatatt ttagccattg
										63661 gatgggttta aatttttagc atcaactatg ttggtgctaa aaatccaaac tctgaaaata	48781 cggtaccgta tcaacgaatt atcctctatt tattaattcg aatagtaact attgcattac
										63721 tcccttaaaa aatgttcctt tggaacattt taaatggata ttttcaggct gtagcacccc	48841 tctgcgcggc cacattgtca tttaatgtgg atttattcac tcaaatggat tgtcacgaaa
										63781 gctggcagga tgctacagct tcctacccaa cggtcctcac aaaaagtgtc ggtcagaggc	48901 tctttagtca gctaaccctt ttttgtgtaa ttcccattaa accagaaaat gaaaaaaaaa
										63841 gtacccccga ggggtttccc cccaatgtgt tccacattgg gagggctata gtcacggggt	48961 aatatttaac taaggttgaa aaatcagcct tcgcgttacc tcaaaatttg aaagatattt
										63901 ggtctgtctt taataaatgt gaaccctttt taattaaacc ctgtgtcttt aaggtggttc	49021 tagtaggtct tattctcggc gacattcaaa ttgaaaaacg ggttaataat gctaatgctt
										63961 gcggctacca tctctctaag agaaatgtat gggaaaaacc atactcttga agcactaagt	49081 gtttaagatt tggacaaggg acaatacata aagactacct ttatcatcta tatgacttat
										64021 ctaataagta aacctggtgc gttaaatcct atgtttaatt tatcgagaac tcctggacct	49141 ttcaaaattt ttgccctagc ggtcctaaaa taagtaataa cctgccacat aaaataacag
										64081 ctggggtcca ggatttctca ataacaaaac ccatagtgct gaaacaaaag aaaaaatgtc	49201 gcaaagttta ttctcgtata agatttcaca catacagctt accttgtttc aatgccttat
										64141 taaagctaaa agtaaaagcc ctttaggctt atatgattta gaaaataatt tagttaaaac	49261 taaccttatt ttatcctgat ggtgttgtaa aaatagttcc tatgaatatc gcagaagtct
										64201 atttataaat caagttgaat tggcagccga atttggtgtt aataaaacta caatttctcg	49321 taaccccatt gtcattagct tactggttat gcgatgatgg gactttccac aaaacagacc
										64261 aaaagtaata tcaggtaaag tttttaatgg taaatattac atacgaaaat tagaaaatta	49381 aagcagttac attatgtact aatggcttca ctaaagcaga ggttgagcat ttagccaaaa
										64321 aatttactta acttaatccc ttaatttaac aatgtggctg gttcaatttt tgttaggaat	49441 gtcttaacga caaatggcaa ctcaaataca cccttagcta taataagggt caccaaatta
										64381 cagaattagt agccggtttc ttcactgagc actcttcaat tatattcgtt ttcttcttcc	49501 gaattgccaa aaaaagcttg cccattctac aaactctgtt aaaggatgtt atgcccccta
										64441 ttggagagta ttgctctatt gtattgatgt caactttaac aatgatatta ttttttggtg	49561 tgatgttaca taaaattggc ctctagcgaa gtttttttca acccttgggc ttccgttttt
										64501 gatatttatt accagaaatt gttgttaacg aaacatttat aaatctacaa tctatcatac	49621 gttttttttt ttcttggaaa accagatgga ttagctagct aaaccatctg gtttaccaca
										64561 taggtttaaa aacatgtctt gctacagggt tgtttgtatg gttcagagca acattacctc	49681 aaaaagtacg tcttattgtc tttgttccga tttctagtcc ttcggctagt aatcggaatc
										64621 gattaagata tgatcagtta atgttattct gttggacggg tctactacct attgccatag	49741 aaagacggcc cttaggcgtc caacatccga caggatgtta ggcgccggcg ggagtcactc
										64681 ggttaacagg tttagtaccg ggactgctta tagccttcga tataacacct tagtggtttt	49801 attccagtta ctcgtttcac gagtaactgg aagagtgaca aaagaattaa tacttccaca
										64741 attattattt tgttacaact atgcttttag ttcttccatg tttgaaaata tggaagataa	49861 tttgcatcct tcaatgtact acaaattggg tataacataa atcatcgttt ttaaaatata
										64801 atatcatcta agaactggtt gggggaatcc ataaaatttt attttaaaaa ccccttttta	49921 gtcccgccgg tgttagttcc atcttccacc ttcgggggcg atggaacgta ggaaatcaat
										64861 gtttaattat aaactctctt ttgtatcttt ttattataat aagataaata caaaatctaa	49981 tctatacgcc cctcacataa gtgaggggct aacggaggcg gacaacaaga aattatttaa
										64921 aaaatgttta aaaaaaacac tcaatatatt agtttattaa ctaatgaatt atcagagcag	50041 tacaaattaa gtgtatttga tagtcgtgag aatattaaaa catctctaag agttcgacag
										64981 gctgtatcag ctattgtaaa taaattatat tcagatataa ttaataaatc gctatcttca	50101 aattctttaa agataaggta taactcttgt caacttacgc cacgtcaaag cgtagcttcg
										65041 caaatgtttg cggtacaatt acaattaaaa gttaataata catttagatc tatatctaaa	50161 catctttgga ggcgcagggt tggggagata ctattatctt ttggcgacac tagtaaaaac
										65101 attcaagttg ttaacattac acatagagaa gaattaattt taattttact ttttttttaa	50221 agttaaaata tttatagaaa tagtaccgct ataaatataa gactgtcagg gaatgggaaa
										65161 atttttttaa tcgtgaacga ttaaaaaaat ttcaacaaaa aagagatgga aatataattt	50281 atttccctct ctgaggaatc aattacaatt gaactcagtg gagggttatt tacattaact
										65221 caatttcatt tcaaaagaat gtaaatgttg aaggtaagaa tgtgaaaata catttactat	50341 gccacagact gggtcactgg tgggcagtgt attattatat tataatgtta atataaaata
										65281 ggaaagattc ttatctaatg ttaacaagta gtttagctaa attagctaaa acattcggca	50401 tgttgtttaa tgtacagtcg aaatagattt tctatataat tagaataaat ataatctatt
										65341 cttcattaaa aggtggtttt aatacaaatt tgttagttga aggttataat cgtacgctat	50461 gcaccaatgg tactggtcat tttattttga ttgcttgcaa tcaattagcc taagtaattt
										65401 ataaatctga cttattaaaa tataatgaaa tggattgcat agttcttgtt caaatactta	50521 gttttctgat ggtgactttg aattctatct tgaatctact atattattat tgcaatctaa
										65461 ataaattctc agagttaatt tttaaattat ttaaagtaaa tattcataaa tatccaacag	50581 tgcacctatc gtcaaacttt cattagtaaa atcggatgat acttcaacta atttagtaag
										65521 cttctagttt agcatttgct atatgaagaa ctaactttct tgatgagtcg ttaactaaaa	50641 ctggatccct aaatttgaaa cttccaaaaa tcatgatgat actttagcag tattggataa
										65581 tttctattac agattataat ttatataaat tattgcgtga aggatatacc ggtggagctg	50701 ggctcttaat tcggatttat tttcaattga agttcgtaat tttatctcag caaatcgaga
										65641 ttgatgtatt cacttttttt ttaaattttt ttaatcgttc acgattaaaa aaactacgct	50761 taaaatttat tcttctttat gttttgttgc taaagatgta ttaattccca ttgggctttc
										65701 taaagcttag gctttaagcg tagccacggt ttttattctt cgaatagaag aataaaaact	50821 attggggaca acgggtcctt tatttgatct taaccaaaaa tcaggaatag cacaaatgaa
										65761 tatttccgct ttgcggaaat aactttcaaa tttttttgaa atttgaaagc ctgaaaatct	50881 aaatacatag gttctgctat taatctggca gcacggttac gtggccaccg agatttgggc
										65821 ccatttaaaa tgttccaaag gaacattttt taagggagat tttcaggggt tggccctata	50941 caatcccaaa aatggcaaac tgcaaaccat ttattataca acaaaattta taatttgggc
										65881 gggccaacta aatttaattc ttaaatttac gcggtttaaa aaaaagtcca agtacattaa	51001 ccacacgatt tcactttttc ggtgattcac tctgcaacaa acttcttgaa attatttaaa
										65941 ctaatagtaa aatattcggt tatgatatta atagtatgta tccctttgta atgtcttcta	51061 gaattaaatc caacaatttc attaacaatt aaagatgtac agttgttaga agctttcact
										66001 aagaattccc agttggaatt cctacatact tcgaaggatt taaggatctt attaaagata	51121 aaatatgagt tggctcgaat ggaacaatct tatcttggtg aatttaaacc ggagctaaat
										66061 atttatttgg ctttgttaga gcagagatta ctgcaccgtt aaatttaaaa tatcctctac	51181 ggaagacacg tggctacaac aagtacacat cctcacttac ttactcctat gcctgatgaa
										66121 ttcgggtgac ccaaacaatt gttcaaattg tttgggcacc cccgaaatta gagtaggtaa	51241 actttaacat atgaaattcc cacgttgttg gagggaaata caaattttga aaattcaaca
										66181 taaaactatt tcaccagtgg gaacatggat aggtacatat ttcactgaag aattgaaatt	51301 atagaattag gagatattac acccatcgta gatctttccc acctagactt tgatcctaca
										66241 agctttagaa atgggatata caattaaaat tatgtctggt gttctttatg aaaaaggtaa	51361 ttgtctttgt tccgatttct agtccttcgg ctagtaatcg gaatcaaaga cggcccttag
										66301 tgtttttgaa aagtatctac atacactcta ttctatgaga ttagagcacc ctaaaggaag	51421 gcgtccaaca tccgacagga tgttaggcgc cggcgggagt cactcattcc agttactcgt
										66361 cccaataaat atgttatgta aacttcttat gaattcatta tatggaaaat ttggtatgga	51481 ttcacgagta actggaagag tgacaaaggt acagattaaa gatattgagg gaaaacccct
										66421 tcctgtaatg actgtaggta tagttgaaac agctaaagaa gcattaaaaa gaaatgtatt	51541 agcatctttt tcatcgctac gggaagcggg gaaagcttta gatactaccc tatttcatgt
										66481 tccagaagat tttatctcaa taacagacga tttaaatata aatttttaca ccaaaatatt	51601 ctttgttccg atttctagtc cttcggctag taatcggaat caaagacggc ccttaggcgt
										66541 taatcagaat atcgattttt taaatgttaa tgatgagaaa aaaattgtta agagatcgct	51661 ccaacatccg acaggatgtt aggcgccggc gggagtcagt cattccagtt actcgtttca
										66601 tttgattagt cttccaatag ccatgccaac aacttcttac gcaagaattg aattaatcgg	51721 cgagtaactg gaagactgac aaatgaaatc ccggttttgt gtgttaacta gcgaatctac
										66661 gggtgcccaa acaattgttt gaacaattgt ttgggtcagt gcccaaacaa ttgtttgggt	51781 gattcgctag tccccacaca aaaaattttc tatttagatt tgctttacaa aaatttccgg
										66721 cagtgcccaa acaattgttt gggtcacccg aagtataaat tagcaagtct tgataacatt	51841 agggttcctc cggaaatttt ttaccaaatc aaaataaaaa ttagggattt catttcttga
										66781 ttatatactg atactgatag tattttctca actcaggcat tgcctaatga atatttagga	51901 aaagggcttt cgatcatata aaactttctc gttatgctaa atctgttgat tgtgttttta
										66841 aataaactag gtcaaatgaa gttagagagt gtttcaaata aagcaatatt tattgcacca	51961 ttgattattt aggtataaaa gttgttgtag aatgtgcagg gttctcaaaa tctgggaaag
										66901 aaagtttatg ggttatcttt aatcaaccca cctacggtgg gttgcctaca ctttttgatg	52021 tggtacatgc gggagctaaa gtacattctc ctttagttca cagtttacca ttaaaagatg
										66961 ggccaacggt cctcacaaaa agtgtcggtg acggaactga aatagtaaaa ataaaaggtt	52081 gtttaatatg cgccataagt ccagatttaa gtaaaatttt aggaactttt gtttcaataa
										67021 ctaaaccagg tcataatgta acagtaaact atttagaatc tttgttaaaa ttaaatgaaa	52141 gcgaagcagc tcgagaacta gacattgatc gaaaaaaaat acccctgccc agtaccagtt
										67081 ctattgaact taatcaagat aaatggttta aacatattaa cgaatctaaa ataaatatag	52201 tcactggtac tgggacaagg gaattagttc gttatatagg aagtgaaccc catgacccag
										67141 aatctacagt ttatactctt aaagttactg aaaataaaag acaacttgtt tacgtgaatg	52261 taccaccaca aaggtggcta ctgggcatgg gtacttttta attgaaaata aagagcaaaa
										67201 atgttttttc taagacaaat ccattagtgt taaaaaatgg tcaattagtc tcacctgcag	52321 attctatctt gatgcaacaa aagaaacact aaataacatt tctaagccaa atgttgctat
										67261 taatattaac ttatacagat gagaagtcaa tagttgtata caatccaaga atgtatgcga	52381 accagtgtat gttcatgatt taactacaaa tatagttact tacttttcta gtgtaactgc
										67321 ttacattatc aaaatttcaa taaaatacat atcgggtgac ccaaacaatt aattgtttgg	52441 ggcagaaaat aaattgaaaa tacatcacga ttttattaat aaacatttag atatggacac
										67381 gcacccccct attattaatt aaattttcaa ccccctttaa tatataataa aatttcctta	52501 tgtatatatt agtatagata aaactagaaa atatagattt tcaacaagtc aaccaattta
										67441 gtttaaatgg tagaatatca ttattacgaa aatgtatgat ttggttcgat tccaaaaggg	52561 acaagaattt aaggtatggc ctgtttaagt ggtaacactt aaatttaaat actctgtatg
										67501 ggatttattt taaaatctat gctgaaaact attaatatgg tcgccgggtt ttccggctaa	52621 ctggaatgat tttgagcttt aagtactgga tggtacagtg gaattctaat ttccaccgta
										67561 aagaaacaga aattaaaatt ttacccaaaa atcttatggg ccatgggtcc taatttttat	52681 atttagtaaa aatcttaaag actgctctaa ccagcagggt ctaacccctt tttagacctt
										67621 ttatcgtgcg cctatggcga acgataaata aaatacgcaa attgtcggtg ttaccgtgcc	52741 cagagactgt acgagtattg tgtaagcata atatggttta caacaaagat atagtccatt
										67681 ggtggtgaac gcggtgccta agttcaggtc ttcaaggctt gaatatggcg aaagctattt	52801 tgattaaatg tttttacggt tccccgtgcc cgactgggca tggggacata aatttaattc
										67741 tcgatagccc tagttaaata tgttctaact aggtgtgcta tcgtaaatag cttcccactt	52861 aaattgcata cgaatactct gattttatta acgaagatgg agaagccatt gaatacgatt
										67801 accaaaggac aactgttcca agttttggta gagttttatt tatttatatt tgtgtgtgaa	52921 catatatggt tccggatagc gatctagaag atgggcaatt aagattactt gatgttgata
										67861 gtaaagcact taaattatga atcttaaata aacatttatt aataaatatc ataacataaa	52981 acagagttat cgttcccgtg gacacacata ttcgattcat agtaacggct actgacgtaa
										67921 acttttttct ttttgtgatc actaaatttc actttttttt taaaaccgca tccaccgaag	53041 tccatgattt tgcagtaccg tctctaggat tgaaaattga tgctgttcct ggttttactt
										67981 gtggatgccg cttttatttt cattttgcca cgggccatag gtccaaggca aaccagaaaa	53101 aaaaggccag gtaacactac tatatgcaag aaactgtagc tactattaga aaaattatta
										68041 taaaagttta ttttttaaat aaatttattt aaaaaaattt atttaaaaaa cgtggctttt	53161 cacactagaa ttcgacagcc cttttcaaga aatgaaatcc ctaattttta ttttgatttg
										68101 tgattcttca gttgtaggaa gctgtagtat caactacgtt ggtactacag ctcccaagtt	53221 gtaaaaaatt attttaaaat cgtagatttg taaaataatc taaatagaaa attttttgtg
										68161 tagtgctata gccgcgggct atagcattaa acctgaagaa tcaaaaagtt ttttgaaatt	53281 tgttaacatc agttaacaca caacaccggg atttcatttg tcagtcttcc agttactcgt
										68221 caattgaatt tcaaaaaatt taaaaaaata acatcatatc attcctatgt aaaagaatta	53341 gaaacgagta actggaatga ctgactcccg ccggcgccta acatcctgtc ggatgttgga
										68281 tttcaagtat aaggttaggg gtttttataa atgcaaaccc ttgaaagaaa taataaactc	53401 cgcctaaggg ccgtctttga ttccgattac tagccgaagg actagaaatc ggaacaaaga
										68341 tccggttgat tgatgttcga gatagtgacc tctcagactt ataatatttt aaataaaata	53461 catgaaatag ggttctaagt aaaagatgta ataatataca aaacttgcag gttataaacc
										68401 ttatatgaga gggtcgatct tctacgatat tctacttttt ctttttaaag tataatgtat	53521 ccagagacta aacgtagtga atgtaagtaa gattataagc ggttctaaag tttttgtagc
										68461 tgaagattat ccattttaag gtattgatat atcactaccc cttaatttgt aataaacagt	53581 gaatctacga ttcgctagtc ccaatttttg atgggccaaa ggtcctcaca aaaattggga
										68521 tttacagaaa ctataatctg taggggttac attattagag ataaataggg tgtaaacaat	53641 cttctgtttg cgaagcactg tttttttaaa aaaccgcgta aatacatttt ttaaaaaaaa
										68581 gcaatttgaa attattttaa ctttagcaag ttgttaaaat aatttttata aaaaaaaatc	53701 tgtatttagt tggcccttag ggccaaccta tttcgttttg tcagtcttcc agttactcgt
										68641 aaacgagtat gctgaaactg gtagccaggt gaatcttagg aattcatgat ctattgattg	53761 gaaacgagta actggaatga ctgactcccg ccggcgccta acatcctgtc ggatgttgga
										68701 taagagttca aatctcttta ctcgtacgaa ttcgcggagc tcaatttcta cggaccacca	53821 cgcctaaggg ccgtctttga ttccgattac tagccgaagg actagaaatc ggaacaaaga
										68761 caagtactcc gtacgagtgg ggggcctgtt aaatttcaat agatccattc gctttgcgcc	53881 cacgaaatag cgcgagcttt tattttccaa aaaataaaag tttattttct tcttaaagaa
										68821 gcgggatatt atactgcagc tttcaatcat gtccgaatcc gctttttagt tcatccactc	53941 gaaaataaat tttttaaata aagactattt atttaaaaaa cgtggctacg cctcacgatc
										68881 cccgggtcac cactttacaa gtggagatcc ctgggattag cttgtgatga gctaaaaagt	54001 tcgtgaggcg tagttttttt aattatcttt cagataatta aaaaaatttt ttaaaaaaat
										68941 tgataatcaa cccacctacg gtgggttgcc tacacttttt gatgggccaa cggtcctcac	54061 caaatgtttt ggggccgaaa ctgtggctct gtattgaacc gctgtaaaaa taaaatacat
										69001 aaaaagtgtc ggttataaat ttaaaattat aaattatcta cagtagttaa tttcccttaa	54121 aaagacatag tccagataat atatagcaca tcctctcagc atatgggctg agtcttccct
										69061 gggaaattaa caacttttta ttttcacgtt ccgacaattt gcgtatttta tttatcgttc	54181 cgatattgag ttttgaaatc ctgtcgtacc ttctcgacag atttaaacaa gtttgtttta
										69121 gccataggcg cacgataaat aaaaattagg actccccagc ttcgctgggg cccatcgcaa	54241 atctgtctag aagaaggtgc gagttaggtt gtgcatgcat tattagcgat tgaaccaaac
										69181 attgcaggca aaaaatcgta gattttttgg atgaattaac tcggaactta aagttccgag	54301 ttcagtatta gtacaaagag aaggtgtgtt ctacggtcaa tgctctgaaa tttgtggagt
										69241 ttaattaacg ggtgacccag cttcgctggg caccccagaa cttttagaga tggtaattag	54361 atatcacgga ttcatgcctg ttgttataga agccgtatca ttagaaaaat acttagtatg
										69301 cccggattaa aaaatccagg ctaattccca acgtgaaaat aaacagaaag aaaaaaagaa	54421 gttagatagc caatactaat catttctaaa gtatttcgta aaaaatttaa atatataaac
										69361 aaagctgatc cctatggatc agcacgagta cttcgtacga gtgctgaccg tgggatttat	54481 cccccctcct ttttatgtgt cgggggtaaa cttttcatta aaatatggat tatttacccc
										69421 attttgcaca aggacttgtt cataaggatt ctgcgaccgt tcactctaga ggtcgcggct	54541 ttttgaagct aaacataaat atataaataa aagagattgt atttaacaat attttttctt
										69481 tttacttttt agttcatcca cctttccttc atctggatga aggaaagttc taaatttata	54601 tacaaaagta tttcgtaata aaatattgta gaatcgcagc atgtatctaa tgaaacatgc
										69541 acttaaagtt ataaattaat tactgtaatt aatttgaatt tatttactgt gcaccgacag	54661 ttcgattctt gggtcgagta gggtctcaac aaaatatatt atattttgtg tgagagaagc
										69601 gtgcacggta aataaaattc cggaaccata gggtcccgga ccacagggac cgggagacta	54721 ctttaagttt acatacaggc tgttggtcta attttaggtc tcccaatctc aaactggaag
										69661 cctttcttgc acccatcaaa gatgtgatgc acgaaaggta gactaaaatt aataactttt	54781 atcgaacttc catcacaaag tgatgtcgta cctccttcta gacagattaa aaaaaacttg
										69721 tcaacccacc tacggtgggt tgcctacact ttttgatggg ccaacggtcc tcacaaaaag	54841 tttaaatctg tcgagaaggt aggactggag ttggatatta aatatccccc atttaaatat
										69781 tgtcggtcaa agaaaaaagt gatgaactaa aaagttgata atttcaaatt ggcccccact	54901 caagaaataa ctaagccgag tcttttgaca tactgtttct gaattccccc ccacttgctg
										69841 tacgtggggt ctaaaattat aaattatcta ccgtagttaa tttcccttaa gggaaattaa	54961 gtaaccagca agtggggggg aattcaaaaa agttttatct tattacacaa atttctggaa
										69901 caaccccgca gggctccttc ggagtccgga gggacccctc cgggtttttt caaaaacaaa	55021 actttgtttc ctgggcctga acatacaggc tgtctatgcg ttaaatgctc cgtctctcca
										69961 taaaatagac atggcatctt tagctgaatt ggtatagcaa ctgccttcga agcagtctgg	55081 ttcgaatgag tcgagcagaa gagatagcgc tctatttact tctttattta tagtggttat
										70021 tattggttca aatccaataa gatgttttac aaattttcaa ataaagcagt atatttcccc	55141 attaattctt tgtgccccaa cattatgtga tgttagttgt attcagttaa atgaatcagc
										70081 ctccaaaaaa aaatgaataa aagaagatac attattttaa aatcaacata ttaaaatata	55201 cgtggaaaat agtttattac tttcgtttag tggttttaaa gtatctttaa aatctggata
										70141 ataccaggtc cctataagac atgtcttaca gggatcctta tatttttcat ggaaaatgac	55261 tattccttgg gctgattctg atcaaatgaa agctgctcga cgagtattga aagatatgta
										70201 aattttaagt aaaaaaacca taaaaaattt tcatgagtat agttaagttg gtataacttc	55321 tgataattat ccagaaggac accctgtaaa attattcctg cagaaaagag caatacataa
										70261 ttccttccac gtagatatca tcagttcgag tctgattact catattttat tttcttcttg	55381 tttaactcag ccttcaggtc atacaaatat accatattct ttttttgata taaattcact
										70321 tcttaatcaa cccacctacg gtgggttgcc tatacttttt gatgggccaa cggtcctcac	55441 ttgttctaat aaggaaacgc taaccctaaa tgataaattt actccatcac aattctcttg
										70381 aaaaagtatc ggttgtagga agctgtagta tcaactacgt tggtactaca gctcccaagt	55501 cgaagcactg ttttttagat tccaaaaaat catttttcaa aatggatttt taatagaaaa
										70441 ttagtgctat agccgcgggc tatagcatta aactaaagaa attaagagcc gaagaaatat	55561 tctacgattt tctatttaaa aaaatctgtt tgaaaaattt ccttaggaag ctgctaacag
										70501 ttttaaaaaa tatataccct attatttaaa tccaagttta atgtttagac aaggcgttgt	55621 cagcttccag gaacaagatt ttttggaatt caaaaaagtt tttttaaaaa ccgcgtaaat
										70561 acatgcggag tatctgctcc acctgtacac tttattccaa aaattttcat ttctacggac	55681 acatttttta aaaaaaaata tatttagttg gcccttaggg ccaacctatt tcgttttgtc
										70621 caacacgagt acttcgtacg agtgtgggcc cgttaaaaat ttcaaaatac aaaacccaaa	55741 agtcttccag ttactcgtga aacgagtaac tggaatgact gactcccgcc ggcgcctaac
										70681 gccccgccgg cgttttttca tttatagtgc gccataggcg catgataaat aaaaagtatt	55801 atcctgtcgg atgttggacg cctaagggcc gtctttgatt ccgattacta gccgaaggac
										70741 ttttaatcaa cccacctacg gtgggttgcc tacacttttt gatgggccaa cggtcctcac	55861 tagaaatcgg aacaaagaca cgaaatagcg cgagctttta ttttccaaaa aataaaagtt
										70801 aaaaagtgtc ggttataaaa ttaaaaaatg taggattatt tattgtgcac gaacgttcac	55921 tattttcttc ttaaagaaga aaataaattt tttaaataaa tctacccgtg ctttcaatta
										70861 aaaaaataat cccttagtcg cccgaagggc gacgtagaca gactggaccg agttggtaac	55981 taaataatct attttttatt tagaattttt aggagtgtac ggctttagcc gtacactcaa
										70921 tagcctggag taattactcc aggctagttc ccaacgtatc ctgtctttca gcctgcggta	56041 gaatattttt ttatattaaa aaaatattct tcgttaagaa aattataaat aaaaaattga
										70981 atctatcaat aaataaccgc cgtctaagaa tcgcaatctt ttgcgattct tcacgcaggt	56101 ttgtttaaat tgaaagacta tttatttaaa aaacgtggct acgcctcacg atctcgtgag
										71041 ggctcagcat tagctgagcc acctgctgac gacggcggga acggggaaag tttatagagc	56161 gcgtagtttt tttaattatc tttcagataa ttaaaaaaat tttttaaaaa aattcaacta
										71101 tatatatttt agaacttacg ctttaccctg ttttgctgag ctatataatc tattttacct	56221 aatgggatcc tgattttcaa attttaaatg ctacaggttc taaagcaatt caagctgttg
										71161 tgctttttcg attccggctg tcggggtgcc caaacaattg tttgggtcac ccgatgtcag	56281 gacaatcgac tggtgggatt tataatttta gttctttacg acaagcagct agtgttttag
										71221 ggcatagccc cgacagcaga ccggaatctg gttattctgc tgtacggtct tcgtccgtac	56341 gtttggatac acgatcaatg tcgtacctcc ttctagacag attcaaacaa acttgtttga
										71281 atcagagcta gattcttgtc ttaatttctt taagaaatta agattacaat caaagttcct	56401 atctgtcgag aaggtacgac aaaaaaattc taaattatca agattatact acttactcat
										71341 ttgcttgaga actcgaaaaa gattgtattt tgtactctaa cttgttcata cttaagatgc	56461 ctgctctagg agagttagtt acattgaaag atgattctgg tttgtttaaa gaaggttctc
										71401 aatagatcta cattaatcat gaaagcgcgt ccaaggggac acctgtccgt aggggtgggt	56521 cttacacaag agataataat aaaccttatc caggagtaga tcacagttta attcctatgg
										71461 gagctaaatt caatccaaaa aattttgcta ctttttagtt caaccactcc ccgggtcacc	56581 gtgagatatg ggttctagat gaaaatctac agtttgtaga taaattttct agtgcaaata
										71521 actttacaag tggagatccc agggattagc ttgtgatgaa ctaaaaagtt gataatttca	56641 aagcaagtga agcttgtggg ataagtaaac ttttttgaat tccaaaaaat cttgttcctg
										71581 aatttgcccc cacttacgag gggtctaaaa ttataaatag ccccccactc acgtgggggt	56701 gaagctgctg ttagcagctt cctaaggaaa tttttcaaaa agattgtttt gaaaaatgat
										71641 ctactgtagt taatttccct taagggaaat taacaacccc cgcagggctc cttcggagtc	56761 ttttttgaat ctcaaaaaca gtgcttggca cttttttgaa ttccccccca cttgctggta
										71701 cggagggacc cctccgggtt tttttatttt ctctaggaga ataaaaagag ttaagtttac	56821 accagcaagt gggggggaat taacaaaagt tttaacaaat actttaaata atgttgctta
										71761 atatggttat gtagtcagac tgcaaatttg ataaaggtag ggttcaattc cctcttgact	56881 cagttaccca agcatagcta acgctatgaa agcacttgat gttcctacat caactagatc
										71821 ctaattttta atcaacccac ctacggtggg ttgcctacac tttttgatgg gccaacggtc	56941 ttcgtttgcg aagcactgtt ttttagattc caaaaaattt ccttaggaag ctgctaacag
										71881 ctcacaaaaa gtgtcggtta taaatatcca aattaaatta taagtctaaa cccgcaacca	57001 cagcttccag gaacaagatt ttttggaatt caaaaaagtt tttttaaaaa accgcgtaaa
										71941 tagggtgcgg cccgaccacg acctctaatg gctgtttgag gcgctattag ttcatccacc	57061 tacatttttt aaaaaaaatg tatttagttg gcccttaggg ccaacctatt tcgttttgtc
										72001 tttccttcct ctgtatgaag gaaagttctt aatttataac ttaaagttat aaattaatta	57121 agtcttccag ttactcgtga aacgagtaac tggaatgact gactcccgcc ggcgcctaac
										72061 ctgtaattaa tttgaattta tttactgtgc accgacaggt gcacggtaaa taaaattccg	57181 atcctgtcgg atgttggacg cctaagggcc gtctttgatt ccgattacta gccgaaggac
										72121 gaaccatagg gtcccggacc acagggaccg ggagactacc tttcttgcac ccatcaaaga	57241 tagaaatcgg aacaaagaca cgaaatagcg cgagctttta ttttccaaaa aataaaagtt
										72181 tgggatgcac gaaaggtaga ctaaaattaa taactaaaaa gttgataatc aacccaccta	57301 tattttcttc ttaaagaaga aaataaattt tttaaataaa tctacccgtg atttatttaa
										72241 cggtgggttg cctacacttt ttgatgggcc aacggtcctc acaaaaagtg tcggttataa	57361 aaaacgtggc tacgcctcac gatctcgtga ggcgtagttt ttttaattat ctttcagata
										72301 ttctaaattt ataaattatc taccgtagtt aatttccctt aagggaaatt aacaaccccg	57421 attaaaaaaa ttttttaaaa aaataaatat tcgatctcgg tacatggata caggattact
										72361 cagggctcct tcggagtccg gagggactcc tccgggtttt tattttcccc ggccacaggg	57481 ttataaagac cagtgggcat tttcctatgc tgactcttat gtgggatctt taattcccac
										72421 taaggctaaa gcctaccacc ctgtgccggg tacccgtcca gggttgtccg acccttgacg	57541 caaattctaa ttctgaattg tcatttagtg gtcaacaaaa atcaatagtt ttagtggaca
										72481 gggaaataac aagtgaacgg ctcccgcccc aaggacggcc gacaatgaat aactgaatcc	57601 caatggaaaa tacagcaact tgcttcagaa ctgtagggga tttacttgaa gtcgatctca
										72541 ttttgattcg gcaagccgac cttgtgggtc gggataatta atatacggat agaaaacaaa	57661 ttaatgtgct acgcacgtta atgagtcgtc gatctcatta atgtgctacg cacgttaatg
										72601 ttggcctgtt gcttactttg ggagtaagat cttgttcgtt cgaatcgaac ctgtccgata	57721 agtcggccca aggggctata aatgtaaata gagctgccac atcttttgtc aaacgttata
										72661 gttatttaaa tttaaaaatt tttttttaag attaataact cgtcaaattt taccttacaa	57781 tgaaccctgt cactttatat aaaggtcgat acgagtttta ttatgctaaa gaatttaaag
										72721 cccaccaaga tttatttctt gttctttttc tttaaaatat ttgtaaaaaa aaataatttt	57841 gggtaattac aaattataaa taataccgct gtattacaga agagtggggg aatgttcctg
										72781 tgtattaacc cgcagagagg ccattccctc gtgtggtcta cgatcagacg cgttggacca	57901 gtcgattaaa tcaaacttca gttctagttc aacgagaaag agttttctat ggacaatgct
										72841 gcgggtcttg tctcgaagtt tctacttctt tcagaagtag aaacaaaatt tctttctagc	57961 cagaaatctg cggagtatac cacgggttca tgcctgtagt tgttgaagct gtttctctag
										72901 tttttagttt atctttgccc tcgggctgta agtccaaggg caacgtactt tgtagatgaa	58021 agaaatatct agtttggtta gatagtcaat attaatactc tcactttttt tgattatttg
										72961 actaaaaagt tgattattta tcgatccccg gaggggtcga taaataatct acagtaaatt	58081 acccctcgag atcgaattaa atcttattta attcgattct cggggagggg gaaaatactc
										73021 aattcgcttt aaagcgaatt aattaacttt ttattttccc cggccacagg gtaaggctaa	58141 tagtgaaaaa ttattttaaa ttataaaccc cctttttttt ttacacggct gtgcctcagg
										73081 agcctaccac catgtgccgg gtacccgtcc agggttggtg gtttataaat aaaccatccg	58201 gataaagtcc atagcaaaat atggatcctt tagtaggaag ctgcagccgg tcaactcagc
										73141 acccttgacg ggaaaataaa aagcgaatct tcgattcgct ttgcctagcg tgtcgtagac	58261 ggagctgggg ttggtgctgc agctcccaag tttggagcta tagctccggc cccttttttt
										73201 acattgggaa ttagcctgga gtaattactc caggctagtt cccaacgtct tctaagagac	58321 aattaaatac aaattttttc taggccccgc cacaatagcc ccaccattta ggtggggcgt
										73261 tatttattaa ttcgctgtag cgaattaatc aactttttaa tcgtatacga ttaaaaagcc	58381 attttgaatt cgctagcgaa ttcaaaaaaa atcaccggcc gtccggtgat ttttgataga
										73321 ggagcggccc ttcatgagtt acacaaaaat ttactaaacc cggatgagtc cggagtttat	58441 atcccgccct ctaacactca tcctccaaca ggtggtagat ccgattttag agatcacgtt
										73381 tatgacacgt cctacaaatt tatttatact gttttcagga atatatctta cgaatcgtgc	58501 gtgatctcta aaaattttta tgtacggaat tattgtcttt gttccgattt ctagtccttc
										73441 cgcacttaaa aaaaaaaaca caagtgggca gaacaagaag gtccatactt tattcctatc	58561 ggctagtaat cggaatcaaa gacggccctt aggcgtccaa catccgacag gatgttaggc
										73501 tttgcaatat ttaaaaattt aaccatactt tttctttttt tctttctgtc ttctgtttct	58621 gccggcggga gtcactcatt ccagttactc gtttcacgag taactggaag agtgacaaag
										73561 cctttatcct atatggataa aggagataca gcagtacctg gatgcttatt aatcagcatc	58681 ataattccgt acagaaaaat atatcttcca tcctttggag gagcagtcta ccgatcgtgc
										73621 catgaactga agaatttcac gggcttttta atctaccacc ccaaaaatct tatgggccat	58741 ctgttatgct aacaggcacg atcggtcgtg cctgtttacg ctctcagcca aaggctgaga
										73681 gggtcctatt tttatttatc gtgcgcctat ggcgaacgat aaataaaata cgcaaattgt	58801 gctaacgagg gcggcgcctg ggttaggttc cctgtcggtt tctgatcttt ttcaagctct
										73741 cggttgtgga agattaaaaa gttattaatt tgataaaaca acggaggggt ccctttggac	58861 cccgacggct tacgcgaatc ttcgattctg tattagcgta taggctggcc tgcccgctta
										73801 tccgaagttt gggttaatta ccctagttaa tttccctaag gaaattaaca agtttttatt	58921 atgttttccc atctgaatca tctttgatgt tcagatgtgg agtaaaaaaa tctatgattt
										73861 ttacgttggg aattagcctg gatttattaa tccaggctaa ttaccaactc tacgagttct	58981 ttttatgcgt aaatttgtat gggccataca gctttagctg tatggtcctc aacaaatttc
										73921 ggggtgccca gcgaagctgg gtcacccgtt aattaactaa ttcccaacgt cttctaagag	59041 gcaaacatgt ctagcggttc cggagggtta tctttcatgc gccccatcaa agatggggct
										73981 ctatcaatta actaattccc aacgtcttct aagagctatc aattaactaa ttcccaacgt	59101 cactaaagat aacccgcagc taacgagggc ggtttttttt taccaaaaat agaaaatcta
										74041 cttctaagag ctatcaatca aataaacttt ggttgtataa tcgaaaaaga aaatgtcaat	59161 cgattttcta atccctagtc tttcaattta aacaatccgg ttttgtctac cacctatagg
										74101 tttctgaaaa ttttattttg ggaaataaaa taggctttat aaaaaaatta ttttttattt	59221 tggtagacaa aaatttttta tttagtattt tgttccttcg gaaccaaata ctaaatcaaa
										74161 tatgccatgt atggtttaaa aacaatacgc tagtccgtag ttttaaaccc ggaggggtcc	59281 aatagattat ttataattga aagcacaaga attttgatgt cgaactcatt cgactaatcg
										74221 ctcgggactc cgaaggagcc ctgtttattt cccataaggg aaataaaaag ttgttaattt	59341 aatgagtcga gaggctttaa gctatagctt aaagtcctca caaaatttgg gatttttatt
										74281 cctttaaggg aaattaacta ctgtagataa tttatagtta taaattatca actttttagt	59401 taaccatact cctcttactt acccttttct tgtcatataa ctatatgtgg aatcaaatta
										74341 tcatctttgc cacgggctgt aagtccaagg caaacgacca gctaatccct gggatctcca	59461 gttcatttta ttttgatacc tgaacactct tcctcggaat aagaggctta ggttaagtcc
										74401 cttgtaaagt ggtgacccgg ggagtggatg aactaaaaag cggcataggg attattttat	59521 acaaaatatt gttagaatat gataaatgtt tctttaaaat tataaatttt atttttcaaa
										74461 gtgaacgttc gtgcacaata aataatccta cattttttaa ttttataacc gacacttttt	59581 tttaaatgat taaatacaag agtcgatttg tttcattaaa tttatttaat aaaaccgatt
										74521 gtgaggaccg ttggcccatc aaaaagtgta ggcaacccac cgtaggtggg ttgattaaaa	59641 tgttctcaaa taggtatcaa atcgacagct tttcgcacaa ttattaatta aattttccct
										74581 aatacttttt atttatcatg cgcctatggc gcactataaa taaaaatacg ctgtctgaat	59701 ttcttttttg cccgccggcg ttagtcgccc gacctggccc agtcctaacg gacagggccg
										74641 ttcttgtagt ttaatgctat agcccgcggc tatagcacta aacttgggag ctgtagtacc	59761 tatggtccct atatataggg accatacggt ccccaggagg ggcgacgtag aaagacagga
										74701 aacgtagttg atactacagc ttcctacaac cgatactttt tgtgaggacc gttggcccat	59821 ccgatcctgt ctttcagccg gcggtaacat aagaattatt caccgccgtc taagaatcgc
										74761 caaaaagtat aggcaaccca ccgtaggtgg gttgattaag aagaatcttc gattcgctag	59881 aatcttttgc gattcttcac gcaggtggct cagcattagc cgagccccta atttttttct
										74821 cttagcgagt tgaaaactcg cgtataggga taaacaaaga tattttgttt cggctaagtc	59941 atatgttaag ctagaagctt aacatggcga atctacgatt cgccagtccc tccgcccacg
										74881 gaaaatatta taatatatac aacttacaac tatgttacaa ttattattaa tagtgccttt	60001 ttagctgcct gctaagcagg cagcgtaagc aatcgcgatg cctcattgag gcatcctggc
										74941 actaggggca ttttatctta ttgccgttta tattcagcca atcggatttg ttttagttaa	60061 tttccacgtc cactccttta gagtggacta acgcccgcgg gggacttatt aaaaaaatta
										75001 ctttagtgaa ctattcaacc ctttttttgt gtatgaacca aaagttgtgc taacatgcct	60121 gggctgacga tggcgggatg cctcttctaa agaatctttt tttaattcca agtctttcaa
										75061 gttagcgcta cctgttgctc cgcatgatgt taaaccccca aatttattct atatgttaag	60181 tttaaacaat ccggttttgt ctaccaccta taggtggtag acaaaaattt tttatttata
										75121 ctttaagctt aacattatta aaaaattttg gggctgttaa caaaagcgga aaaggaagcc	60241 attttcttaa cgaagaatat ttttttaata taaaaaaata ttcttgagtg tacggctaaa
										75181 ttttttctaa gccaggaatt gaaagacatt ttaattggtc ttcttttggg tgacctttat	60301 gccgtacact cctaaaaatt ctaaataaaa aatagattgt ttataattga aagcacaaga
										75241 gttgaaaaac aaaaaggtta taaaaatgca agattacagt ttaaacaaag tactgctcac	60361 aaatcttgtt cctggaagct gctgttagca gcttcctatg gaaatttttc aaaaagattt
										75301 aaagagtatc tagattattt atatgattta tttaaagaat attctggttc aaaacccaaa	60421 ttttaaatag aaaatcgtag attttctatt aaaaatctgt tttgaaaaat gattttttgt
										75361 ataacttttt ggtttgacag tagacctgat agaaataaag aatatagttc tatgaaattt	60481 aatataaaaa acagagcttc gcgagaaaaa cgccttcatg ggctccgggc tacctgtcga
										75421 gggacatata gtttaccttg ctttaacgaa ttctatgatt tgttctattc cggggggtac	60541 tcctggccct gtcctaacgg acagggccgt atggtcccta tatataggga ccatacggtt
										75481 aaaatgtata ccatccaaca tagctgagtt attaacagtt cgctctttag ccttttggct	60601 cccaggatcg acagatagac cagagctaag gggaaactta acaataacga tgtccgaaaa
										75541 gtcggatgat ggtactttcg ataaattaaa tcaagtagtt gttctttgca cagattcatt	60661 taaatttata agaagcgttg gaaaggccct aggtttcgtc ttatgctatt aggctatgtt
										75601 tactttagaa gaagtcgaac tattaatcaa tgttttaaat gacaaatgga atttagaatg	60721 tttttctttt ttttttgttt tgttttaatt aaattttttt aataaaaaca aaaataacat
										75661 ttacaaaaaa aaaacttcaa ttagtaatta tagaattgtt ataccacgaa gatcattacc	60781 gaaaatctta ctaaaccagt aacaaaattt tcctcttcct taaaaaggaa aaggggaaat
										75721 tgttttacaa tccttattag gacctataat gcctcctatg atgcgatata gaataggttt	60841 actgaattta gtctggtaca aacccgcgga gaggccccgc cggcgtaccc gggttccgtg
										75781 atagtcgctc tcaaaatttt taatgtttat cctttttgtt tatacagccc ggggctcttc	60901 tggtccctat tttcaatagg gaccgtttgg tccccgggct tgatttttag tgcgcctgcc
										75841 tgggggccgg agacccggcg aggttattat ttaattatat attatctcca cccctttcat	60961 atgcggtccc tgtgttcagg gaccacacgg tttaggcgca ttataaataa aaatcggcca
										75901 ccctaagatt agtttcttgt tttttttctt taaaatataa aattttttat tgcttggata	61021 ccagaatcgg gcggactatt cattgtgcac taaagtgcac aaagaataga cccacgctgg
										75961 ttttgtctcg gcttaagccg aaaatatata aaatttacaa ctatgttaca attattatta	61081 tggtgtagac gcccctcaca taagtgaggg gctaacggag gcgggggttt tattttcact
										76021 ataattcctt taattggtgc tggggcactt ttacccttct caactggtgc aaaaacttct	61141 taaatttttt tagcccataa tttgattaaa accaacaata aaatcagaaa atagaattta
										76081 ccacttgcta gttatttagg cctaaattct gaagcaagaa tgaaacaagt agctctattt	61201 ccccttcccg cgcgtagcgc ggctaaacat tcccttttga taattgaaca acacccgccg
										76141 gcatctttag tcaactttat tatctcgttg atagtgtggg ctcaatttga ttcaagtgtt	61261 gcgtatcctg ttctttcaat tataaataat ctatttttta tttagaattt ttaggagtgt
										76201 agtcattacc aattccaaga agaattcaca caaattagtt tttgccattt acacttaggt	61321 acggctttag ccgtacactc aagaatattt ttttatatta aaaaaatatt cttcgttaag
										76261 atcgatggta tttcactata ttttgttctt ctgacaacct ttattacacc tatttgtatc	61381 aaaattataa ataaaaaatt tttgtctacc acctataggt ggtagacaaa accagattgt
										76321 ttatctaatt ggcatgatat taaagtagga ttaaaatact tcttaattgc tttcttagtg	61441 ttaaattgaa agaatgaata tcaaacgacc agaggactcg gtggactatc cattgtgaac
										76381 ttagaaacac tacagatagc agttttcgtg gtattagatc tactattgtt ctatatcttc	61501 taaagttcac aaaggataga cccacgctct gggcgtagaa aatcaccact ttttaaatct
										76441 ttcgaaagtg tattaattcc tttattccta attgttggaa tttggggagc aagtgaagct	61561 agatttaaaa agctaattaa tttgttgcac aaattaattt gccctaggtt atgccttttc
										76501 agaatcagag cggctttctt attattcctt tatactttag ctggatcttt attcatgtta	61621 atttcatgaa aaggttggat ccttaaggga tccaatctct caatcgaatt attgagagac
										76561 ttggctataa tggtaatata ttataatgta ggttctacag attttactgt cctgtcttta	61681 ataaccaact ttagagctga aagctctaaa gcgcgttttt ccaacaacgc ggatgatttt
										76621 caacaaataa gcttagagag ccaaaaaata ctatggatag ggtttttcat agcatttgca	61741 cagccggcgg ttataattct tagaataccc ataaattttt tctatatgtt aagcttttag
										76681 gtgaaaactc cactattccc tttccatatt tggttaccta gagctcatag tgaagcacct	61801 cttaccatgg cgaatctagg attcgccagt ccctccgccc acgttagctg cctgctaagc
										76741 ttagctggtt ctatcttact agctgctatt atactgaaat ttccagtata tggtgtaatg	61861 aggcagcgta agcaatcgcg atgcctcatt gaggcatcct ggctttccac gtccactcct
										76801 cgaatattac tacaaatatt gccagacgca actaattact ttagtccttt agttcaaact	61921 ttagagtgga ctaacgcccg cgggggactt attaaaaaaa ttaaaaaaat ctatgatttt
										76861 attgctgtca ttagtttaat ttacgcctca ctagctacaa ttattcaaca tgatactaaa	61981 tttatgcgta aatttgtatg ggccatacag ctttagctgt atggtcctca acaaatttcg
										76921 gcattggttg catattcgtc tgttgctcac atgggggtaa tcatgttggg tctattttct	62041 tatctggctt agaattgcga ctttttaaat ctagatttaa aaagctaatt aatttgttgc
										76981 aatacaataa ctggaatcga aggagctatc ttactttctt tagctcatgg atttgtgagt	62101 acaaattaat ttgtcctagg ttatgccttt tcatttcatg aaaaggttgg atccttaagg
										77041 ccaggtctct tcatatgcgt aggtggagtt ctttataata gataccacac aagaacaatc	62161 gatccaatct ctcaatcgaa tgattgagag acataaccaa ctttagagct gaaagctcta
										77101 gcatattata gaggtttggt attaacaatg ccagtattca caatactttt cttcttgttc	62221 aagcgcgttt ttccaacaac gcggacaatt ctatacgccc ctcactagtg aggggctaac
										77161 acaatagcta actcaggaat accactaact ctgaattggg tcggtgaatt cctatctctg	62281 gctggcgggt gatgaaaatt ctcaaaagaa agataaccgc ccttcctggg aaccgtatgg
										77221 aacggaatgt gggatagaaa tcccgtaatc tctgctctgg gagcaagtgg aatactattc	62341 tccctatata tagggaccat acggccctgt ccgttaggac tgggccaggt cgggcgggca
										77281 agtgcctgct actcaatctg gctttataat agaatttctt atggttcatt ttcaccttac	62401 tttatgatgc ctcttctaaa gaatcttttt ttaattccaa gtctttcaat ttaaacaatc
										77341 ctgacagtta caaatgatgt aactagaaga gaatttattc ttttatttag cttagtgata	62461 cggttttgtc taccacctat aggtggtaga caaaaatttt ttatttataa ttttcttaac
										77401 ccagttgttc tatttggaat tttccccaat gtgattttag acgcattgca ctttagcgta	62521 gaagaatatt tttttaatat aaaaaaatat tcttgagtgt acggctaaag ccgtacactc
										77461 agtacattat tatacaatac aaccacaccc ctttttaccc ctcttgattt agagatggat	62581 ctaaaaattc taaataaaaa atagattgtt tataattgaa agcacaagaa aatcttgttc
										77521 agtagtttat taagttttgt tcctctagta ttcactaaac aagaaaataa atttaatgag	62641 ctggaagctg ctgttagcag cttcctatgg aaatttttca aaaagatttt tttaaataga
										77581 tggtttagag gattttgtga cggtgagtct tgtttttcaa tagcaccaaa atcaaataaa	62701 aaatcgtaga ttttctatta aaaatctgtt ttgaaaaatg attttttgta atataaaaaa
										77641 cctttttctt tcgaattttc gttcaaccca cctacggtgg gttgcctata ctttttcggg	62761 cagagcttcg cgagaaaaac gccttcaggg ggaaaaacac tacatgagtt taatattcat
										77701 ggtgcccagc gaagctgggt cacccggggg gtgcccaaac aattgtttga acaattgttt	62821 agaggatgtg attatattat caggtcatac tagcatttta ttgttttgtt tttattttta
										77761 gggtcacccg atgggtttaa atttttagca tcaactatgt tggtgctaaa aatccaaact	62881 ccaaaaaaga aatagtgaaa attctcaaaa gtgagaaaaa agtcaatatc caaaatgaac
										77821 ctgaaaatat cccttaaaaa atgttccttt ggaacatttt aaatggatat tttcaggctg	62941 aaaattttaa atatagcatg attctgtaat atgatatacc tttaaaatgt aagtcttata
										77881 tagcaccccg ctggcaggat gctacagctt cctacccaac ggtcctcaca aaaagtatcg	63001 aatatttcca attttacaaa tcaatgtcat ccacaggatt taatttttta aacgtcctta
										77941 gtccaacaaa cattttcaat agaattagta agtagtgaga aacctgtaat attggcaata	63061 ttgttcttgt acctatgtta ttagctgttg ctttcatgac cataattgaa agaaaagtat
										78001 gctcagtttc taaaagaatt aatacctagt gatttaaatc acctactaga aaaagataat	63121 tagcggctat gcaaagaaga gtaggtccag atacagttgg tatctatggt atagctcaac
										78061 ctaataggaa tatttgaacg aacccaatct ttggctggtt cagctaaaag ttatggctca	63181 catttgtcta gcaagtggca tcatctcgca agagataatt gaaaacagaa ctatatgctg
										78121 gtaaggctac atttctctaa gtttgttttt atttcacttt ttttttttaa accgcatcca	63241 gtaagcgtca attaaaattt tatactcccg ccagcgttag tccacttcca tcaggaagtg
										78181 ccgaaggtgg atgccgcttt tattttcatt ttgccacggg ccatagctcc taggcaaacc	63301 gacgtaggaa atgataaaag attatcattt ccagctggcg gtataaatga tggaactcgt
										78241 agaaaataaa agtttatttt ttaaataaat ttatttaaaa aaatttattt aaaaaacttg	63361 tccatcagtt aacaatggaa gaccattgta aactggagga ctcgttcctc catttaccaa
										78301 gctttttgat tcttcagttg taggaagctg tagtatcaac tacgttggta ctacagctcc	63421 tggaagaagc ttccattgtt aatacctgtt gtaaaccgcc ggctgaaaat cacccgcgtt
										78361 caagtttagt gctatagccg cgggctatag cattaaacct gaagaatcaa aaagtttttt	63481 gttggaaaaa cgcgctttag agctttcagc tctaaagttg gttatgtctc tcaatcattc
										78421 gaaattcaat tgaatttcaa aaaatttaaa aaaaataacg agtattctct cctttcttgg	63541 gattgagaga ttggatccct taaggatcca accttttcat gaaatgaaaa ggcataacct
										78481 aaggattaac ttttttctct aaaaaagaat tagattttaa agattggctt atagttactc	63601 agggcaaatt aatttgtgca acaaattaat tagcttttta aatctagatt taaaaagtcg
										78541 aaatgaaatt aaaaggttta catttaacgg ttgaaggtaa agaacttatt aaacatatct	63661 tgattttcta catttttaat ttgtcactct tccagttact cgtgaaacga gtaactggaa
										78601 gcaataggat gaatgttaac cgactatcaa ctaatcttaa cagtaataat actctaactg	63721 tgagtgactc ccgccggcgc ctaacatcct gtcggatgtt ggacgcctaa gggccgtctt
										78661 tcaaagaaca ggaattggtg aataaaaaaa ttaaaatcct tcaacccacc tacggtgggt	63781 tgattccgat tactagccga aggactagaa atcggaacaa agacaacaaa ttaaaaatta
										78721 tgcctatact ttttcggggg tgcccagcga agctgggtca cccgatgggt ttaaattttt	63841 acgccggcgg gccaattaaa tttttaggca caatcagcag ggaagagatc aactcccctc
										78781 agcatcaact atgttggtgc taaaaatcca aactctgaaa atatccctta aaaaatgttc	63901 aacgatcaca cgttctgcat acttacgagt atggtgatat gatctaccct taataggagg
										78841 ctttggaaca ttttaaatgg atattttcag gctgtagcac cccgctggca ggatgctaca	63961 ttgcatttgt tttattactc ctttttattc tttacttact tgtgcgttta gattctagtg
										78901 gcttcctacc caacggtcct cacaaaaagt atcggtggaa gaagcaagct cccccaacaa	64021 aaatcagcta tcttgctttc cggaggaacc ctccgggcta tccctccggg atagtcccag
										78961 ggaataagtg ataaaactcg ttccccgtag cagcatgctg ctacggggaa ccgcttgcgg	64081 agggttcaac ttcttaaaaa aatctatgat ttttttatgc gtaaatttgt atgggccata
										79021 aatgggattc ctattcataa ttaaagtttc aaccccctta ttttgttttt ttctgaggct	64141 cagctttagc tgtatggtcc tcaacaaatt tcgcattacc ctgttgccgc atgaacaagt
										79081 ttttgttctt ccacttgtga aagaataaaa agttattaat atgttaaaca aattaattac	64201 tcatgcagct acagggtacc gcacgctgaa aactaggatc ggtcctagtt ttctacgctg
										79141 tctagttaat tcctttaaag gaattaacaa gttttttatt taatttatta attaaataaa	64261 ccccacatgg ggcagctaac gcgtgcggac aacggaccta aacaaaacaa cttctaaaaa
										79201 aaaccaatta atttctctat ctgaaatttc agcaactagt caaaaattat tatggttagg	64321 atctacgatt ttttaatccc tggtctttca atttaaacaa tccggttttg tctaccacct
										79261 gttttttgta agttttgccg ttaaaactcc attattccct ttccacattt ggctaggtga	64381 ataggtggta gacaaaaatt ttttatttat aattttctta acgaagaata tttttttaat
										79321 ggctcactct acagcacctt tagctggaag tattttattg gcagctgtaa tcctaaaatt	64441 ataaaaaaat attcttctaa aaattctaaa taaaaaatag attgtttata attgaaagca
										79381 agcaacatat ggttacttaa gggtattatt acctatgttc ccagatgcta ctaattattt	64501 caaagatttt gatacaaacc ctatttcatg tctttgttcc gatttctagt ccttcggcta
										79441 ttcaccgttg gttcaaacta ttgcagttat aactttagta tatgcatcat tagcgacaat	64561 gtaatcggaa tcaaagacgg cccttaggcg tccaacatcc gacaggatgt taggcgccgg
										79501 aagacaagtt gacactaaaa aaatagtagc ttattcatca attggccacc aagcttgtgt	64621 cgggagtcac tcattccagt tactcgtttc acgagtaact ggaagactga caaatgaaat
										79561 agtactagga ttattttcta acacaataca aggaatcgaa ggtgccattt tattgagtat	64681 cccggttttg tgtgttaact agcgaatcta cgattcgctc aaaataaaaa ttagggattt
										79621 agcccatgca taaaaatgca tgactggggg gcagggtccg gagaacccgt gcaattgctc	64741 catttcttga aaagggctgt cgattcggga tttaggtcta tttcttaaag tatttgggtg
										79681 ggaacccctc gggggagaaa ccaatataag taacgcagat gatttggaat taactgtcaa	64801 gtctttcttt tcaatcactc gagctcgaaa aagtaaatca aaacaaggag agaacaatcc
										79741 tttattgttc acatggttga attcaggttt atttgtaatc gtacataact gccgtttaat	64861 cttctatggt aaaggaccag gaattaaagc tttagacatt gcagctgaaa aagaaaaaaa
										79801 ttattatcaa cccacctacg gtgggttgcc tatacttttt cgggggtgcc cagcgaagct	64921 tctatgattt ttttatgcgt aaatttgtat gggccataca gctttagctg tatggtcctc
										79861 gggtcacccg atgggtttaa atttttagca tcaactatgt tggtgctaaa aatccaaact	64981 aacaaatttc gtatcaggta ctaaagttta tgtccgccgc tgttagccct ttagctagct
										79921 ctgaaaatat cccttaaaaa atgttccttt ggaacatttt aaatggatat tttccccaag	65041 aaagggcgta gaaacactct aggaatcgcg atgcctcaac aataatattt ttaatattgt
										79981 tttagtgcta tagccgcggg ctatagcatt aaactacaag aaattaagac agcatatagg	65101 tgtgtgagga acgatcgcga ttcctcacgc tgcactgaaa gtgcagctaa cgagggcggg
										80041 ctggccagcg ggcttccaac cacgctggcc gtcacggcgg tttattatcg atattatacc	65161 caactaattt tacacttatg aatggggctc cttttcgaag tattcgaatg gctgctgagt
										80101 gccgcaactt aaccgtgtgc gctgaggcgc cacgggaaag ctcggcgtgt cttctcctac	65221 caacgcatat ctctttttca ttttgccctg caaaatgaaa aagctggtta tgtctctcaa
										80161 gtccacttcc tgatggaacc gttggaaact agcctggatt aataaatcca ggctagttac	65281 tcgttcgatt gagagattgg atcccttagg gatccaacct tttcatttaa aatgaaaagg
										80221 caactgtgga cagttgttaa ttaacttgga acttacagtt ccaagttaat tcacaacgtt	65341 cataacctgc agtagattaa ttcgcgaata gcgaattaat caacttttta aaccctagtc
										80281 aacgcaggcg gagacctcaa aatacaaaat tgagataggc gagaaagtgt attggtagca	65401 tttcaattta aacaatctgg ttttgtctac cacctatagg tggtagacaa aattttttta
										80341 cagtagtctc atgaactgct agtttaggtt cgattcctga tgtcgccagc tccaatttct	65461 tttataattt tcttaacgaa gaatattttt ttaatataaa aaaatattct tgagtgtacg
										80401 aacaatttct acggaccaca acttgtactc cgtacaagtt tgggcccgtt aaatttggat	65521 gctaaagccg tacactccta aaaattctaa ataaaaaaaa ggattattta taattgaaag
										80461 caccacgagt actttgtacg agtggggacc cgtgaaattt ccaaaaataa aaaattttgc	65581 cacaggaaaa aatctatgat ttttttatgc gtaaatttgt atgggccata cagctttagc
										80521 tacttcttaa agtttctaat tctttcagaa gtagaaactt gattttttca aaaccgcgtc	65641 tgtatagtcc tcaacaaatt tcgtatccaa cccagctgcg ctgggttgcc ctcacttttt
										80581 cctaaagggg acgccgcttt tattttacgt tgggaattag cctggattta ttaatccagg	65701 gatgggccaa cggtcctcac aaaaagtgag ggtgggttta aaaagcaaga tcactagcaa
										80641 ctaattacca actctatgag ttctggggtg cccagcgaag ctgggtcacc cgttaattaa	65761 gaaaactaga tacgggcaaa ccattcaaag ggtactatta ttacagtcat gcacaatcac
										80701 ctcggaactt taagttccga gttaattcat ccaaaaaatc tacgattttt tgcctgcaat	65821 gaggtcaaaa accatagaaa tgaaatggtg cctccattaa ggcaatgttg cagatgcggc
										80761 ttgcgatggg ccccagcgaa gctggggagt cctaattttt atttatcgtg cgcctatggc	65881 taaattagtg cttaaagaaa caattatacc agcacaagca aataaagtac ttttttattt
										80821 gaacgataaa taaaatacgc aaattgtcgg aacgtaaaac aaaagtttat tcccatacgc	65941 agcacctgtt gctactttaa tctttagtct attagggtgg gctgtaattc ctttcgggga
										80881 gagttttcag cgaatcgaag attcttctta atcaacccac ctacggtggg ttgcctatac	66001 tggtttagta cttttcgatt tctctttagg agtcttgtat acattagctc tatcctcttt
										80941 tttttcgggg gtgcccaaac aattgtttga acaattgttt gggtcacccg atgggtttaa	66061 agggatctat ggggtgttat ttgcgggttg gtccgctaac tctaaatacg cctttttagg
										81001 atttttagca tcaactatgt tggtgctaaa aatccaaact ctgaaaatat cccttaaaaa	66121 gtctttaaga agtacagctg ctatgattag ttatgaatta attttaagta ctgccataat
										81061 atgttccttt ggaacatttt aaatggatat tttccccaag tttagtgcta tagccgcggg	66181 aattataata cttcttacag gttcatttaa tattactaaa ataatagaat gccaacaatc
										81121 ctatagcatt aaactacaag aaattaaggc agcgtatttt tatttatagt gcgccatagg	66241 agtatggcac atagttccat tattgccagt attctttttc ttctttatat caatattggc
										81181 cgcatgataa ataaaaagta ttttttaatc aacccaccta cggtgggttg cctacacttt	66301 tgaaacatct agaacaccat ttgatctaca agaggctgtg ttaaaaaaaa atatagcgaa
										81241 ttgatgggcc aacggtcctc acaaaaagtg tcggttataa aattaaaaaa tgtaggatta	66361 tctacgattc gctaatccca atttttgatg ggccaaaggt cctcacaaaa attgggattt
										81301 tttattgtgc acgaacgttc acaaaaaata atccctatgc cgcttttaat tcaaccacct	66421 atcacaatac taattcaaag attcggtctc tataaagatc gccatatgct ggaaagactt
										81361 tgtgatgaac taaaaagttg ataatcaacc cacctacggt gggttgccta cactttttga	66481 aaagctttaa ttccaaaaat tatagatatg gaaaaattat aaagatgtta caatggtcaa
										81421 tgggccaacg gtcctcacaa aaagtgtcgg ttataattat aaattatcta cagtagttaa	66541 tcagcaggaa atattaaaat cgtcttaata ctccgcgcct gcagccccac cgtttggtgg
										81481 tttcccttaa aggaaattaa caacttttta tttcccttat gggaaataaa cagggctcct	66601 ggctagtttt gcgatcttgc ctcacacaat aatattaaaa atattattgt tgaggccccg
										81541 tcagagtccg gagggacccc tccgggttct tcggctctta atttctttag aaattaagac	66661 atcgcaaaaa aaatcggaaa agataaaact gtttttgaat tccaagtctt tcaatttaaa
										81601 aagaagaaaa taaagttttt attcttccgt tagaggaata aaaaccgtgg ctagtgggaa	66721 caatccggtt ttgtctacca cctataggtg gtagacaaaa attttttatt tataattttc
										81661 cccacgctga gtaaccagct gacacgcagc tgctagctcg tccacaagcg aaaccgcacg	66781 ttaacgaaga atattttttt aatataaaaa aatattcttc taaaaattct aaataaaaaa
										81721 cttttttttt ttgtgtgttc cacaaaatat ttttgccaaa attcttccaa gaacaagccc	66841 tagattgttt ataattgaaa gcacaagaaa atcttattcc tggaagctgc tgttagcggc
										81781 attgaaatat aaaattcgag gtctcttagt ataatggtta atactgccgc ccttcacgcg	66901 ttcctaagga aatttttcaa aaagattttt ttaaatagaa aatcgtagat tttctattaa
										81841 gtcaatgcca gttcgattct ggtagaggct attccacata atttttggtt accctgtcgc	66961 aaatctgttt tgaaaaatga tttttttgaa tctcaaaaac agtgcttcgc aaaatctatg
										81901 agcatgtaag ccgcttttcc ttcatctgcc ttcggaagat gaaggaaaag ttattaattt	67021 atttttttat gcgtaaattt gtatgggcca tacagcttta gctgtatggt cctcaacaaa
										81961 ataatccccg ggtcaccact ttacaagtgg agatcctagg gattaactta aagttataaa	67081 tttcgcattc cgattttatg gcgcggttat atatgaatta ttaccgccgg ctcaaactga
										82021 ttaattactg taattaattt taatttattt actgtgcacc gacaggtgca cggtaaataa	67141 cgatcggtcg tcagtttgta cgatccatct ttttttcata aaaaaagatg gatctaacgc
										82081 aattccggaa ccataggaaa acgttaaccc ctatataatt attttagtgt catacctaat	67201 cggcggagat ctactgttca atttttttaa ttacaaaaaa tttttataga tctataaaac
										82141 aaaagaagac attgataaaa atcattttat acatagtcct ttttgtctct ttttaagtaa	67261 cggatcatcc aagtaggaag ctctggtttt atcttcttct acgaagaaga taaaaatttt
										82201 aataagtgaa ctacaatact caatatattt cattattaac gaatgaatta acttcacttt	67321 tctgtaggat tatttaattt attaaattaa tccgtacaga aaaatagagc ttccactact
										82261 ttagttcatc caccttgggc ccatacgaat ttttgatata aaagaataga gtgatgaact	67381 tggaggaagg tttttttcat taaaaaaaga gcgacttatt atcctcagag aataaacgcg
										82321 aaaaagttga taatcaaccc acctacggtg ggttgccttc actttttgat gggccaacgg	67441 gtcattgaaa ttttataaaa ataaattaaa atgaattatt tttaattgat atttcaatat
										82381 tcctcacaaa aagtgtcggt tataattttc aaattataaa ttatctacaa tagttaattt	67501 ggtatattcc ttttttgtct aaaatttata cccccggcaa ctaattaaag cttagggcta
										82441 cccttaaggg aaattaacaa tttttttatt ttcacgttat caactacgtt ggtactacag	67561 tttaattaag ggaaataaac cagcaactaa ttaaagctta gggctattta attaagggaa
										82501 cttcctactc cgtagcacta cacaattata aattacttgt tagatgctcc tgagcagtat	67621 ataaaccagc aactaattaa aattttttcc gcctcaaaca gtaattccgt tagaggaaaa
										82561 tttcagaaat ctttttaagt atcagttttg aaataataca aaacgaatat ttaaatacta	67681 gagattctag tttacttttt tggattccaa aaaatcattt ttcaaaatgg atttttaata
										82621 tacttgattt ccttattctc acagataagt tttgttatat cttaagatat attaatatat	67741 gaaaatctac gattttctat ttaaaaaaat ctgtttgaaa aatttcctta ggaagctgct
										82681 tatttaaaac tattatgctt aacattttaa acacaaagaa cttattgata ttgtcagcaa	67801 aacagcagct tccaggaaca agattttttg gaattcaaaa aagttttttt aaaaaaccgc
										82741 gtctgacaat atgttatatg ttttcaattc cagttggaga atatatgaat tctatggaaa	67861 gtaaatacat ttttaaaaaa aaaatgtatt tagttggccc ttagggccaa cctatttcgt
										82801 gtataatggg acaggagtcc ttaccagaag agaatttaat taattcaaat gaagaaaatt	67921 tttgtcagtc ttccagttac tcgtgaaacg agtaactgga atgactgact cccgccggcg
										82861 tacaaagtcc aacaggtgaa caatcaccaa atctatctga ttcacaaata gacaattcag	67981 cctaacatcc tgtcggatgt tggacgccta agggccgtct ttgattccga ttactagccg
										82921 gtgaagccca tttaccttag attttgaggc aatctggaac acaagaggtt ccagattacc	68041 aaggactaga aatcggaaca aagacacgaa atagcgcgag cttttatttt ccaaaaaata
										82981 tcgaaatcgg atcctactat gaaagtttga ctagtcaacc cacgttagga acaatttcag	68101 aaagtttatt ttcttcttaa agaagaaaat aaatttttta aataaatcta ccctatttat
										83041 ggaatgatac agttcgattt ctatcatcag gagaagtaac agaatacctt caaggaacat	68161 ttaaaaaacg tggctacgcc tcacgatctc gtgaggcgta gtttttttaa ttatctttca
										83101 ctggatatat gtctgaaaga attttacttc taagtcctgc tgagtttcct gatcatcttc	68221 gataattaaa aaaatttttt aatccctggt ctttcaattt aaacaatccg gttttgtcta
										83161 aagactatgc caatggggcc cgagaaagaa tgattcaaag aatggttaat agtggaaatt	68281 ccacctatag gtggtagaca aaaatttttt atttataatt ttcttaacga agaatatttt
										83221 ttgttagatc cgattttgat gatcctagat caattttgat aagactacct gtaggatcgg	68341 tttaatataa aaaaatattc ttgagtgtac ggctaaagcc gtacactcct aaaaattcta
										83281 aagaaataat ttctattaga gttcctatta gagaaaattt aaatcctttt acaaccagaa	68401 aataaaaaat agattgttta taattgaaag cacaaagatt ttgctcacaa aattcgggat
										83341 attcataagt tttagtttaa tgctatagcc cgcggctata tggtcatgcg agcatgacag	68461 ttctataaaa agttttataa ataaaagccg gttgccctaa tttttatggt ctgaaaggcc
										83401 gaggccgcgg ccaccgccga ctacgatcat gcaagcatga tcctctgtcg gcgggctata	68521 cataaaataa gtttttctcc cttaagggag aaaaccaaac aatttagtga tctaagttgt
										83461 gcactaaact tgggagctgt agtaccaacg tagttgatac tacagcttcc tacaacattt	68581 tggcatcttc tgtttaacta tgctttttaa tcgtatacga ttaaaaagtt gattaattcg
										83521 agattccatt tcacgatgat cctaatctaa gatagattaa actttattaa taacccctac	68641 ctattcgcga attaatctac cgtaggttat gcctcagtcc tgcaatgcga agcacagttt
										83581 gggatatact tgaatgtaaa aataaacata taagagatat aataatttaa attctaaaat	68701 ttgagattca aaaaaatcat ttttcaaaac agatttttaa tagaaaatct acgattttct
										83641 aatcataatt taattaataa ttaaagggtt taatttatta tatattaata gattgctccc	68761 atttaaaaaa atctttttga aaaatttcct taggaagccg ctaacagcag cttccaggaa
										83701 ctttttataa tattaattct actaaaccat taaactaagt atcacaaatt tttcagtatt	68821 taagattttt tggaattaag aaaccgtaag atggaagatc tatttttctg tacggaatta
										83761 taaacataaa atctgcgcca ctcacgtggg gtctaaggtg cgccttataa aaccctggta	68881 tctttgtcac tcttccagtt actcgtgaaa cgagtaactg gaatgagtga ctcccgccgg
										83821 ttatataaaa aaataagaca caaataaaaa tataaaagag atttaaataa aattattttc	68941 cgcctaacat cctgtcggat gttggacgcc taagggccgt ctttgattcc gattactagc
										83881 ctcaaaaata atcatttgtc gaatttaacc ttggcatcgt tccccgtacg cgagttttca	69001 cgaaggacta gaaatcggaa caaagacaat aattccgtac ataaaaattt ttataaatct
										83941 actcgctagg ctttcttaat caacccacct acggtgggtt gcctatactt tttgatgggc	69061 gaaagattta taaaaccgga tctgtatggg ctatacagct ttagctgtat agtcctcaac
										84001 caacggtcct cacaaaaagt atcggttgta ggaagctgta gtatcaacta cgttggtact	69121 agactgcgtc ttccacttac ttggaggatc atttaagaaa tggtttttca atttaaacaa
										84061 acagctccca agtttagtgc tatagccgcg ggctatagca ttaaactaca taaattaaga	69181 tccggttttg tctaccacct ataggtggta gacaaaaatt ttttatttat aattttctta
										84121 atcaaagtag aagaaaaagt tgaatttata attctaaaga attataaatt ttacagtagt	69241 acgaagaata tttttttaat ataaaaaaat attcttctaa aaattctaaa taaaaaatag
										84181 taattcccgg agggaattaa caaccttttg ctttagcaaa aagaaagggg ataagtttat	69301 attatttata attgaaaaac cggaggttgg atccctaagg gatccaatct ctcaatcgaa
										84241 tgagaaatcc tggaccccag aggtccagga gttctcgata atgacgacct acactcagga	69361 tgattgagag acataaccaa ctttgtctcc ctttgggaga aaaagcgcca gcagccccaa
										84301 tttccatgat ttacttttta atcttccacc ccaaaaatct tatgggccat gggtcctatt	69421 cgtccagttg gggctagttt tttagatcta aagatctaaa aaaaaacatc ccgaccgatc
										84361 tttatttatc gtgcgcctat ggcgaacgat aaataaaata cgcaaattgt cggttgtgga	69481 gggatgttca ggcgcggttt aaaatcttat tttaccccta atttttttct ataacttaaa
										84421 agattaaaaa gttattaatt tgttaaaaca acggaggggt ccctttggac tccgaagttg	69541 tcccaatttt tgtgaggacc tttggcccat caaaaattgg gattagcgaa tcgtagattc
										84481 gattagttac cctagttaat ttccctaagg aaattaacaa gtttttattt tacgttggga	69601 gctagctaaa agcttaagtt tattaaaaaa attcgggcta gcaatcgcga tcggtcgcga
										84541 attagcctgg atttattaat ccaggctaat taccaactct acgagttctg gggtgcccag	69661 ttgcacgccg gcggaataag ccgagtcttt tgacattttc cttctacaaa gtaggggtcc
										84601 cgaagctggg tcacccgtta attaactcgg aactttaagt tccgagttaa ttcatccaaa	69721 ctagtaaagc ttaattccta atgtttgcac tgttattcgg tctacagcta gggaaaagat
										84661 aaatctacga ttttttgcct gcaatttgcg atgggcccca gcgaagctgg ggagtcctaa	69781 tattagagaa taaaactaca atttctcgaa aagtaatata aaaaaatcta tgattttttt
										84721 tttttattta tcgtgcgcct atggcgaacg ataaataaaa tacgcaaatt gtcggaacgt	69841 atgcgtaaat ttgtatgggc catacagctt tagctgtatg gtcctcaaca aatttcgtat
										84781 aaaataaaaa ccccaagaaa ttaaacatat ttgggagtgc tacggtcgtt ttttagttca	69901 caggtaaagt ttttaatggt ccgcgccagc agccccaacg tctaggaccg atcgggatgt
										84841 tccacctttc cttcatctgg atgaaggaaa gttatttggg agtgctacgg tcgcttttag	69961 tcaggcgcgg taacaaatga tatttgaccc ctaatttttt tctataactt aaatcccaat
										84901 ttcatcttgc cctcgggctg taagtacgtt gggaattagc tcggaacttt aagttcggag	70021 ttttgtgagg acctttggcc catcaaaaat tgggattagc gaatcgtaga ttcgctagct
										84961 ctaattccca acgtgaaaat aaaaagcgta tggtcatcga ggttaatttt tttaacaaat	70081 aaaagcttaa gtttattaaa aaaattcggg ctagcaatcg cgatcggtcg cgattgctta
										85021 atccccaaaa ttttcgctac ttcttagcga aaaacacggg atttttcatg ggccgtaggt	70141 cgctctcagc gtgggtccat tctttgtgca ctttagtgca caatgaatag tccgcccgat
										85081 cccttgagac aagttccgtg gaagtaaaca caattatccc tgggcccctg ggctgtaagt	70201 tctgagagct aacgccggcg gacatacgaa aattagaaaa ttaaattatt cctatttttt
										85141 cttcaagggg ggatataaaa aatttttagg atctgtttgt ccgcccaaag ggcggtcccg	70261 aattacaaaa aatctatttt ttggaagagc tattttttat tgtctttgtt ccgatttcta
										85201 catcgtccgg tcgtgttgaa agaatatgac cagaggttgc ggtaattata aatcacacta	70321 gtccttcggc tagtaatcgg aatcaaagac ggcccttagg cgtccaacat ccgacaggat
										85261 accgcggcct catattccga tacgcgaagc ggcgtgataa ttgatcctga tggatcataa	70381 gttaggcgcc ggcgggagtc actcattcca gttactcgtt tcacgagtaa ctggaagagt
										85321 acatcgcggg gtcttttttt tttaccgaat cctgcggatt cgggcatata catgattgta	70441 gacaaaaata gctcgtacaa aaaattttta tagatctgag aagatctata aaactggatc
										85381 cggccgcggt ggcaataaca agtccattgg aatagcgaac atgctgaaat tggtagccag	70501 atccaagtag gaagctctgg ttttatcttc ttctacgaag aagataaaaa tttttctgta
										85441 tcttttgtta agtaaaagtg gagtagatcc gtaagagttc aagtctcttt gttcgtatta	70561 ggattattta atttattaaa ttaatccgta cagaaaaata gagcttccac tacttggagg
										85501 aataattgtt acaataaacg cggccgccgt cgttcctggc ccattcctaa cggactgggc	70621 aagctttttt tcattaaaaa atccttaact taatccctta atttaccatt gtggctggtt
										85561 cgtatggttc ctattttgca tatagagacc atacggttcc caggagcggc cggcgcatct	70681 caaaaaattt ttttaggaat cagaattagt agccggtttc ttcactgagc actcttcaat
										85621 tgacgcgcca cccacgtaag cgatcgcgaa cgatcacgat tgctagacgg cggctaataa	70741 tatattcgtt ttcttcttcc ttggagagta ttgctctatt gtattgatgt caactttaac
										85681 tccatagact gccgccggct gaaagccagg atacgttggg aactagcctg gagtaattac	70801 aatgatatta ttttttggtg gatatttatt accagaaatt gttgttaacg aaacatttat
										85741 tccaggctag ttaccaactc ggtccagttg ttaattaact tggaacttaa gttccaagtt	70861 aaatctacaa tctatcatac taggtttaaa aacatgtctt gctacagggt tgtttgtatg
										85801 aattcacaac gttggctttc tacgcactca gctcgcacga tgatggtaaa tcgcgcgctg	70921 gttcagagca acattacctc gattaagata tgatcagtta atgttattct gttggacagg
										85861 agagctaagg gattattttt tgtgaacgtt cgtgcacaat aaataatcct acatttttta	70981 tttactacct attgctatag ggttaacagg tttagtaccg ggactgctta tagccttcga
										85921 attttataac cgacactttt tgtgaggacc gttggcccat caaaaagtgt aggcaaccca	71041 tataacacct tagtggtccg cccttgtagt cccaagcttt ttagttcatc cacatgctgt
										85981 ccgtaggtgg gttgattaaa aaatactttt tatttatcat gcgcctatgg cgcactataa	71101 ggatgaacta aaaacttgat taataaaaaa tctacgattt tttttaatct actcttggtt
										86041 ataaaaaaac gccggcggag gattaataaa tatatgcgtc ttttacgtta tatgccgagc	71161 atgccttttc attacatgaa aaggttggat ccttaaggga tccaatctct caatcgaatg
										86101 taaagctagg ccttctgacc ccttaactga aaataaattt attttcagtt aagggcagcc	71221 attgagagac ataaccaact ttagagctgg aagctctaaa gtagcttggg acgtattttt
										86161 tcggcaacca tacggattct gcgtattgtc atcaaggctt tcactagcac cttgaatata	71281 atcaaaaaaa tataaaaaaa tctatgattt ttttatgcgt aaatttgtat gggccataca
										86221 aaattttagc cggaatagtt taattggtaa aacgatttcc ttgtaagatt taaatgcttg	71341 gctttagctg tatggtcctc aacaaatttc gtatctggct tagaattgcg actttttaaa
										86281 gttcaactcc aactttcggc atcaagtttc taattctaaa gctctgaggg gcaattactt	71401 tctagattta aaaagctaat taatttgttg cacaaattaa tttgacctag gttatgcctt
										86341 attatttcaa aattaagaaa actaaatttg gaaccaaccc acctacggtg ggttgcctac	71461 ttcatttcat gaaaaggttg gatccttaag ggatccaatc tctcaatcga atgattgaga
										86401 actttttgat gggccaacgg tcctcacaaa aagtgtcggt cttagaaaaa tcgaagtaat	71521 gacataacca actttagagc tgaaagctct aaagcgcgtt tttccaacaa cgcggacaat
										86461 taatggtcaa actgtttcaa ctccagttat gcaacggctc gactttccgt tagatgtttt	71581 tctatacgcc cctcactagt gaggggctaa cgccggcgga ttattttttt acaactatgc
										86521 tagcagattt aaaactaaat atgtgcaaca gcagcatgcg gtacattagc attaaaatat	71641 acccctttca tcaaacccct tttcttccca tagctggtaa cccacgcatc acagaggagc
										86581 tctttagggt ttagaatatt taaaactaaa tatatagaat ttagtagcac attcttatgt	71701 tttctatgac tggaagaatc aaatctgagt aaagttttac ggcagccacc agctggccag
										86641 gcagcaacag cttttgaaac atataattta gttgaaggaa aatcagtttt tagttcatcc	71761 tccgccggag agggaccgga agctggtgtc tggtttgcga agcactgttt tttagattcc
										86701 acctttcctt cctctggatg aaggaaagtt ctgaatttat aacttaaagt tataaattaa	71821 aaaaaatcat ttttcaaaat ggatttttaa tagaaaatct acgattttct atttaaaaaa
										86761 ttactgtaat taattttaat ttatttactg tgcaccgaca ggtgcacggt aaataaaatt	71881 atctgtttga aaaatttcct taggaagctg ctaacagcag cttccaggaa caagattttt
										86821 ccggaaccat agggtcccgg accacaggga ccgggagact acctttcttg cacccatcaa	71941 ttggaattca aaaaagtttt tttaaaaaac cgcgtaaata catttttaaa aaaaaatgta
										86881 agatgggatg cacgaaaggt agactaaaat taataacttt ttcaacccac ctacggtggg	72001 tttagttggc ccttagggcc aacctatttc gttttgtcag tcttccagtt actcgtgaaa
										86941 ttgcctacac tttttgatgg gccaacggtc ctcacaaaaa gtgtcggtca aagaaaaaag	72061 cgagtaactg gaatgactga ctcccgccgg cgcctaacat cctgtcggat gttggacgcc
										87001 tgatgaacta aaaagttata aaccgtaacg acaaggctgg caaggcgtga gcttttaccc	72121 taagggccgt ctttgattcc gattactagc cgaaggacta gaaatcggaa caaagacacg
										87061 ggcatacctt taatccagaa ctcttataaa ttatacaaca atttttaaaa gtatttttaa	72181 aaatagcgcg agcttttatt ttccaaaaaa taaaagttta ttttcttctt aaagaagaaa
										87121 aaattgttga cgatattccc acgtactgac agaacaattt agtaatgaac agaatttagt	72241 ataaattttt taaataaaga ctatttattt aaaaaacgtg gctacgcctc acgatctcgt
										87181 aatgaacaga attgagaagt tctggggtgg aaacacctta ggtcctcggc ggtacagaat	72301 gaggcgtagt ttttttaatt atctttcaga taattaaaaa aattttttaa aaaaatggca
										87241 ctcctaagga atttttaata ctatagcccg ccgacagagg atcatgcttg catgatcgta	72361 aaaggaaggg gttatagatt cttatttact attgaacgct agtttagctc cgcgagttcg
										87301 gtcggcggtg gccgcggcct cctgtcatgc tcgcatgacc atatagccgc gggctatagc	72421 aagaaatccg aagggttcct ccggagtccg tagggaccct ccggcttact cgaatcttcg
										87361 ttagaagacg ttgggaacta gcctggagta attactccag gctagttccc aactctgtag	72481 attctgtatt agtttagcga gttgaaaact cgcgtatagg tataataatt cgccgacccg
										87421 agttgttaat tagcttggaa ctttaagttc caagctaatt cacaacgtct tcaaatatgg	72541 ctacgaactc gcggcgtgtc atattattta aactcttgag aaaaaacgtt gtttctcaaa
										87481 agctacacct cctaacagtt tctttctgtc tttaagacag aaagaaatta ctaaacttct	72601 tttctgcgcg tagagttatt ttttgtgaac gttccgtgca caaaaattaa ctcctatctt
										87541 atggaatctt aatcccttag actttttctt atttttacta tgacattcaa ttttattgta	72661 taatttttaa accgcaagcg gattaaaaat taaaggcaat taatttatta aatttactcc
										87601 aacaatttct caaaatactt tgaaaataaa tcatcaaccc acctacggtg ggttgcctac	72721 gtactagccc gccagcatag ctccaaggtt tttagttcat ccacatgctg tggatgaact
										87661 actttttgat gggccaacgg tcctcacaaa aagtgtcggt agctgatgaa aacaaagttt	72781 acaaacttga ttgatttgct aaagcaaatt caatctactc ttggttatac cttttcatta
										87721 tacttcgaat taaaaaatca tcaagacaat ctttcctgta taaaaacttc tatagaagtt	72841 catgaaaagg ttggatcctt aagggatcca atctttcaat cgaatgattg agagacataa
										87781 taatgacttc aggtacaact aacattatag tagcaaatac tagtgatgta gctaatatat	72901 ccaactttag agctggaagc tctaaagtaa cttggagcgt attttgcctt cggcaaaaaa
										87841 ttaaaactaa atcaacccac ctacggtggg ttgcctacac tttttgatgg gccaacggtc	72961 accagggcta tgtttagtgc accaaaggtg cattatacat aacccaccgg aaccaccgat
										87901 ctcacaaaaa gtgtcggata cagaatttac tttcatattc ttacttgcag cagcagcgct	73021 ggttccggta ggttatcttt catgcgccca tcgaagatgg gctcactaaa gataaccttg
										87961 agaaacaaat ccatttttat ttattattaa tgaggttaaa ttagcattaa aatattcttt	73081 gtttttgctg gcggaaaata tcgatagata accgccggct caaactgacg atcggtcgtc
										88021 aggttttaga atattaatgc ttaatccttc atcaacccac ctacggtggg ttgcctacac	73141 agtttgtacg atccatctat tgagacggat ctaacgccgg cggctgagaa tgtaattaat
										88081 tttttgatgg gccaacggtc ctcacaaaaa gtgtcggtac tacctgtatt caaatctatt	73201 taaaaaaaaa tgaataaaag agagattaac aaaataatct ttatgttccc atataccatt
										88141 attttccgga cacgataaaa tccagatctg ttagttaacg gagaattaga tctaagtgct	73261 tatctttatg ttcccatata ccatttatct ttatgttccc atataccatt tatctttgtt
										88201 tttgcaggaa aattaaaccg ggagaattta ggttatgtat ttaattctct aatatttatc	73321 tgctttaccc gacccataga gtcgattgaa ctaaatttct tctgaattta tttataaatt
										88261 agtgtcttat taacattcct taaatttatt aatgaaccca cagtacttaa atggtttaaa	73381 aagattgaaa caaatttgga acccgccggc gtagctcaaa gcacgctttg ggcatatttt
										88321 gaactgttag aaggtcctca aaatttggat ccaacctttt catccggggt gcccagcgaa	73441 tgatttatct ttcctcacac agtttctata tagaaactgt tgaggccacg ataaatcacg
										88381 gctgggtcac ccggggggtg cccaaacaat tgtttgggtc acccgggtat aacctacagt	73501 ctgcactgaa agtgcagcta acgagggcgg agaccgcatc ccgagaactc tgttcatttt
										88441 aattaatttg cctcaaccca cctacggtgg gttgcctata gtttttgatg ggccaacggt	73561 tttttaattt tccaggatgc ggattttttt cgaagaaata tctcgccgtt ttttctcttc
										88501 cctcacaaaa agtatcggta tgtgaaatta ataacttttt attttcacgt tgtgaaaata	73621 gatagaaaaa ctgctaaaat tcaaaaaatc acgcgctttt tagttcatcc accttttcct
										88561 aaaagagact agactttaaa agtactttac aagaatatta cgatctaata tttcaacttc	73681 tcatctccct tcataagatg aaggaaaagt tataaataaa aaaatctatg atttttaaaa
										88621 aatcacaaga acattaaaac tagaattatt ccggccaatt atagaacttt taataacaga	73741 aaatctatga tttttttatg cgtaaatttg tatgggccat acagctttag ctgtatggtc
										88681 aacaaaaata tttaaattag ttgaagggaa aattactgaa gatttaactt atgaatcagt	73801 ctcaacaaat ttcgcattta tattaattac tgtaattaat tttccatggg ccgcccttgt
										88741 tgagaaagta agagatccta ttatagaaac aagtgcaaca atggaaaaat ttaatagaaa	73861 agccccaagc tcgcttgggg cgtcaagggt agcgaatcta cgattcgcta gtcccaattt
										88801 ctctaatttt ttttcctata acaatgttta aaaaaaatat acaatatata aatttatcga	73921 ttgatgggcc aaaggtcctc acaaaaattg ggaccggtat tataagaatt ataaccgcca
										88861 ctagcgattt aacatcacaa tcagtatctt cgattgtaaa caaactcttt actgatgtga	73981 gctggaaatc gggaacggtc ccgatttcct acgtccactt ccagatggaa gtggactaac
[truncated: 2,698 more rows]

## Sheet: S5
Supplementary Table S5. The primer sequences for RT-qPCR analysis.
Peimer ID	Sequence
mag34-qt-F	GTGGTTCAAACCCCAAGACAAG
mag34-qt-R	CCCAAGAGTGTAAGCAGGGA
mag3-qt-F	AGATGCTGGTTCTTCGTTAGGA
mag3-qt-R	GCCGCTTTACGTACAGAGTCAT
atp6-qt-F	GAGCTGTTTCTTTAGGAGTTCGATT
atp6-qt-R	AACCGATAATTGCTGTAAATAGGGC
mag32-qt-F	CAGTCAATTGGATCTGGTATGGGA
mag32-qt-R	TCCTGGCTAAGTGAAAAGGCT
mag6-qt-F	AATAAGTGCAGCAAAGCTCGG
mag6-qt-R	CTGGATACAATAACACATGAGCCG
cob-qt-F	TCCTGAGTGAGATCTTTTGCCT
cob-qt-R	AGCCACAAATACCCAGAAGAAGA
mag28-qt-F	GGTAGCGGGCCAACAATCAT
mag28-qt-R	TCCCAAGCTTGTTGGTGTCA
mag25-qt-F	GCCTCTTGATCAAAGAACAGGAAA
mag25-qt-R	ACTACCATCATCACACAGCCA
rps3-qt-F	ACTATGGTCTTACAGTGTCGCA
rps3-qt-R	TGTGATGATTCTTAACCGTTGTCG
nad6-qt-F	TTGGGACAAGAAGCTTTAGGGC
nad6-qt-R	TTATTGGCTGCCTCCCCCT
mag4-qt-F	CCATACTGTAGAGCTGTGCCT
mag4-qt-R	ACTGGTGTAAGCAACTCGCC
mag15-qt-F	GAAACAACTACTGCGCCTTCG
mag15-qt-R	TGAACGTTCCATCTCCATCCG
nad2-qt-F	GCAGCAGCACCATTCCATAAC
nad2-qt-R	CCATGTGTGGCGCTTAAATCT
mag27-qt-F	CTTCTAGGGGACCTTTGGGC
mag27-qt-R	GTGGGGCAAAGAGATTTGAGTT
mag9-qt-F	ACAGCCATGCTCAAAAACGAA
mag9-qt-R	ACAAGGTAACGCCATAGTCTGA
18s qt-pcr-F	AATTCCAGCTCCAATAGCGT
18s qt-pcr-R	TACATACCGTGAGGCAGACC

## Sheet: S6
Supplementary Table S6. Information of repeat sequences on AG1-IA RSIA1.
# repeats	RepeatLength (bp)	GenomeSize (bp)	RepeatPer
# AG1-IA	27239	152549	0.178559
IAmito	RepeatMasker	similarity	98	307	0.5	+	.	Target "Motif:IAR=17" 1 210
[truncated: 325 more rows]

## Sheet: S7
Supplementary Table S7. Information of repeat sequences on AG1-IB RSIB1.
[truncated: 639 more rows]

[truncated: 8 more sheets: S8, S9, S10, S11, S12, S13, S14, S15]
